# Supplementary material for: Untargeted Metabolomics Reveals Acylcarnitines as Major Metabolic Targets of Resveratrol in Breast Cancer Cells
Source: Metabolites. 2025 Apr 5;15(4):250. doi: 10.3390/metabo15040250 (PMC12029535; doi:10.3390/metabo15040250)
Supplement: Supplementary file 1 [file metabolites-15-00250-s001.zip]

Archive with 3 entries (3 files):
- Supplementary files/Supplemental Table S1.xlsx
- Supplementary files/Supplemental Table S2.xlsx
- Supplementary files/Supplementary Figure S1.pptx
