# Supplementary material for: Untargeted Metabolomics Reveals Acylcarnitines as Major Metabolic Targets of Resveratrol in Breast Cancer Cells
Source: Metabolites. 2025 Apr 5;15(4):250. doi: 10.3390/metabo15040250 (PMC12029535; doi:10.3390/metabo15040250)
Supplement: Supplementary file 1 [file metabolites-15-00250-s001.zip › Supplementary files/Supplemental Table S1.xlsx]

## Sheet: Sheet1
Supplemental Table S1: Peak information and statistics for MCF7 samples.
					Peak abundances
Peak Info					Sample Name	S_2	S_6	S_10	S_4	S_8	S_12	S_3	S_7	S_11	S_1	S_5	S_9		Averages				Fold Change			p-value (Students' t-test)			VIP
Peak (retention time_mass)	r.ta	m.zb	Ontology	Accepted Description	Dose of resveratrol	0 uM	0 uM	0 uM	1 uM	1 uM	1 uM	10 uM	10 uM	10 uM	100 uM	100 uM	100 uM		0 uM	1 uM	10 uM	100 uM	1 uM/0 uM	10 uM/0 uM	100 uM/0 uM	0 uM vs 1 uM	0 uM vs 10 uM	0 uM vs 100 uM	0 uM vs 1 uM	0 uM vs 10 uM	0 uM vs 100 uM
0.73_257.0748m/z	0.73	257.075	OL2a	N-Acetylglycine		1082.97	1006.27	936.433	689.036	0	0	2238.82	1924.86	1088.66	0	0	0		1008.56	229.679	1750.78	0	0.22773	1.73592	0	0.0289694	0.0984082	1.83791e-05	1.22591	1.29274	1.4396
0.71_129.0791n	0.71	130.086	OL2a	Pipecolic acid		1.40419e+06	1.51665e+06	1.40114e+06	999842	1.27705e+06	1.21752e+06	1.22147e+06	1.09084e+06	1.30096e+06	672837	633824	642271		1.44066e+06	1.1648e+06	1.20442e+06	649644	0.80852	0.836022	0.450935	0.0405539	0.0305787	3.78489e-05	1.20165	1.43869	1.43802
7.36_203.0318m/z	7.36	203.032	OL2a	Monomethyl phthalate		3283.5	3148.55	3273.29	2472.11	2584.96	2224.03	3342.02	2910.59	2807.45	2356.14	2375.2	2392.16		3235.11	2427.03	3020.02	2374.5	0.750216	0.933513	0.733978	0.00216732	0.272976	4.25565e-05	1.30981	1.0177	1.43763
15.54_402.3499n	15.54	403.357	OL2b	27-Hydroxycholesterol		229810	257405	238975	211845	194459	196137	152957	180579	252622	60766.8	42391.1	56993.4		242063	200814	195386	53383.8	0.829592	0.807169	0.220537	0.013705	0.204183	4.39598e-05	1.26764	1.14371	1.43728
14.83_466.3296m/z	14.83	466.33	OL2a	Octadecanoylcarnitine		49798	62869.8	73754.5	46981.7	66711.9	58951.6	62183	54520.5	73558.9	24404.1	41420.4	52145.2		62140.8	57548.4	63420.8	39323.2	0.926097	1.0206	0.632809	0.636516	0.892143	0.0985667	0.731975	0.588413	1.16551
4.14_219.1110n	4.14	220.118	OL1	PANTOTHENATE		1.02142e+07	1.02757e+07	9.70298e+06	5.09527e+06	5.29123e+06	4.68999e+06	1.26437e+07	1.15346e+07	1.13256e+07	1.50077e+06	3.59921e+06	3.4486e+06		1.00643e+07	5.0255e+06	1.18347e+07	2.84953e+06	0.49934	1.17591	0.283132	3.78309e-05	0.0167283	0.000499154	1.35329	1.48501	1.42406
2.78_284.0994m/z	2.78	284.099	OL1	Guanosine		132253	113400	115613	32718.5	29381.7	26926.2	148915	91663.7	91712.7	11331	26998.7	36835.7		120422	29675.4	110764	25055.1	0.246428	0.919795	0.208061	0.00012533	0.65411	0.000557279	1.34951	0.772891	1.42181
0.98_252.0356m/z	0.98	252.036	OL2a	Homocystine		17342	17984.2	15350.1	17444	15837.1	10215.8	15532	8394.89	7934.33	2577.25	5861.96	5508.5		16892.1	14499	10620.4	4649.24	0.858329	0.62872	0.275231	0.362486	0.0722095	0.000726973	0.838477	1.33261	1.42008
13.84_428.3740m/z	13.84	428.374	OL2b	Octadecanoylcarnitine		57453.7	83565.1	91660.3	83189.4	108172	90304.9	53919.8	87331.2	90663.7	366992	334619	386080		77559.7	93888.9	77304.9	362564	1.21054	0.996714	4.67464	0.268488	0.987769	9.76287e-05	0.901159	0.768144	1.43315
13.43_426.3582m/z	13.43	426.358	OL2b	Oleoylcarnitine		67182.3	65124.3	63404.2	48314.6	43293.2	40245.3	65493	61311.1	68394	164632	173612	207261		65236.9	43951	65066	181835	0.673714	0.99738	2.7873	0.00120121	0.945003	0.000860251	1.33056	0.767823	1.41268
0.69_182.0793n	0.69	183.087	OL2a	SORBITOL		1.34518e+06	1.22477e+06	1.04881e+06	918490	924366	861323	1.00256e+06	940980	942039	288377	414605	393583		1.20625e+06	901393	961861	365522	0.747268	0.797396	0.303023	0.0260614	0.0506567	0.000882084	1.22904	1.36127	1.4177
1.77_244.0699n	1.77	245.077	OL2a	Uridine		39964.1	35400.3	41931.4	9216.42	6120.67	4706.22	161367	38310.2	21282.6	786.677	4457.24	11814.1		39098.6	6681.1	73653.1	5686.02	0.170878	1.88378	0.145428	0.000159654	0.477787	0.000900006	1.34703	0.830378	1.41407
0.91_144.0657m/z	0.91	144.066	OL1	N-Methyl-L-glutamic acid		11757	10511.6	10112.5	8793.92	8591.46	9784.3	17627.2	11314.4	11732.9	16466.8	18525.2	17370.1		10793.7	9056.56	13558.2	17454.1	0.839061	1.25612	1.61706	0.0481187	0.257898	0.00100551	1.13745	1.06187	1.41466
0.73_162.0222m/z	0.73	162.022	OL2a	Cys-Gly		1657.92	1663.52	2149.3	1243.38	260.573	1112.99	5183.41	2123.63	873.098	0	0	371.497		1823.58	872.317	2726.71	123.832	0.478353	1.49525	0.0679061	0.0524939	0.522631	0.00114654	1.17642	0.793172	1.41151
0.91_125.0000m/z	0.91	125	OL2a	O-Phosphorylethanolamine		314314	277365	266199	183070	193656	181024	292322	261166	271043	81241.4	130239	131788		285960	185917	274844	114423	0.65015	0.961128	0.400136	0.00266357	0.55335	0.00147587	1.31781	0.874597	1.41002
0.91_184.0736m/z	0.91	184.074	OL1	PHOSPHORYLCHOLINE		1.07969e+08	9.53799e+07	9.0321e+07	6.58082e+07	6.82111e+07	6.39087e+07	9.99762e+07	8.80119e+07	9.29407e+07	3.07678e+07	4.58293e+07	4.70165e+07		9.78898e+07	6.5976e+07	9.36429e+07	4.12045e+07	0.673982	0.956615	0.420927	0.00408238	0.536655	0.00156731	1.30806	0.883181	1.40891
2.78_137.0460m/z	2.78	137.046	OL2b	hypoxanthine		36076.4	27171.2	28885.9	13091.6	10504	11208.3	37068.5	21441.1	23665.3	2748.05	7416.83	8223.73		30711.2	11601.3	27391.6	6129.54	0.377756	0.89191	0.199587	0.00252483	0.584665	0.00157723	1.31874	0.829237	1.40868
15.67_359.1701m/z	15.67	359.17	OL2a	Etoxazole		10839.1	8553.79	11015.7	6813.86	4827.06	5250.86	11272	6821.17	7061.22	3684.82	4163.45	4300.98		10136.2	5630.59	8384.79	4049.75	0.555493	0.827212	0.399533	0.0106575	0.347912	0.00171471	1.27639	0.908994	1.4075
2.78_269.0884m/z	2.78	269.088	OL2a	Inosine		16131.6	11850.5	13582.1	5902.88	3976.84	4645.22	17018.9	8812.26	11838.9	596.809	3055.42	3592.2		13854.7	4841.65	12556.7	2414.81	0.349458	0.906309	0.174295	0.00273007	0.655733	0.0017876	1.31758	0.762218	1.40636
0.71_186.0166m/z	0.71	186.017	OL2a	L-Glutamic acid		134104	123845	103746	90807.4	86484.3	76710.5	110465	83578	97156.6	57203.4	56486	55144.1		120565	84667.4	97066.5	56277.9	0.702256	0.805097	0.466784	0.0218257	0.117738	0.00197826	1.24282	1.26195	1.40493
0.87_183.0663n	0.87	184.074	OL2a	PHOSPHORYLCHOLINE		2.00948e+07	1.54244e+07	1.40595e+07	6.63698e+06	6.54347e+06	5.9406e+06	1.64451e+07	1.31245e+07	1.39383e+07	885980	3.1499e+06	3.16846e+06		1.65262e+07	6.37368e+06	1.45027e+07	2.40145e+06	0.38567	0.877553	0.145311	0.00526925	0.386248	0.00203472	1.30034	0.97581	1.40423
16.02_367.3361m/z	16.02	367.336	OL2b	7-Dehydrocholesterol		1682.42	4193.34	5428.71	7232.39	17618.9	16641.3	2554.53	6387.14	8720.2	22798.5	16129.8	20037		3768.16	13830.9	5887.29	19655.1	3.67045	1.56238	5.2161	0.04486	0.371713	0.00203993	1.19455	0.999604	1.40176
13.25_400.3426m/z	13.25	400.343	OL2b	Hexadecanoylcarnitine		64330.9	67233.4	67524	56120.2	61677.5	50196.7	74338.7	89044.5	93830.7	207509	281489	315371		66362.8	55998.1	85738	268123	0.843818	1.29196	4.04026	0.0403915	0.0312311	0.00318392	1.14394	1.42771	1.39279
0.73_335.0952m/z	0.73	335.095	OL2a	Argininosuccinic acid		33927.1	29263.7	22294	18187.2	10679.9	9120.06	24864.6	24859.6	19662.8	5324.34	4273.61	3789.28		28494.9	12662.4	23129	4462.41	0.444373	0.811688	0.156604	0.0226021	0.230632	0.00213792	1.24051	1.05459	1.4034
2.62_268.1045m/z	2.62	268.104	OL1	ADENOSINE		6.3742e+06	5.3786e+06	6.18114e+06	1.64226e+06	1.59445e+06	1.31812e+06	1.0561e+07	4.45166e+06	4.5807e+06	318005	1.75241e+06	2.38519e+06		5.97798e+06	1.51827e+06	6.53112e+06	1.4852e+06	0.253978	1.09253	0.248445	0.000155887	0.799525	0.00276902	1.34782	0.644316	1.39617
2.93_171.0056m/z	2.93	171.006	OL2a	Glutaric acid		244782	310836	277206	136518	63465.6	48301.2	831664	274772	231400	16068.7	100196	91483.6		277608	82761.7	445945	69249.4	0.298125	1.60639	0.24945	0.00423045	0.434949	0.00315302	1.30618	0.863323	1.39475
11.67_398.2299m/z	11.67	398.23	OL2a	3-hydroxydodecanoyl carnitine		936.986	955.031	3374.26	444.964	0	656.857	1756.29	0	1102.86	0	544.713	1516.82		1755.43	367.273	953.049	687.179	0.209222	0.542916	0.39146	0.170653	0.449425	0.311543	1.02527	0.648224	0.956295
2.78_152.0569m/z	2.78	152.057	OL2b	Guanine		196961	205036	198199	142005	139670	131595	261189	199737	204023	99659.5	133802	136686		200065	137757	221650	123382	0.688557	1.10789	0.61671	0.000102233	0.340512	0.00322576	1.34954	0.948458	1.39416
0.71_339.0779m/z	0.71	339.078	OL2a	Allantoin		14194.7	14792.1	15313.9	9161.24	14149.2	14293.3	11330.7	6378.97	16043.5	5485.49	0	5231.16		14766.9	12534.6	11251	3572.22	0.848829	0.761909	0.241907	0.263618	0.27888	0.00351984	0.966974	1.05757	1.37966
0.54_72.0809m/z	0.54	72.0809	OL2a	PUTRESCINE		28946.2	22886.1	21705.6	12568.9	12248.9	12635.5	25324.3	23143.9	22671.6	4612.71	9132.4	9521.78		24512.6	12484.5	23713.2	7755.63	0.509308	0.96739	0.316394	0.00586442	0.754537	0.00362389	1.29537	0.75656	1.39097
0.73_131.1181m/z	0.73	131.118	OL2a	N-ACETYLPUTRESCINE		2844.59	3018.16	1686.16	874.971	629.062	591.067	1885.83	1444.08	962.471	0	0	0		2516.3	698.367	1430.79	0	0.277537	0.56861	0	0.0131266	0.0937867	0.0038386	1.26194	1.2846	1.38979
0.54_89.1074m/z	0.54	89.1074	OL2a	PUTRESCINE		28064.4	20568.4	18410.2	9958.25	10559.2	9935.8	21062	20419	22975.7	3167.45	5253.81	5346.85		22347.7	10151.1	21485.6	4589.37	0.454235	0.961423	0.205362	0.0141567	0.789764	0.00413315	1.26215	0.664403	1.38755
12.54_372.3112m/z	12.54	372.311	OL2b	Myristoyl-L-carnitine		20849	20336.3	24727	13673.7	10459.3	11271.3	34153.4	27903.6	31815.4	69187.9	86425.6	118046		21970.7	11801.4	31290.8	91219.8	0.537142	1.4242	4.15188	0.0038325	0.0152282	0.00853623	1.30658	1.45878	1.35113
15.67_375.2196m/z	15.67	375.22	OL2a	RCS-8		24873.5	21526.1	26304.7	9200.68	11173.3	8430.3	35247.1	17820.8	44705.5	10438.8	15738.1	12187.5		24234.8	9601.41	32591.1	12788.1	0.396183	1.34481	0.527675	0.000861349	0.355201	0.00556062	1.33044	0.974199	1.3739
0.73_178.0416n	0.73	179.049	OL2a	L-Cysteinylglycine		34999.9	42567.5	55072.8	21212.6	12754.2	14933.2	128661	48833.2	29016.8	4048.16	10930.8	14046.4		44213.4	16300	68837.1	9675.14	0.368666	1.55693	0.218828	0.0119092	0.471631	0.00621908	1.26628	0.80081	1.37511
4.84_191.0620n	4.84	192.069	OL2a	N-ACETYLMETHIONINE		50538.7	46034.6	42071.8	21921.9	22156.7	18489.6	57918.5	42897	42165.6	10612.6	24390.6	23984.9		46215	20856	47660.4	19662.7	0.451283	1.03127	0.425461	0.000734488	0.811891	0.00669461	1.33722	0.772106	1.37263
0.73_244.0795m/z	0.73	244.079	OL2a	N-Acetylglucosamine		13643.1	11148.8	7596.14	7963.76	3572.58	4338.41	12630	9183.36	8271.89	1176.18	1869.25	2651.67		10796	5291.58	10028.4	1899.04	0.490142	0.9289	0.175902	0.0679531	0.74474	0.00788618	1.14557	0.778253	1.3652
11.65_344.2800m/z	11.65	344.28	OL2b	LAUROYLCARNITINE, DODECANOYLCARNITINE		5379.91	4964.05	4481.63	2497.03	2489.05	1866.39	10312.1	9288	8685.64	13574.6	28582.4	27521.8		4941.86	2284.15	9428.59	23226.3	0.462205	1.9079	4.6999	0.00133848	0.00115474	0.019506	1.32959	1.58486	1.32264
4.14_90.0551m/z	4.14	90.0551	OL2b	Sarcosine		11540.2	14616.1	13376.2	8556.08	9415.23	7413.25	18901.9	17736.5	16697.8	4725.8	8204.99	7449.04		13177.5	8461.52	17778.7	6793.28	0.642118	1.34917	0.515521	0.0114434	0.0137615	0.00992572	1.26502	1.49294	1.35626
3.73_219.0802m/z	3.73	219.08	OL2a	N-FORMYL-L-METHIONINE		110818	112259	155009	33697.9	35004.8	39730.7	204599	93367	97502.7	8199.12	36620.6	56214.8		126029	36144.5	131823	33678.2	0.286796	1.04598	0.267227	0.00354256	0.889607	0.0100903	1.30837	0.436959	1.35443
0.73_144.1021m/z	0.73	144.102	OL2a	L-Cartinine		15600.5	14486.8	13199.2	8530.49	9262.44	9141.35	13123	10551.8	11503	8716.71	8682.52	11221.1		14428.9	8978.1	11725.9	9540.1	0.622232	0.812672	0.661182	0.001718	0.0573111	0.0109432	1.32323	1.37239	1.3338
0.79_180.1022m/z	0.79	180.102	OL2a	SALSOLINOL		6564.3	5996.17	8379.29	4798.42	2411.47	4153.16	9013.84	7557.18	6218.25	691.191	2982.98	3147.39		6979.92	3787.68	7596.42	2273.85	0.542654	1.08833	0.325771	0.0343945	0.598908	0.0117079	1.21474	0.64258	1.34984
1.77_113.0347m/z	1.77	113.035	OL2b	Uracil		23503.7	24547.9	30957	10970.1	11232.5	12162.2	90638.7	28365.5	21745	4450.48	8790.08	15275.4		26336.2	11454.9	46916.4	9505.31	0.43495	1.78144	0.360922	0.00322321	0.403828	0.0126471	1.31108	0.867881	1.33847
15.42_240.0997m/z	15.42	240.1	OL2b	Pyracarbolid		0	1354.81	1459.86	692.207	5484.34	0	0	3046.23	3432.7	6063.34	11174.4	13162.4		938.223	2058.85	2159.64	10133.4	2.19441	2.30184	10.8006	0.564671	0.360177	0.0132086	0.625672	0.987496	1.34148
0.79_228.0375m/z	0.79	228.037	OL2a	PHOSPHORYLCHOLINE		4535.93	9327.01	6609.24	2028.04	2794.58	1453.27	12753.6	9932.93	7943.28	0	1384.84	763.032		6824.06	2091.96	10209.9	715.958	0.306557	1.49617	0.104917	0.0303639	0.160413	0.0133663	1.22097	1.18825	1.34232
0.66_188.1528n	0.66	189.16	OL2a	N,N,N-TRIMETHYLLYSINE		14386.4	15238.8	14106.2	9585.54	17743.9	17085.9	12154.1	8906.29	13350	22969.5	22403.2	30112.4		14577.1	14805.1	11470.1	25161.7	1.01564	0.786859	1.72611	0.935303	0.0860213	0.0134018	0.738263	1.31024	1.31289
9.46_332.1811m/z	9.46	332.181	OL2a	Octanoylcarnitine		32774.7	697.313	215.995	14015.1	307.814	0	15833.5	1848.35	212.319	29698.5	1653.37	340.841		11229.3	4774.31	5964.71	10564.2	0.425164	0.531173	0.940774	0.61119	0.680053	0.965408	0.795822	0.811671	0.748833
16.25_401.3414m/z	16.25	401.341	OL2b	7?-Hydroxy-4-cholesten-3-one		5428.65	13339.9	8033.72	24841.5	40817	30183.9	5901.84	12302.4	13984.1	72991.3	39857.1	43847.3		8934.11	31947.4	10729.4	52231.9	3.57589	1.20095	5.84635	0.0117703	0.624254	0.0155186	1.27046	0.796475	1.3356
0.79_76.0394m/z	0.79	76.0394	OL2a	Glycine		32149	31207.5	28390.7	24265.4	25551.7	24928.9	34256.8	30663.4	29787.7	34643.8	35584.1	36500.9		30582.4	24915.4	31569.3	35576.3	0.814696	1.03227	1.16329	0.0088528	0.607508	0.0161899	1.28014	0.855952	1.32995
0.94_203.0471m/z	0.94	203.047	OL2a	METHIONINE SULFOXIMINE		709870	437209	424147	294372	274670	261806	357471	353920	364378	96130.2	163018	165079		523742	276949	358590	141409	0.528789	0.684669	0.269997	0.057816	0.151053	0.0162827	1.16769	1.18256	1.33258
10.47_316.2487m/z	10.47	316.249	OL2b	Decanoylcarnitine		2002.39	1811.41	871.433	535.482	865.611	412.303	3702.3	3252.57	3551.99	3753.72	7119.05	6306.13		1561.74	604.465	3502.29	5726.3	0.387045	2.24255	3.66661	0.0630366	0.00654777	0.0177889	1.16063	1.52994	1.32682
0.94_206.0556m/z	0.94	206.056	OL2a	PHOSPHORYLCHOLINE		6.74789e+06	4.63265e+06	4.68807e+06	3.72403e+06	3.66338e+06	3.594e+06	3.75741e+06	3.35265e+06	3.68996e+06	2.60726e+06	2.69361e+06	2.75287e+06		5.3562e+06	3.66047e+06	3.60001e+06	2.68458e+06	0.683408	0.672119	0.501209	0.0717668	0.0679693	0.018597	1.14646	1.33847	1.3248
2.83_262.1654m/z	2.83	262.165	OL2a	Butenylcarnitine		34096.4	27399	25825.8	11343	10444.7	9660.74	51880.2	30447.7	31653.1	9719.43	24304.3	24498.9		29107.1	10482.8	37993.7	19507.5	0.360147	1.30531	0.670199	0.00195819	0.296043	0.156563	1.32317	1.03596	1.10219
4.95_298.0973m/z	4.95	298.097	OL1	METHYLTHIOADENOSINE		1.20784e+06	1.28403e+06	1.14364e+06	749087	896467	787566	1.26793e+06	1.13729e+06	1.15412e+06	396831	820524	800177		1.21184e+06	811040	1.18644e+06	672511	0.669264	0.979046	0.554951	0.00260328	0.682636	0.0199415	1.31866	0.826769	1.32136
8.09_265.0474m/z	8.09	265.047	OL2a	2,3,4-Trimethoxyphenylacetic acid		0	0	0	0	0	0	1190.38	1633.89	2054.67	3783.02	10840	9171.74		0	0	1626.31	7931.6	#DIV/0!	#DIV/0!	#DIV/0!	#DIV/0!	0.00286132	0.0203908	0	1.56222	1.31803
0.91_110.0272m/z	0.91	110.027	OL2a	Hypotaurine		15712.1	17748.5	13863.4	11118.4	12231.1	10412.4	18301.1	17887.9	16717.5	7224.17	11033.8	10689.9		15774.6	11254	17635.5	9649.28	0.713421	1.11796	0.611696	0.0218871	0.201304	0.0208141	1.24368	1.12499	1.31869
14.91_240.0998m/z	14.91	240.1	OL2b	Pyracarbolid		5087.81	7618.1	6761.28	4169.72	6196.01	7303.93	6736.19	6692.06	6669.25	9523.43	9518.9	8871.92		6489.06	5889.89	6699.17	9304.75	0.907664	1.03238	1.43391	0.638527	0.791445	0.0219958	0.769429	0.765537	1.30979
12.19_153.0912m/z	12.19	153.091	OL2b	1,7-Dicarboxyheptane		4118.78	3302.58	3684.2	4567.92	5119.87	4305.72	4203.04	4000.15	3073.37	4805.23	4416.01	4763.24		3701.86	4664.5	3758.86	4661.5	1.26004	1.0154	1.25923	0.0458529	0.898632	0.0226289	1.1713	0.772066	1.30412
1.21_156.0422m/z	1.21	156.042	OL2a	5-AMINOPENTANOATE		94469.6	87748.6	83355.5	56779.6	56810.4	56409	111971	93480.7	99553.8	38464.2	63307.1	65681.1		88524.5	56666.3	101668	55817.4	0.64012	1.14848	0.630531	0.000595836	0.106398	0.0243872	1.33812	1.27864	1.30742
0.73_115.0635n	0.73	116.071	OL1	L-Proline		1.65785e+06	1.49416e+06	1.28103e+06	1.06434e+06	808414	822349	1.95834e+06	1.55842e+06	1.68206e+06	2.01178e+06	1.79223e+06	1.96171e+06		1.47768e+06	898369	1.73294e+06	1.92191e+06	0.607959	1.17274	1.30062	0.0134276	0.187735	0.0253981	1.26531	1.17264	1.29517
4.84_144.0658m/z	4.84	144.066	OL2b	N-Methyl-L-glutamic acid		26133.3	29398.9	29045.4	18813.8	17990	18757.3	35446.7	28449.7	32204.3	9974.77	18885.9	20464.1		28192.5	18520.4	32033.6	16441.6	0.656925	1.13624	0.583189	0.000824532	0.166039	0.0265212	1.3359	1.1162	1.30164
11.55_197.0601m/z	11.55	197.06	OL2a	2,4-Dihydroxybenzophenone		2652.79	2970.96	2055.54	1261.9	1520.53	1136.11	2626.68	2852.16	2376.1	1414.89	904.56	1709.1		2559.76	1306.18	2618.31	1342.85	0.510275	1.02287	0.5246	0.0125978	0.855481	0.0269875	1.27065	0.56783	1.27593
2.16_109.0286m/z	2.16	109.029	OL2a	3-Hydroxyadipic 3,6 lactone		5894.68	6727.13	6153.42	5109.74	5502.79	6108.29	7314.12	5941.68	8088.66	4497.63	4900.27	5493.46		6258.41	5573.61	7114.82	4963.79	0.890579	1.13684	0.793138	0.146356	0.272858	0.0270311	1.01911	1.06787	1.29089
2.34_193.0685m/z	2.34	193.069	OL2a	S-ADENOSYLHOMOCYSTEINE		26362.1	15759.2	14230.8	8665.88	7814.96	6253.41	31008.3	13164.7	10595.8	2382.44	6795.78	6551.84		18784	7578.09	18256.3	5243.35	0.403433	0.971904	0.279139	0.0446305	0.947047	0.0292922	1.19221	0.755449	1.29501
4.86_213.0738m/z	4.86	213.074	OL1	3-Hydroxysuberic acid		2696.31	2343.42	2707.16	3555.61	1874.52	2119.24	2515.18	1951.25	5913.97	2990.91	3134.15	2935.08		2582.3	2516.46	3460.14	3020.05	0.974505	1.33995	1.16952	0.908471	0.519145	0.0304431	0.744568	0.9029	1.28296
0.91_116.0344m/z	0.91	116.034	OL2a	3-Ureidopropionic acid		14573.5	11994.6	10264.2	8487.5	8822.65	7804.86	11938.4	9372.05	7901.23	7009.1	9103.4	7407.97		12277.5	8371.67	9737.21	7840.16	0.681873	0.793097	0.638582	0.0386279	0.213802	0.034393	1.20311	1.13782	1.27929
0.89_134.0450m/z	0.89	134.045	OL2a	D-Aspartic acid		1.62739e+06	1.28026e+06	1.08604e+06	925390	1.02357e+06	852359	1.23911e+06	1.18524e+06	1.07665e+06	768042	896898	799921		1.33123e+06	933772	1.167e+06	821621	0.701436	0.876634	0.61719	0.0747295	0.376924	0.0353138	1.14521	0.918765	1.2807
6.46_260.1861m/z	6.46	260.186	OL2a	Hexanoylcarnitine		2666.51	3866.29	2405.5	1135.14	823.738	1011.66	3941.59	3704.18	2998.28	1409.19	4666.26	3921.82		2979.43	990.182	3548.02	3332.42	0.332339	1.19084	1.11847	0.0122944	0.345029	0.760842	1.26698	1.01156	0.763055
0.58_146.1653m/z	0.58	146.165	OL1	SPERMIDINE		1.14469e+06	1.14829e+06	1.07281e+06	776072	752940	798386	1.23243e+06	1.01992e+06	895001	288795	767525	798618		1.12193e+06	775799	1.04911e+06	618312	0.691487	0.935099	0.551116	0.000241411	0.512863	0.0392076	1.34252	0.886413	1.27166
1.09_133.0609m/z	1.09	133.061	OL2a	3-Ureidopropionic acid		1410.5	995.167	1790.39	1096.37	1005.74	828.425	1445.27	614.601	647.795	2809.14	3865.9	2222.59		1398.69	976.846	902.556	2965.88	0.698403	0.645288	2.12047	0.157243	0.235448	0.0423376	0.991742	0.98992	1.20843
0.89_88.0394m/z	0.89	88.0394	OL1	L-Serine		40871.4	31626.3	28551.9	22265.3	26003.2	20723.6	30927.5	29547.7	24566.8	21198.9	24514.9	21462.5		33683.2	22997.3	28347.4	22392.1	0.682754	0.841587	0.664784	0.0565061	0.270434	0.0427597	1.17453	1.04646	1.26361
14.09_269.6447m/z	14.09	269.645	OL2a	Taurocholic acid		7623.89	7221.02	8632.33	4595.77	4807.73	4881.61	5468.7	4905.94	7021.61	1295.56	4952.04	5346.23		7825.74	4761.7	5798.75	3864.61	0.608466	0.740983	0.493833	0.00202164	0.0558139	0.0432054	1.32076	1.3602	1.26302
6.64_167.1069m/z	6.64	167.107	OL2b	SEBACATE		4771.86	3998.25	4890.71	5409.86	3347.91	4330.45	5191.29	4306.48	4511.15	3726.39	3641.28	3816.71		4553.61	4362.74	4669.64	3728.13	0.958085	1.02548	0.81872	0.786153	0.779268	0.0439786	0.762696	0.59865	1.25926
7.49_172.0759m/z	7.49	172.076	OL2a	N-ACETYLPHENYLALANINE		3018.72	3406.96	4578.02	4373.17	2333.81	2731.67	5230.31	6955.59	3269.06	2435.39	1986.01	2347.16		3667.9	3146.21	5151.65	2256.19	0.85777	1.40452	0.615117	0.540474	0.271253	0.0445424	0.795554	1.08262	1.25971
0.68_180.0638n	0.68	181.071	OL2a	FRUCTOSE		1.45532e+06	1.69248e+06	1.3504e+06	989134	1.41372e+06	1.08497e+06	1.39524e+06	1.37098e+06	1.34121e+06	826334	1.2641e+06	1.01525e+06		1.4994e+06	1.16261e+06	1.36914e+06	1.03523e+06	0.775381	0.913126	0.690428	0.108628	0.272193	0.0458447	1.10165	1.05	1.24547
5.94_130.0654m/z	5.94	130.065	OL2a	5,6-Dimethylbenzimidazole		995.464	1526.39	1436.34	866.243	679.344	447.267	1475.95	1381.67	1309.85	316.689	601.599	957.891		1319.4	664.285	1389.16	625.393	0.503476	1.05287	0.473999	0.0325212	0.704111	0.0486735	1.20049	0.730004	1.24214
2.36_310.1136m/z	2.36	310.114	OL2a	Inosine		66678	108068	103260	46023.1	54767.1	56810.7	161144	110787	107954	10090.8	47327.5	57334.5		92668.7	52533.7	126628	38251	0.566898	1.36646	0.412771	0.0408578	0.192044	0.048753	1.20056	1.08514	1.25169
0.71_108.0114m/z	0.71	108.011	OL2a	Taurine		1868.69	1295.3	1794.79	962.402	869.574	1165.09	1331.76	1483.85	1724.29	482.2	1087.48	1106.47		1652.93	999.022	1513.3	892.05	0.604396	0.915527	0.539679	0.0308537	0.548413	0.0493881	1.21996	0.88701	1.25094
4.14_264.0822m/z	4.14	264.082	OL2a	PANTOTHENATE		23302.9	12688.8	11961.2	9466.6	8480.76	8125.04	13603.4	10435.6	10125.4	4701.41	6571.02	5690.3		15984.3	8690.8	11388.1	5654.24	0.543708	0.712455	0.353737	0.119066	0.29634	0.0494013	1.08478	1.03872	1.25123
13.43_358.2016m/z	13.43	358.202	OL2a	Benalaxyl		7283.74	8081.01	5664.93	7478.72	8159.13	6886.32	7724.2	6544.66	6514.79	10065.4	8553.07	9369.37		7009.89	7508.06	6927.88	9329.29	1.07107	0.988301	1.33087	0.567344	0.924666	0.0498313	0.819143	0.73332	1.2438
7.01_242.1003m/z	7.01	242.1	OL2b	PANTOTHENATE		3051.15	2842.58	4410.83	2428.62	2296.15	2297.98	2291.13	2216.14	3387.91	1725.32	1864.95	2358.77		3434.85	2340.92	2631.73	1983.01	0.68152	0.766185	0.577322	0.091012	0.265309	0.0513644	1.09405	1.03031	1.2435
0.68_120.0033m/z	0.68	120.003	OL2a	Glycine		4864.2	3519.58	4036.37	3968.56	3397.78	3172.05	4466.25	3295.68	3940.85	4956	5895.92	6626.57		4140.05	3512.8	3900.93	5826.16	0.848492	0.942243	1.40727	0.242463	0.668125	0.0535422	0.980871	0.813935	1.23039
0.75_200.0324m/z	0.75	200.032	OL2a	DL-2-Aminoadipic acid		3902.1	3370.13	5429.09	2274.91	763.907	1356.8	10495.7	3336.07	3174.66	0	2274.13	2375.45		4233.77	1465.2	5668.79	1549.86	0.346075	1.33895	0.366071	0.0216882	0.595493	0.0536374	1.23888	0.669177	1.24322
0.89_101.0478n	0.89	102.055	OL2a	1-Aminocyclopropanecarboxylic acid		1.54271e+06	1.24566e+06	1.15964e+06	1.03218e+06	1.0821e+06	1.01328e+06	1.36563e+06	1.1614e+06	1.14991e+06	945724	1.04168e+06	1.01502e+06		1.316e+06	1.04252e+06	1.22565e+06	1.00081e+06	0.79219	0.93134	0.760493	0.0810712	0.541531	0.0577412	1.13357	0.875735	1.23564
1.67_115.0391m/z	1.67	115.039	OL2b	Glutaric acid		24623.8	29031.5	25307.1	26388.1	26265.8	22726.8	23515.5	26016.2	27052.4	23281.3	21928.9	22516.6		26320.8	25126.9	25528	22575.6	0.95464	0.96988	0.857709	0.547925	0.669796	0.0582377	0.776321	0.765714	1.23447
0.45_105.0700m/z	0.45	105.07	OL2b	Phenethylamine		4141.85	3982.54	4430.02	4804.67	4220.83	5025.97	4296.46	4095.77	4426.64	4927.71	4878.76	4402.73		4184.8	4683.82	4272.96	4736.4	1.11925	1.02107	1.13181	0.142155	0.616297	0.0603636	1.04119	0.665792	1.1911
0.98_102.1153m/z	0.98	102.115	OL2b	SPERMINE		12486.7	10115.4	10610.1	5735.84	3402.81	4240.39	16089	16529	13159.6	1364.88	7721.61	7295.29		11070.7	4459.68	15259.2	5460.59	0.402836	1.37834	0.493247	0.00264967	0.0307641	0.061366	1.31763	1.43678	1.22939
1.69_204.0635m/z	1.69	204.064	OL2a	L-Tyrosine		45378.8	49915.4	49828.9	18548.5	20345.3	21209.5	73263.3	43763.7	51004.5	11976.4	34456.2	36889		48374.4	20034.4	56010.5	27773.9	0.414153	1.15785	0.574144	7.42183e-05	0.444049	0.0631255	1.35151	0.811119	1.22547
6.96_196.0948m/z	6.96	196.095	OL2a	Hexanoyl Glycine		1519.25	1011.78	839.724	395.205	513.652	280.155	699.134	464.762	851.386	396.955	716.047	573.303		1123.58	396.338	671.761	562.102	0.352745	0.597874	0.500276	0.0276484	0.124395	0.0661991	1.22916	1.23593	1.2206
0.71_225.0348m/z	0.71	225.035	OL2a	GALACTOSE		6363.74	7740.63	6824.72	4107.24	4936.44	4714.49	3256.24	5507.36	6585.13	1933.51	5906.65	4064.91		6976.36	4586.06	5116.24	3968.36	0.657371	0.733368	0.568829	0.00729514	0.154403	0.0688531	1.29206	1.18544	1.20005
0.85_330.0733m/z	0.85	330.073	OL2a	L-Glutathione reduced		218582	363696	251431	224451	149214	149053	347405	410914	415129	125725	204779	134879		277903	174239	391149	155128	0.626979	1.4075	0.558209	0.109853	0.0823145	0.0720031	1.1032	1.31111	1.19431
5.04_158.0967m/z	5.04	158.097	OL2a	N-METHYLTRYPTAMINE		31303.1	31825.4	33192.2	42647.4	26559.7	24483.8	41070.2	46300.1	27254.3	30404.5	27385.2	22711.4		32106.9	31230.3	38208.2	26833.7	0.972697	1.19003	0.835761	0.886551	0.345407	0.084312	0.713197	1.02068	1.15289
0.68_132.0657m/z	0.68	132.066	OL2a	5-AMINOLEVULINATE		12828.2	8417.69	7160.67	10442.9	9228.25	8263.7	9188.53	7387.98	7296.84	24012.6	14198.2	14529.4		9468.86	9311.61	7957.78	17580.1	0.983393	0.840416	1.85662	0.935667	0.454328	0.0902527	0.740242	0.90334	1.18392
3.85_261.1450m/z	3.85	261.145	OL2a	PANTOTHENATE		7705.33	5335.88	5129.12	3042.36	3551.82	2040.86	8021.41	6514.92	5507.19	2196.56	4110.24	4575.01		6056.77	2878.34	6681.17	3627.27	0.475227	1.10309	0.598879	0.0275738	0.601593	0.0920198	1.22867	0.857295	1.17659
15.09_541.3294m/z	15.09	541.329	OL2a	Taurochenodesoxycholic acid		8852.27	8006.06	13110	1326.2	8533.31	8437.97	6577.35	21004.5	18835.8	12179.9	40858.1	39430.3		9989.44	6099.16	15472.5	30822.8	0.610561	1.54889	3.08553	0.24562	0.313609	0.0924981	0.978882	1.02324	1.18087
0.71_110.0602m/z	0.71	110.06	OL2a	2-aminophenol		3761.15	2360.04	2596.75	2125.77	1974.9	1861.28	3835.93	3178.28	3182.97	1363.73	1903.12	2195.81		2905.98	1987.31	3399.06	1820.89	0.683871	1.16968	0.6266	0.104932	0.366794	0.0943395	1.10766	1.00221	1.17065
7.64_176.0709m/z	7.64	176.071	OL1	indole-3-acetic acid		3213.53	2805.29	3876.26	1619.26	2741.93	3025.21	2989.95	3625.94	3912.05	1049.48	2350.46	2695.23		3298.36	2462.13	3509.32	2031.72	0.746472	1.06396	0.61598	0.190241	0.637414	0.0984609	1.02532	0.834565	1.16917
4.86_246.1705m/z	4.86	246.171	OL1	Valerylcarnitine		347484	310483	279240	162127	147027	139093	371334	259986	286082	42824.5	92717.5	93885.8		312402	149416	305801	76475.9	0.478281	0.978869	0.2448	0.00144512	0.873737	0.000808934	1.32789	0.765513	1.41868
1.19_145.5376m/z	1.19	145.538	OL2a	S-(2,3,4-Trihydroxybutyl)mercapturic Acid		6180.69	4842.87	5209.28	5707.22	3597.1	3951.33	1870.05	2531.06	1890.55	5041.96	2832.86	3366.09		5410.95	4418.55	2097.22	3746.97	0.816594	0.387587	0.692479	0.264206	0.0018783	0.0986262	0.969255	1.57177	1.16696
0.68_140.0820m/z	0.68	140.082	OL2a	L-Citrulline		24109.4	18740.8	18088.3	11042.8	22345	14315.9	21475.7	30009.5	24477.2	1624.16	15740.3	13385.2		20312.8	15901.2	25320.8	10249.9	0.782817	1.24654	0.504602	0.317017	0.186422	0.10226	0.923836	1.06895	1.16696
0.91_212.0590m/z	0.91	212.059	OL2a	S-CARBOXYMETHYLCYSTEINE		19364.6	15472.5	11303.1	12424.4	14184.7	11513.6	23263.1	20873.7	14773.2	2812.7	12426.8	8008.09		15380.1	12707.6	19636.7	7749.2	0.826237	1.27676	0.503847	0.337719	0.28315	0.10303	0.915154	1.05557	1.15835
3.52_237.0874m/z	3.52	237.087	OL2a	3-Hydroxyhippuric acid		47947.6	24038.5	23953.2	20510.6	16306.7	14828.4	36905.8	16898.8	18673	13787.9	16929.8	15226.4		31979.8	17215.3	24159.2	15314.7	0.538317	0.755453	0.478887	0.144778	0.487139	0.106752	1.06146	0.921621	1.16144
3.07_209.0925m/z	3.07	209.093	OL1	Kynurenine		19758.4	15927.9	14019.8	9430.85	9085.95	8189.29	20318.4	16247.1	15682.4	6053.29	14290.3	11154.3		16568.7	8902.03	17416	10499.3	0.53728	1.05114	0.633685	0.0113488	0.723475	0.107396	1.27375	0.806534	1.15484
0.87_489.1151m/z	0.87	489.115	OL2a	CITICOLINE		29063.6	7263.05	7316.39	7648.47	3934.21	4877.59	8308.33	8209.64	4988.04	0	0	0		14547.7	5486.75	7168.67	0	0.377156	0.49277	0	0.284768	0.371594	0.115539	0.939918	0.947156	1.14919
2.95_155.0317m/z	2.95	155.032	OL2a	Glutaric acid		5770.27	4833.14	3443.5	3067.08	2199.64	1882.52	4946.1	2960.04	3238.52	5610.52	6181.44	6570.26		4682.3	2383.08	3714.89	6120.74	0.508955	0.793389	1.30721	0.03942	0.351293	0.120519	1.20068	1.01153	1.13693
3.17_362.0865m/z	3.17	362.087	OL2a	CYCLIC AMP		310648	216702	213763	224336	174838	167516	307611	224413	255267	66818	183362	189939		247038	188897	262430	146706	0.764647	1.06231	0.593863	0.186205	0.72012	0.12109	1.02679	0.813878	1.14165
11.97_193.1226m/z	11.97	193.123	OL2a	Dodec-2-enedioic acid		5448	5336.87	5111.08	6193.29	5524.85	6932.4	6760.52	6225.5	24931.2	5628.65	5410.55	5550.51		5298.65	6216.85	12639.1	5529.9	1.17329	2.38534	1.04364	0.0932228	0.298515	0.1213	1.01956	1.05874	1.12336
0.64_225.2052m/z	0.64	225.205	OL2a	SPERMINE		21516.2	24997.2	29013.3	30304	19423.2	20492	15878.6	45907.5	28074.4	0	14123.6	21856.1		25175.6	23406.4	29953.5	11993.2	0.929725	1.18978	0.476384	0.687222	0.623028	0.122758	0.743743	0.793271	1.12792
0.73_265.1120m/z	0.73	265.112	OL1	THIAMINE		367177	329007	285876	257900	330365	287807	310557	318642	309422	149274	293277	254060		327353	292024	312874	232204	0.892077	0.955768	0.709336	0.325106	0.573664	0.124001	0.927219	0.65765	1.13683
9.43_183.1019m/z	9.43	183.102	OL2a	Hydrocinnamic acid		1155.13	777.196	953.077	805.363	1194.21	864.668	1098.15	769.152	765.041	738.892	805.917	477.888		961.801	954.747	877.448	674.233	0.992665	0.912297	0.70101	0.967542	0.615748	0.124135	0.69341	0.823701	1.09605
2.43_221.0925m/z	2.43	221.093	OL2a	5-HYDROXYTRYPTOPHAN		16317.2	11561.6	12186.4	7201.62	5883.68	5091.13	19116.5	12356.2	12492.7	6112.38	11584.6	9709.74		13355	6058.81	14655.1	9135.57	0.453672	1.09735	0.684054	0.010653	0.653443	0.126522	1.27835	0.815514	1.13374
7.16_301.0600m/z	7.16	301.06	OL2b	Phosphoric acid di-o-tolyl ester		1643.19	403.064	2058.27	7115.51	258.852	310.4	1283.04	4612.95	1036.77	742.131	227.277	0		1368.17	2561.59	2310.92	323.136	1.87227	1.68905	0.23618	0.635592	0.494583	0.126872	0.777634	0.898391	1.13471
14.45_321.2402m/z	14.45	321.24	OL2b	12-hydroxy-9-cis-octadecenoic acid		406464	416120	435704	423646	493106	468689	450714	430159	458288	487486	436369	440823		419429	461814	446387	454893	1.10105	1.06427	1.08455	0.127431	0.0884499	0.1273	1.07233	1.2454	1.13606
4.09_145.0498m/z	4.09	145.05	OL2b	3-Hydroxy-3-methylglutaric acid		14182.7	23401.1	18513.1	13939	18387.9	14567.4	21249	30469.8	25096.4	6605.81	14922.8	13432.9		18699	15631.4	25605	11653.8	0.835952	1.36933	0.623234	0.364883	0.14121	0.129165	0.892393	1.21408	1.13112
0.71_124.9999m/z	0.71	125	OL2a	O-Phosphorylethanolamine		2652.35	1574.37	2915.23	1486.88	927.635	1376.7	1854.56	1984.94	1227.35	646.613	2103.96	929.282		2380.65	1263.74	1688.95	1226.62	0.530837	0.709448	0.515245	0.0658435	0.216816	0.129641	1.15911	1.11986	1.09621
0.68_110.0714m/z	0.68	110.071	OL2a	4-guanidinobutanoic acid		5862.1	4791.53	3479.3	4486.41	3603.61	3112.77	4404.19	5346.65	3849.21	3423.47	3037.12	3657.67		4710.98	3734.26	4533.35	3372.76	0.792673	0.962295	0.715935	0.28796	0.838323	0.133513	0.947499	0.495324	1.11338
9.97_177.0913m/z	9.97	177.091	OL2a	2-Hydroxynaphthalene		2074.16	2404.91	2136.49	1752.26	2627.1	1822.07	1706.97	1847	2255.65	1865.91	1978.69	2095.04		2205.19	2067.14	1936.54	1979.88	0.937402	0.878175	0.89783	0.667778	0.237066	0.136391	0.702617	1.1049	1.11693
2.91_144.0658m/z	2.91	144.066	OL2b	N-Methyl-L-glutamic acid		34392.4	44070.7	43396.3	27571	29599.7	28632.8	69263.9	55408.8	56372.7	19295.7	34902.9	34593.7		40619.8	28601.2	60348.5	29597.4	0.704119	1.48569	0.728646	0.019332	0.0223333	0.141204	1.24656	1.43899	1.1198
0.91_136.0492m/z	0.91	136.049	OL2a	L-Arabitol		4940.45	3062.6	2600.53	2696.19	3417.99	1843.26	2175.65	1480.35	3081.54	2256.56	2119.06	2292.17		3534.52	2652.48	2245.85	2222.59	0.750449	0.635403	0.628825	0.357	0.205177	0.141457	0.9066	1.12712	1.11577
5.71_125.0599m/z	5.71	125.06	OL2a	3-Methyladipic acid		36090	40202	40458.9	36059.5	39328.1	37809.4	45967.7	43914.1	43082.1	27696.7	36180.9	35815.9		38917	37732.3	44321.3	33231.1	0.969559	1.13887	0.853898	0.52462	0.0309178	0.141515	0.793379	1.41041	1.1193
14.22_351.1935m/z	14.22	351.193	OL2a	Tebufenpyrad		6783.88	6549.52	5139.25	5943.46	5913.3	7479.74	5641.37	6110.18	5961.42	4511.66	5687.79	4876.04		6157.55	6445.5	5904.32	5025.16	1.04676	0.958875	0.816098	0.712971	0.658863	0.141909	0.353676	0.483947	1.10686
1.32_114.0373m/z	1.32	114.037	OL2a	L-Methionine		1034.97	1269.66	399.735	653.201	513.688	484.93	586.066	509.687	1377.3	257.55	405.337	567.302		901.455	550.606	824.35	410.063	0.610797	0.914466	0.45489	0.256095	0.849133	0.148277	0.93862	0.675934	1.10528
0.66_175.1192m/z	0.66	175.119	OL1	Arginine		157675	169134	141444	132652	155098	135392	173587	197206	166222	155941	251241	213793		156084	141047	179005	206992	0.903661	1.14685	1.32615	0.232665	0.136411	0.152518	0.991801	1.17019	1.09074
1.67_101.0235m/z	1.67	101.023	OL2a	Succinic acid		12995.4	19087.6	15711.4	18150.1	15649.1	12137.2	13750	18256.4	15054	12682.4	13262.6	12437.6		15931.5	15312.1	15686.8	12794.2	0.961126	0.984643	0.803078	0.815041	0.917293	0.152592	0.687977	0.73885	1.10182
0.79_178.0089m/z	0.79	178.009	OL2a	D-Aspartic acid		10548.6	18818.2	17368.5	10940.6	14643.8	13035.7	15770.9	17293.1	20682.2	4078.73	12095.8	11537.5		15578.4	12873.4	17915.4	9237.36	0.826359	1.15001	0.592958	0.383429	0.470302	0.155611	0.881455	0.921127	1.10316
0.73_173.0423m/z	0.73	173.042	OL2a	XYLOSE		2651.66	1686.87	2056.28	1225.96	958.888	781.049	2194.78	2489.36	2701.99	664.226	1933.26	1377.82		2131.61	988.634	2462.04	1325.1	0.463797	1.15502	0.621644	0.0209335	0.356346	0.156128	1.24535	0.974072	1.09297
4.59_244.1548m/z	4.59	244.155	OL1	Tiglylcarnitine		73716.9	62120.6	57877.5	27507.9	24405.3	22050.5	90879	66968.9	70984.3	30376.2	77284.8	88672.1		64571.6	24654.6	76277.4	65444.4	0.381817	1.18128	1.01352	0.00132493	0.253232	0.964553	1.32962	1.09677	0.729193
4.48_144.0810m/z	4.48	144.081	OL1	TRYPTAMINE		67027	60724.6	53062.4	32691.8	34921	31303.2	69635.4	58927.9	54039	22512.7	55709.2	47112.7		60271.4	32972	60867.4	41778.2	0.54706	1.00989	0.693168	0.0028215	0.92715	0.160058	1.31601	0.765644	1.09542
4.33_85.0286m/z	4.33	85.0286	OL2a	3,4-DIHYDROXYPHENYLACETATE		2091.51	2943.97	2539.05	2150.43	2513.23	2684.58	2526.33	3015.26	3599.26	1834.53	2064.65	2263.57		2524.84	2449.41	3046.95	2054.25	0.970125	1.20679	0.813616	0.809055	0.257742	0.162956	0.745464	1.09112	1.093
4.48_160.0760m/z	4.48	160.076	OL1	INDOLEACETALDEHYDE		8680.55	7576.3	6208.53	3728.53	4206.53	3545.75	8862.54	7457.65	7088.67	2745.53	6781.6	5808.66		7488.46	3826.94	7802.95	5111.93	0.511044	1.042	0.682641	0.00783183	0.743355	0.167336	1.28786	0.780014	1.08961
6.54_215.1394m/z	6.54	215.139	OL2a	N-ACETYLLEUCINE		1519.7	937.915	3490.96	3698.23	296.232	1230.57	3785.89	4593.06	1027.27	666.389	468.404	870.276		1982.86	1741.68	3135.41	668.356	0.878369	1.58126	0.337067	0.859219	0.434253	0.167724	0.727307	0.916586	1.08995
13.61_219.1747m/z	13.61	219.175	OL2a	2,6-di-tert-butyl-4-hydroxy-4-methylcyclohexa-2,5-dien-1-one		57081.1	54821.9	56673.7	57160.6	62052.9	59780.3	57602.7	55751.9	58722.6	68607	58953.5	58072.1		56192.2	59664.6	57359.1	61877.5	1.06179	1.02076	1.10118	0.0921989	0.352736	0.174247	1.11629	0.988668	1.0836
4.48_146.0603m/z	4.48	146.06	OL2b	Indole-3-aldehyde		113971	102908	86744.3	54569.6	60095.6	54057.8	121093	100353	95682.3	38218.4	92645.6	82177.7		101208	56241	105709	71013.9	0.555698	1.04448	0.701664	0.00524063	0.706135	0.177126	1.29992	0.810161	1.08065
0.85_346.0472m/z	0.85	346.047	OL2a	L-Glutathione reduced		14362.8	32163.9	14595.4	17371	7936.3	7181.07	20268.4	34009.2	25160.7	3312.65	17681.5	4405.13		20374.1	10829.4	26479.4	8466.44	0.531531	1.29966	0.41555	0.22999	0.44046	0.187032	0.99236	0.865406	1.0278
14.22_323.1527m/z	14.22	323.153	OL2a	PB-22		14473.7	11835.5	12115.5	16809.6	12536.4	13209.1	12906.1	12774.2	13601.5	14908.4	14240	13569.1		12808.2	14185	13093.9	14239.2	1.10749	1.02231	1.11172	0.429591	0.760446	0.195488	0.874233	0.738739	1.06135
1.69_123.0442m/z	1.69	123.044	OL2b	4-Hydroxybenzaldehyde		226488	195603	173010	125066	127317	111758	251419	203963	182958	106360	190052	164193		198367	121380	212780	153535	0.611896	1.07266	0.773994	0.00903743	0.602132	0.199429	1.28384	0.860129	1.05546
7.16_172.0738n	7.16	173.081	OL1	2-Octenedioic acid		7255.2	4634.77	11453	24156.5	4114.55	6583.96	10319.4	20539.1	9479.57	4984.48	4867.66	4437.91		7780.99	11618.3	13446	4763.35	1.49317	1.72806	0.612178	0.592934	0.23653	0.2045	0.794647	1.11818	1.05462
10.09_171.1383m/z	10.09	171.138	OL1	10-Hydroxydecanoic acid		21575.3	22869.2	21309.6	24305	25206.7	24571	22687.6	21647.1	24630.3	25848.4	22293.6	22967.1		21918	24694.2	22988.3	23703.1	1.12666	1.04883	1.08144	0.00729001	0.343975	0.208562	1.29199	1.0206	1.04961
2.34_103.0391m/z	2.34	103.039	OL2b	Acetoacetic acid		3105.1	4341.3	4039.74	3720.03	4721.34	3650.21	3878.14	4656.54	4055.6	2488.77	3324.33	3513.29		3828.72	4030.53	4196.76	3108.8	1.05271	1.09613	0.811969	0.711525	0.450339	0.213722	0.658509	0.944565	1.04706
11.17_109.1013m/z	11.17	109.101	OL2b	CAPRYLATE		46105.3	44489.1	44810.2	47798.2	47373	52007.1	43931.5	43741.6	48726.6	51570.6	45216.1	47067.2		45134.9	49059.4	45466.6	47951.3	1.08695	1.00735	1.0624	0.0655703	0.855158	0.222252	1.09065	0.769016	1.02758
1.73_189.0641n	1.73	190.071	OL1	N-ACETYLGLUTAMATE		420668	393980	357816	269623	257877	234198	627356	481584	483516	233760	354328	376990		390821	253899	530819	321693	0.649655	1.35821	0.82312	0.00284778	0.053344	0.223531	1.31683	1.37502	1.03215
13.79_254.2249n	13.79	255.232	OL2a	Palmitoleic acid		39457.6	38102	38109.5	37008.1	43688.2	38480.8	36630.3	36395.1	39010.4	47081.2	38952.2	40506.4		38556.3	39725.7	37345.3	42179.9	1.03033	0.96859	1.09398	0.603291	0.271012	0.225612	0.749509	1.07167	1.03257
4.74_153.0525m/z	4.74	153.053	OL2a	KETOLEUCINE		23274.9	18614.9	19059.7	25515.2	22780.6	24397	16621.5	16246.3	17995.8	28714.6	21618.5	22231.1		20316.5	24230.9	16954.5	24188.1	1.19267	0.83452	1.19056	0.0806903	0.100011	0.226676	1.12488	1.27584	1.03497
0.77_98.0214m/z	0.77	98.0214	OL2a	Glycine		497.124	201.186	0	0	423.954	0	483.825	186.34	436.206	267.566	581.509	636.899		232.77	141.318	368.79	495.325	0.607114	1.58435	2.12796	0.674249	0.471695	0.22796	0.782374	0.908168	1.02971
12.11_241.1076m/z	12.11	241.108	OL2a	3-Carboxy-4-methyl-5-propyl-2-furanpropionic acid		3909.34	4215.17	3196.39	4368.37	4718.64	5064.72	5040.61	4257.02	5141.14	5435.35	3695.19	4691.65		3773.63	4717.24	4812.92	4607.4	1.25005	1.27541	1.22094	0.0599176	0.0648977	0.228889	1.12058	1.35309	0.99121
1.09_112.0507m/z	1.09	112.051	OL2a	Cytosine		2066.53	2429.34	2138.37	1609.46	1216.82	1631.75	2728.97	2442.69	1668.25	1458.03	2318.65	1653.11		2211.42	1486.01	2279.97	1809.93	0.671973	1.031	0.818448	0.0141874	0.848151	0.229187	1.2511	0.767737	0.948873
1.49_129.0428n	1.49	130.05	OL1	5-Oxoproline		2.00928e+06	1.96143e+06	1.73272e+06	1.30643e+06	1.49299e+06	1.3889e+06	2.60017e+06	2.23996e+06	2.13782e+06	1.73299e+06	2.71683e+06	2.62178e+06		1.90114e+06	1.39611e+06	2.32598e+06	2.3572e+06	0.734351	1.22347	1.23989	0.00748234	0.0608084	0.232871	1.28919	1.36488	1.03088
7.54_131.0494m/z	7.54	131.049	OL2a	2-Hydroxybenzenepropanoic acid		696.938	797.14	1232.25	1476.91	634.595	733.26	1108.36	909.107	713.922	592.978	568.662	804.553		908.774	948.256	910.461	655.397	1.04345	1.00186	0.721188	0.905567	0.993671	0.233219	0.703244	0.38927	1.01294
7.16_146.0603m/z	7.16	146.06	OL1	Indole-3-aldehyde		4624.15	6061.83	7148.54	4350.99	5547.9	6021.87	6197.64	7207.62	7918.64	2727.6	4627.72	5703.04		5944.84	5306.92	7107.97	4352.79	0.892694	1.19565	0.732196	0.510498	0.259191	0.233794	0.83567	1.07604	1.02043
11.77_273.1135m/z	11.77	273.113	OL2a	Mono-7-carboxyheptyl Phthalate		3725.51	3075.39	4554.35	6012.35	1862.7	4142.22	10005	8401.23	3874.96	4256.2	1490.77	1005.83		3785.08	4005.76	7427.08	2250.93	1.0583	1.9622	0.594686	0.870885	0.125461	0.235262	0.747881	1.23579	1.02442
1.34_169.0741n	1.34	170.081	OL1	Pyridoxine		698531	787431	673789	373273	452107	390166	1.23559e+06	1.11642e+06	966721	212021	730863	561672		719917	405182	1.10624e+06	501518	0.562818	1.53663	0.696634	0.00169778	0.0104962	0.23563	1.32631	1.51354	1.01394
3.38_165.0792n	3.38	166.086	OL1	L-Phenylalanine		1.20079e+07	1.14178e+07	9.87569e+06	6.98905e+06	7.40125e+06	6.54727e+06	1.27192e+07	1.15751e+07	1.11021e+07	4.66833e+06	1.0907e+07	9.43846e+06		1.11005e+07	6.97919e+06	1.17988e+07	8.33793e+06	0.62873	1.06291	0.751133	0.003778	0.430157	0.2369	1.3101	0.931797	1.02322
11.99_166.0632n	11.99	167.07	OL2b	3-methoxybenzoic acid methyl ester		49378.2	47419.3	56455.3	43098.7	53090.6	54616.6	58058.4	55329	470720	40136	52939.2	38377.5		51084.3	50268.6	194703	43817.6	0.984033	3.8114	0.85775	0.866044	0.356895	0.245717	0.752308	1.0103	0.89402
14.45_292.1488m/z	14.45	292.149	OL2a	JWH-073		4490.01	1965.83	1667.34	1722.83	1495.27	1043.67	2378.84	1472.04	582.845	2175.46	708.404	1224.67		2707.73	1420.59	1477.91	1369.51	0.524642	0.545811	0.505779	0.233211	0.300303	0.249064	0.986821	1.04304	1.00785
0.87_295.1139m/z	0.87	295.114	OL2a	L-Glutamic acid		10533.5	5555.91	3444.3	3050.08	2974.53	3528.69	1713	2304.22	2050.13	4808.61	2408.86	3375.89		6511.24	3184.43	2022.45	3531.12	0.489067	0.310609	0.542312	0.18977	0.100326	0.249532	0.990098	1.23999	1.0088
1.67_141.0160m/z	1.67	141.016	OL1	Succinic acid		7938.53	12835.2	10707.2	12116.1	10187.7	7138.26	8783.26	11116.9	9542.14	8109.75	8665.32	9008.66		10493.7	9814.02	9814.09	8594.57	0.935234	0.93524	0.819026	0.754272	0.688434	0.258108	0.673575	0.821837	1.01051
9.61_151.0756m/z	9.61	151.076	OL2b	3-phenylpropanoic acid		11116.7	10451.8	11545.8	8974.94	12121.8	9702.63	11309.9	12817.1	84026.8	6176.96	12344.6	7006.65		11038.1	10266.5	36051.3	8509.42	0.930094	3.26608	0.770913	0.484616	0.356046	0.266231	0.745622	1.01011	0.88149
0.79_105.0427n	0.79	106.05	OL1	L-Serine		38654.7	22995.2	24906.6	25344	23653.8	24036	26755.2	22813	25964.5	34916.6	35777.2	34683.7		28852.2	24344.6	25177.6	35125.8	0.843769	0.87264	1.21744	0.414754	0.509274	0.273229	0.869774	0.886518	0.998585
6.01_216.0636m/z	6.01	216.064	OL2a	2-methylhippuric acid		52874	48229.9	41479.9	27071.1	32198.8	28086.1	54758	51686.7	50176.2	14204.1	47959.7	39737		47527.9	29118.7	52207	33966.9	0.612664	1.09845	0.714673	0.0073381	0.260385	0.273293	1.29061	1.04468	0.993254
1.67_152.0708m/z	1.67	152.071	OL2a	Pyridoxine		1699.17	2951.82	2882.12	1279.79	1448.33	1779.85	4795.52	2344.28	2218.99	759.485	1928.13	2424.85		2511.04	1502.65	3119.6	1704.16	0.59842	1.24235	0.678666	0.0799576	0.549419	0.275548	1.14021	0.714363	0.990046
3.36_112.0507m/z	3.36	112.051	OL2b	Cytosine		11682.5	11552	11322.7	8741.38	10499.4	10709.8	12203.9	12385.7	12750.4	5520.51	10402	11634.6		11519.1	9983.5	12446.7	9185.72	0.866694	1.08053	0.797436	0.0722497	0.00845946	0.280125	1.13928	1.51277	0.983267
9.18_183.1019m/z	9.18	183.102	OL2a	Hydrocinnamic acid		1062.44	1156.85	1445.29	1025.04	850.495	903.159	1367.77	1635.3	1309.48	1139.42	1135.54	689.616		1221.52	926.232	1437.52	988.193	0.75826	1.17682	0.808984	0.079428	0.23017	0.283566	1.1207	1.10964	0.872573
0.64_203.2233m/z	0.64	203.223	OL1	SPERMINE		2.15405e+06	795716	470477	608688	315824	558223	908742	746557	443108	395915	621938	477470		1.14008e+06	494245	699469	498441	0.433517	0.613525	0.437197	0.284829	0.455167	0.284634	0.914865	0.873337	0.990049
0.69_510.2757m/z	0.69	510.276	OL2a	glutamyl-valine		3381.73	7042.02	5573.05	2318.44	5162.09	4609.16	16620.8	2174.28	2759.27	0	2196.53	6105.85		5332.27	4029.9	7184.79	2767.46	0.755757	1.34742	0.519002	0.396966	0.721337	0.284715	0.891022	0.662433	0.933099
3.71_232.1548m/z	3.71	232.155	OL2a	Butyrylcarnitine		625998	743984	599088	287676	348843	287180	1.00452e+06	961177	927864	418064	1.4073e+06	1.32722e+06		656357	307900	964520	1.05086e+06	0.469105	1.46951	1.60105	0.00206306	0.00344693	0.285591	1.32305	1.55895	0.988979
11.32_105.0337m/z	11.32	105.034	OL2b	BENZOATE		1517.63	1359.36	1290.01	1566.64	1143.35	1494.88	1682.61	1243.09	1268.74	1148.29	1349.64	1326.92		1389	1401.62	1398.15	1274.95	1.00909	1.00658	0.917891	0.935747	0.956494	0.285927	0.570802	0.742198	0.989093
0.73_346.0473m/z	0.73	346.047	OL2a	L-Glutathione reduced		5558.08	8919.16	6621.01	7943.76	3281.35	4378.16	3789.77	5984.55	8659.91	7958.8	2276.58	3578.39		7032.75	5201.09	6144.74	4604.59	0.739552	0.873732	0.654735	0.347373	0.633347	0.288235	0.917129	0.813048	0.983625
1.93_132.0661m/z	1.93	132.066	OL2a	Propionyl Glycine		5634.38	5761.42	5708.98	4543.39	4384.21	3664.23	7729.17	7013.15	6692.05	3866.23	4460.66	6208.77		5701.59	4197.28	7144.79	4845.22	0.736158	1.25312	0.849801	0.00528926	0.00948764	0.290687	1.28703	1.51175	0.867875
0.94_276.1193m/z	0.94	276.119	OL2a	5-Oxoproline		259990	549009	617439	230808	221122	181398	446897	618527	381569	105727	390165	399808		475479	211109	482331	298567	0.443993	1.01441	0.627928	0.0751036	0.960599	0.292179	1.12614	0.735012	0.984352
12.29_216.1729n	12.29	217.18	OL2a	12-Hydroxydodecanoic acid		39190.4	36825.2	37900.1	43377.5	41345.1	39956.5	39955.2	37954.5	44765.4	41045.6	38335.7	38512.1		37971.9	41559.7	40891.7	39297.8	1.09448	1.07689	1.03492	0.0409358	0.243002	0.298564	1.19081	1.11271	0.978962
12.11_263.0893m/z	12.11	263.089	OL2a	3-Carboxy-4-methyl-5-propyl-2-furanpropionic acid		3582.8	4019.1	4531.38	3942.7	5398.43	4380.4	4187.89	4437.6	3731.76	4602.03	4427.02	4174.71		4044.43	4573.84	4119.09	4401.25	1.1309	1.01846	1.08823	0.358683	0.838475	0.301279	0.815475	0.680143	0.953818
14.45_313.2740m/z	14.45	313.274	OL2a	17-Octadecynoic acid		32593.8	35337.3	34436.4	26905.4	33701.3	32811.7	34773.7	29426.4	32340.3	31435.5	34767	31199.2		34122.5	31139.5	32180.2	32467.2	0.912578	0.943077	0.95149	0.260915	0.327767	0.304547	0.971401	0.930984	0.841666
14.12_341.1726m/z	14.12	341.173	OL2a	JWH-015		27505.8	22157.9	33884.9	30682.2	22082.7	29109.2	24720.1	23437.6	33215.8	27522.8	33008.2	42663.6		27849.6	27291.4	27124.5	34398.2	0.979957	0.973966	1.23514	0.902953	0.881682	0.305264	0.750606	0.694668	0.920556
4.48_227.0795m/z	4.48	227.079	OL2a	L-Tryptophan		63089.6	48751.3	39305.9	27420	28898.5	26072.2	54885.5	44083	39584.3	25402.2	49378.1	41556.3		50382.2	27463.6	46184.3	38778.8	0.545105	0.916678	0.769693	0.0301601	0.638494	0.305412	1.21753	0.813744	0.970953
0.73_365.1058m/z	0.73	365.106	OL1	LACTOSE		34522.1	24284.9	20354.9	35642.7	25544.6	14583.7	27017.6	29135.1	23558.5	18019	26079.3	17153.5		26387.3	25257	26570.4	20417.3	0.957165	1.00694	0.773753	0.886046	0.969665	0.305914	0.725207	0.58725	0.93744
13.63_341.2003m/z	13.63	341.2	OL2a	UR-144 5-Pentanoic acid		4883	4426.23	5539.82	6061.62	7238.77	6684.02	4425.36	5567.29	6345.05	7370.02	4236.89	6805.17		4949.68	6661.47	5445.9	6137.36	1.34584	1.10025	1.23995	0.0217887	0.484221	0.307678	1.23194	0.922452	0.862977
2.16_218.1391m/z	2.16	218.139	OL1	Propionyl-L-carnitine		1.07494e+06	935824	811661	392554	353207	326974	1.56126e+06	994051	993748	156895	321692	326374		940809	357578	1.18302e+06	268321	0.380075	1.25745	0.285202	0.00174326	0.300458	0.00204262	1.32457	1.04273	1.40414
1.58_113.0234m/z	1.58	113.023	OL2a	2-hydroxyglutarate		22029.5	22182.6	22817.4	22088.9	23563.3	23008.3	23608.6	23213.1	21712.9	19869.9	23186.8	20410		22343.2	22886.8	22844.9	21155.6	1.02433	1.02246	0.946848	0.331972	0.46757	0.323448	0.894657	0.864247	0.827374
0.66_181.0709m/z	0.66	181.071	OL1	FRUCTOSE		10228.2	10435.7	9448.8	12159.5	15886.3	15985.6	7263.19	6231.62	9044.62	48121.3	9889.8	12990.5		10037.6	14677.1	7513.14	23667.2	1.46222	0.748503	2.35786	0.0230838	0.0447559	0.328693	1.23511	1.40044	0.958566
14.45_109.1013m/z	14.45	109.101	OL2b	CAPRYLATE		7668.45	6574.32	7040.23	9253.73	7595.94	7855.23	6819.06	5971.71	7505.85	168774	15806.4	9725.31		7094.33	8234.97	6765.54	64768.5	1.16078	0.953655	9.12962	0.132278	0.579049	0.32984	1.07895	0.86791	0.957317
0.69_180.0637n	0.69	181.071	OL2a	GALACTOSE		6.00954e+06	6.41146e+06	5.24074e+06	4.31139e+06	5.56849e+06	4.76172e+06	6.25799e+06	6.36076e+06	5.9034e+06	3.32128e+06	6.38346e+06	4.83531e+06		5.88725e+06	4.88054e+06	6.17405e+06	4.84668e+06	0.829001	1.04872	0.823251	0.116015	0.481895	0.334164	1.09607	0.800741	0.912499
7.51_197.0788m/z	7.51	197.079	OL2a	SUBERATE		167999	148790	137622	143146	144536	146865	133435	131456	134388	154703	126815	133217		151470	144849	133093	138245	0.956286	0.878676	0.912688	0.499892	0.108222	0.340722	0.771204	1.23334	0.941555
10.45_163.0756m/z	10.45	163.076	OL2a	Propham		24706.1	17507.5	34338	57061.8	16317.5	27861.4	32537.3	38130.4	27321.6	23992.3	19108.9	16082.7		25517.2	33746.9	32663.1	19728	1.32252	1.28004	0.773124	0.56303	0.284603	0.343467	0.816507	1.03949	0.940433
3.71_173.0812m/z	3.71	173.081	OL2b	2-Octenedioic acid		2144.63	2478.49	1893.91	1509.01	778.54	842.008	3788.72	2836.47	2943.42	1545.32	4299.57	3304.43		2172.34	1043.19	3189.54	3049.78	0.480212	1.46825	1.40391	0.0173439	0.0422208	0.346347	1.25541	1.40335	0.923366
1.43_139.0504m/z	1.43	139.05	OL2a	Urocanic acid		17180.8	409.077	152.902	0	0	0	0	0	337.055	0	0	0		5914.27	0	112.352	0	0	0.0189967	0	0.353053	0.361363	0.353053	0.895856	0.948347	0.940757
1.84_131.0948n	1.84	132.102	OL1	DL-Leucine		1.79193e+07	1.73244e+07	1.51462e+07	1.08836e+07	1.1837e+07	1.0782e+07	2.03467e+07	1.82199e+07	1.72042e+07	8.41236e+06	1.73795e+07	1.56048e+07		1.67967e+07	1.11675e+07	18590243	1.37989e+07	0.664867	1.10678	0.821526	0.00343456	0.225279	0.354942	1.31191	1.12649	0.938101
1.02_118.0864m/z	1.02	118.086	OL2a	5-AMINOPENTANOATE		988604	918495	801168	570884	652345	581844	1.22977e+06	1.06176e+06	898310	517795	933596	834015		902756	601691	1.06328e+06	761802	0.666505	1.17782	0.843863	0.00754713	0.218954	0.360908	1.28975	1.13775	0.932948
0.68_112.0370m/z	0.68	112.037	OL2a	D-ALANINE		7385.21	5364.44	6664.46	4918.38	6724.87	5522	11125.4	6189.71	7465.68	5092.31	5131.66	6757.72		6471.37	5721.75	8260.26	5660.57	0.884164	1.27643	0.874709	0.398948	0.324283	0.371694	0.863539	0.962151	0.828407
10.73_171.1383m/z	10.73	171.138	OL1	10-Hydroxydecanoic acid		6187.7	5385.53	5984.78	6337.36	7621.99	6124.1	6134.69	6252.19	6186.39	7684.43	6298.68	5571.96		5852.67	6694.48	6191.09	6518.36	1.14383	1.05782	1.11374	0.184867	0.23644	0.373311	0.951049	1.11958	0.905189
14.53_200.1648m/z	14.53	200.165	OL2a	NONANOATE		0	0	0	0	0	0	0	0	0	6617.76	0	0		0	0	0	2205.92	#DIV/0!	#DIV/0!	#DIV/0!	#DIV/0!	#DIV/0!	0.373901	0	0	0.929793
0.75_130.0864m/z	0.75	130.086	OL2a	Pipecolic acid		72843.9	71814.2	69582.3	67008.4	68051.4	64883.5	85835.9	83449.2	76756.4	67499.6	84584.8	77260.2		71413.5	66647.8	82013.9	76448.2	0.933267	1.14844	1.0705	0.0236578	0.0212618	0.37448	1.23613	1.46945	0.894666
12.57_255.1359m/z	12.57	255.136	OL2a	12-Hydroxydodecanoic acid		807.647	996.727	1171.78	623.297	1295.91	569.991	716.953	863.421	4812.46	972.777	978.39	197.673		992.051	829.733	2130.94	716.28	0.836382	2.14802	0.72202	0.560741	0.444984	0.380149	0.597508	0.947375	0.73052
3.38_105.0701m/z	3.38	105.07	OL1	Phenethylamine		8910.16	8340.41	8200.71	6404.77	6602.18	7013.11	9217.74	8687.77	8948.04	5867.25	8220.29	8732.62		8483.76	6673.35	8951.18	7606.72	0.786603	1.0551	0.896621	0.00300232	0.153116	0.389031	1.3065	1.21355	0.909516
4.14_153.0525m/z	4.14	153.053	OL2a	KETOLEUCINE		35096	25713.9	24919.3	33695.9	31409.4	31033.2	20350.8	22428.1	22519.2	39631.2	29906	29590.4		28576.4	32046.2	21766	33042.5	1.12142	0.761677	1.15629	0.361647	0.111349	0.390396	0.89769	1.22723	0.919936
1.24_123.0554m/z	1.24	123.055	OL1	Nicotinamide		276513	297705	215739	157687	192888	175413	352874	371804	294655	98985.3	288374	228254		263319	175329	339778	205204	0.665843	1.29037	0.7793	0.0296536	0.0864623	0.394934	1.21708	1.28505	0.903178
10.75_177.0549m/z	10.75	177.055	OL2b	Monoethyl phthalate		20011.1	11637.9	14055.3	13933.3	11524	10646.7	27305.9	17360.5	14972.3	14341.8	12501.4	11337.7		15234.7	12034.7	19879.6	12726.9	0.789948	1.30488	0.835389	0.297643	0.362446	0.395492	0.947401	0.988973	0.916476
8.54_263.0894m/z	8.54	263.089	OL2a	3-(3,4,5-Trimethoxyphenyl)propanoic acid		11334.4	12422.9	13389.5	11283	14351.6	13578.7	13004.8	14244	11300.9	14523.1	14157.4	11589.9		12382.3	13071.1	12849.9	13423.5	1.05563	1.03776	1.08409	0.56383	0.676072	0.396408	0.800162	0.805938	0.768454
0.85_172.0405m/z	0.85	172.041	OL2a	L-Methionine		390.959	498.838	931.92	554.482	0	0	0	556.837	0	950.802	1278.16	432.198		607.239	184.827	185.612	887.053	0.304373	0.305666	1.4608	0.163677	0.165058	0.398906	1.01166	1.19733	0.702185
4.69_145.0498m/z	4.69	145.05	OL2b	3-Hydroxyadipic acid		5068.45	10511.8	9597.96	7163.42	8557.57	7511.05	11920	14860.9	12341.1	3456.17	8084.12	7403.7		8392.75	7744.01	13040.7	6314.66	0.922703	1.5538	0.752395	0.727347	0.072416	0.40159	0.741922	1.3411	0.908777
10.37_209.1152m/z	10.37	209.115	OL2a	10-hydroxy-2-decenoic acid		172353	143985	143333	155994	149858	148414	166571	130706	141430	155235	135637	137856		153224	151422	146235	142909	0.988242	0.95439	0.932683	0.863694	0.650623	0.416655	0.740471	0.833739	0.901161
0.81_72.0809m/z	0.81	72.0809	OL2a	PUTRESCINE		34748.5	32407.5	30300.8	22347.4	22679.6	21793.1	39300.7	39614.8	33052.2	18234.6	34381.6	31179		32485.6	22273.4	37322.6	27931.7	0.685639	1.1489	0.85982	0.00146196	0.124393	0.422398	1.32771	1.24334	0.897644
14.75_254.2247n	14.75	255.232	OL2a	Palmitoleic acid		39495.5	45359.6	51312	51140.7	50270.2	54346.2	40341.9	42543	56285.9	55189.5	46006.5	46835.3		45389	51919	46390.3	49343.8	1.14387	1.02206	1.08713	0.146367	0.876444	0.428972	1.06209	0.749241	0.897933
7.91_178.0633n	7.91	179.071	OL2a	4-hydroxy-3-methoxycinnamaldehyde		40758.9	44172.4	57044.4	79099	39675.7	47872.7	50581.7	48258.7	52198.8	46951.6	38499.5	41940.4		47325.2	55549.1	50346.4	42463.9	1.17377	1.06384	0.897277	0.561166	0.584656	0.429181	0.80798	0.623962	0.895665
8.14_107.0857m/z	8.14	107.086	OL2b	1,3-xylene		10822.7	11615	13793.9	12248.1	12503.2	18731.2	11017	12371.1	16926.8	10704.1	10230.3	12388.7		12077.2	14494.2	13438.3	11107.7	1.20013	1.1127	0.919729	0.352309	0.532741	0.42932	0.839809	0.889574	0.829482
1.32_251.0700m/z	1.32	251.07	OL2a	N-acetyl-S-(3-amino-2-hydroxy-3-oxopropyl)-D-cysteine		59918.5	95644.3	94425.4	31573.7	39717.1	36522.2	115828	144082	110547	15689.7	84250	83093.1		83329.4	35937.7	123485	61010.9	0.431272	1.48189	0.732165	0.0165868	0.062456	0.43102	1.25476	1.36124	0.896955
0.69_119.0584n	0.69	120.066	OL1	ALLOTHREONINE		253302	211048	196927	192959	182699	182021	219369	196761	197270	252702	232485	225391		220425	185893	204467	236859	0.843338	0.927601	1.07456	0.116665	0.437069	0.43158	1.08294	0.924487	0.896605
1.09_139.0504m/z	1.09	139.05	OL1	Urocanic acid		11122.4	398.933	248.756	0	252.466	0	1326.01	212.406	0	525.093	946.185	930.082		3923.36	84.1554	512.804	800.453	0.0214498	0.130705	0.204022	0.346403	0.399841	0.434907	0.901782	0.931844	0.89257
8.66_233.0789m/z	8.66	233.079	OL2a	3,4-dimethoxyphenylpropanoic acid		250836	195361	244255	366914	223136	267821	259080	237440	241235	337840	234360	222938		230150	285957	245918	265046	1.24248	1.06851	1.15162	0.291316	0.447192	0.437684	0.951482	0.903126	0.891476
7.69_197.0180m/z	7.69	197.018	OL2a	2-methoxybenzoic acid		92.5708	676.099	1148.89	4540.66	106.676	674.283	1075.16	0	1106.18	640.015	433.223	3531.73		639.188	1773.87	727.113	1534.99	2.7752	1.13756	2.40147	0.470799	0.862139	0.439953	0.84787	0.455623	0.683468
0.75_117.0548m/z	0.75	117.055	OL1	DEOXYRIBOSE		3106.03	2690.86	2991.34	2668.2	3786.66	2937.13	2690.75	3647.53	2893.13	2816.4	2341.89	3043.77		2929.41	3130.66	3077.14	2734.02	1.0687	1.05043	0.933301	0.605053	0.664811	0.462962	0.72787	0.748568	0.646748
4.48_169.0474m/z	4.48	169.047	OL2a	3-Methylglutaric acid		46190.3	24175.1	20062.1	26597.8	21891.4	24114.2	20952.8	16459	18604.1	28038.2	20550.2	21318.4		30142.5	24201.1	18672	23302.3	0.802891	0.619457	0.77307	0.510023	0.235103	0.46377	0.800168	1.08164	0.876559
0.71_156.0423m/z	0.71	156.042	OL2a	5-AMINOPENTANOATE		17434.7	17492.1	9179.8	13023	16523.1	12567.7	13759.1	10590.7	8886.89	12820.5	14190.4	9977.15		14702.2	14037.9	11078.9	12329.3	0.95482	0.753554	0.838605	0.837251	0.308526	0.476948	0.744383	1.00557	0.84043
3.19_145.0498m/z	3.19	145.05	OL2b	3-Hydroxy-3-methylglutaric acid		10965.8	21814.6	23760.3	17357.1	19485.3	17018.8	25105.7	31442.9	36629.6	5756.2	19366.9	17713.5		18846.9	17953.8	31059.4	14278.9	0.95261	1.64798	0.757623	0.836435	0.0782914	0.478557	0.67611	1.32799	0.868349
0.91_263.1241m/z	0.91	263.124	OL2a	N-Acetyl-D-galactosamine		80385.1	53047.1	56005.2	46884.8	42334.9	40783.8	105350	76077.6	75243.4	50413.9	88292.3	85588		63145.8	43334.5	85557.1	74764.7	0.686261	1.35491	1.184	0.0888421	0.163631	0.480793	1.12636	1.19882	0.871525
11.55_171.1382m/z	11.55	171.138	OL2b	10-Hydroxydecanoic acid		12903.1	11249.7	12620.4	13704.3	13300.3	14133.5	13927.4	14151.9	13599.6	13758.3	12408.2	12232.9		12257.8	13712.7	13893	12799.8	1.1187	1.1334	1.04422	0.0614673	0.0378239	0.48317	1.16297	1.41847	0.869578
0.66_155.0697n	0.66	156.077	OL1	HISTIDINE		91818.1	77120.5	59657.9	77140.4	72101	62894.2	72668.3	82795.2	70994	79902.7	88676.7	82334.1		76198.8	70711.8	75485.8	83637.8	0.927991	0.990643	1.09763	0.618759	0.94658	0.484047	0.796158	0.410674	0.867525
10.07_211.1308m/z	10.07	211.131	OL2a	10-hydroxydecanoic acid		124865	114426	122761	141883	144724	127078	113718	115822	120494	151230	119419	117627		120684	137895	116678	129425	1.14262	0.966809	1.07243	0.0530657	0.347236	0.484901	1.12538	1.01893	0.868695
1.64_290.1351m/z	1.64	290.135	OL2a	OPHTHALMATE		30817.3	23733.2	21379.7	11288.3	12208.3	14323.9	36295	18239.4	28067.5	16460.5	33924.3	46902		25310.1	12606.8	27534	32428.9	0.498094	1.08786	1.28126	0.0129525	0.727115	0.485093	1.2576	0.789983	0.809199
8.31_224.1261m/z	8.31	224.126	OL2b	N-Octanoylglycine		4861.81	5722.33	2488.73	4331.64	2455.38	2344.26	3131.88	2032.53	2346.38	14819.7	4209.62	2798.16		4357.62	3043.76	2503.6	7275.82	0.698491	0.574532	1.66968	0.321439	0.143466	0.497468	0.914159	1.19923	0.859541
5.43_105.0337m/z	5.43	105.034	OL2b	BENZOATE		1889.26	2243.21	1898.53	1096.95	1512.22	1118.64	4197.21	3569.56	2600.04	907.509	2149.49	2055.42		2010.33	1242.6	3455.6	1704.14	0.618109	1.71892	0.84769	0.0125785	0.0392564	0.50242	1.26777	1.41114	0.860849
14.98_254.2247n	14.98	255.232	OL2a	Palmitoleic acid		36156.1	43071.1	51602.8	48307.6	44830.2	50960.3	38314.3	41436.5	50670.3	52727.3	45030.4	44314.4		43610	48032.7	43473.7	47357.4	1.10141	0.996875	1.08593	0.4096	0.982402	0.512223	0.88028	0.698663	0.851805
5.02_266.1391m/z	5.02	266.139	OL2a	5-methyl-1,3-benzenediol		839.685	430.229	5870.09	880.948	1226.92	1279.46	784.514	747.74	1084.34	726.305	1853.28	776.341		2380	1129.11	872.197	1118.64	0.474415	0.366469	0.470017	0.515029	0.438046	0.519275	0.762784	0.79109	0.83861
3.64_117.0548m/z	3.64	117.055	OL2b	DEOXYRIBOSE		2640.83	3455.81	3257.17	3091.8	3861.52	3442.12	3657.39	2465.21	2965.01	1528.35	3545.14	2923.91		3117.94	3465.15	3029.2	2665.8	1.11136	0.971541	0.854989	0.353665	0.844411	0.521842	0.889663	0.564582	0.828669
0.73_203.1505m/z	0.73	203.15	OL2a	N,N-DIMETHYLARGININE		3884.93	3274.09	3468.01	2418.41	2282.17	3135.9	5356.36	3125.16	3725.78	964.956	4137.17	3474.02		3542.34	2612.16	4069.1	2858.71	0.737409	1.1487	0.807012	0.0439401	0.488056	0.524941	1.15157	0.838243	0.844728
0.79_251.1969m/z	0.79	251.197	OL2a	3-METHYLHISTAMINE		3462.35	1946.77	12285.3	1493.33	998.817	7345.77	2217.43	970.61	6404.63	4394.51	3053.72	3554.89		5898.14	3279.31	3197.56	3667.71	0.55599	0.54213	0.621842	0.530023	0.49691	0.529893	0.833321	0.772992	0.849101
10.93_153.1276m/z	10.93	153.128	OL1	10-Hydroxydecanoic acid		3388.7	3324.76	4029.25	3446.39	3363.69	2888.82	3151.64	3026.62	4060.73	3625.77	3457.83	4423.6		3580.9	3232.97	3413	3835.73	0.902836	0.95311	1.07116	0.28804	0.693342	0.532303	0.769728	0.76338	0.680437
10.45_105.0337m/z	10.45	105.034	OL2b	BENZOATE		1616.87	960.608	2534.76	4315.66	1130.98	2042.81	2467.63	3033.63	1449.57	1776.62	1318.84	966.019		1704.08	2496.48	2316.94	1353.83	1.46501	1.35965	0.794463	0.492908	0.399478	0.532471	0.840858	0.947649	0.831777
6.76_377.1462m/z	6.76	377.146	OL1	RIBOFLAVIN		44042.3	54642.4	39326.2	24883.2	26641.3	23410.8	94889.9	83146.5	75811.1	10436.3	54706.9	44746.5		46003.6	24978.4	84615.9	36629.9	0.542966	1.83933	0.79624	0.0104427	0.00574342	0.543981	1.27784	1.54179	0.83387
3.14_117.0548m/z	3.14	117.055	OL2b	DEOXYRIBOSE		13749.7	16546.7	15851.3	15601	16983.4	16302.6	15817.6	17378.1	16335.9	11072.1	16925.3	14522.1		15382.6	16295.7	16510.5	14173.2	1.05936	1.07333	0.92138	0.382072	0.304225	0.558118	0.883248	1.05528	0.792389
6.06_183.0632m/z	6.06	183.063	OL2a	6-CARBOXYHEXANOATE		36623.4	35986.9	34020.4	35915.7	34955.1	35272.5	30942.1	30647.4	31881.3	37411.9	31851.7	33927		35543.6	35381.1	31156.9	34396.9	0.995428	0.876584	0.967739	0.854809	0.00719137	0.559034	0.653462	1.52064	0.800378
9.23_143.1069m/z	9.23	143.107	OL2a	3-hydroxyoctanoic acid		15579.8	15489.8	16986.8	15701.1	17375.8	18087.8	16309.4	15409.5	17461.2	17360.7	15827.1	16125.8		16018.8	17054.9	16393.4	16437.8	1.06468	1.02338	1.02616	0.29349	0.650629	0.568223	0.949403	0.696935	0.832017
10.52_177.0913m/z	10.52	177.091	OL2a	2-Hydroxynaphthalene		1922.48	1949.55	2450.97	2422.62	2429.52	1881.66	2466.02	2188.46	5380.72	2568.91	1861.69	1026.27		2107.66	2244.6	3345.07	1818.96	1.06497	1.5871	0.863021	0.612886	0.298034	0.578283	0.42255	1.05924	0.730406
8.69_105.0337m/z	8.69	105.034	OL2b	BENZOATE		2293.11	1978.98	2063.68	2628.22	1992.61	2005.64	2250.21	2245.94	2199.01	2233.04	2029.79	1781.96		2111.92	2208.82	2231.72	2014.93	1.04588	1.05673	0.954073	0.694904	0.276932	0.578627	0.780186	1.06348	0.775417
14.78_353.1514m/z	14.78	353.151	OL2a	JWH-203		1708.77	2580.32	2297.24	662.775	7148.85	1827.46	535.904	6240.34	2584.03	1543.59	3009.78	821.955		2195.44	3213.03	3120.09	1791.78	1.4635	1.42117	0.816134	0.639764	0.612982	0.591463	0.698332	0.751119	0.480133
0.94_260.0533m/z	0.94	260.053	OL2a	N-Acetylglucosamine		8165.01	11246.6	11098.8	5922.44	9229.66	11605.8	15673.8	15532.4	17217.2	376.888	10380.7	12862		10170.2	8919.32	16141.1	7873.18	0.877009	1.58711	0.774146	0.552136	0.00633734	0.591704	0.79562	1.53423	0.81348
13.81_297.0828m/z	13.81	297.083	OL2b	2-hydroxyglutarate		2573.94	3504.45	4808.71	5087.87	4991.19	5244.94	4790.1	5501.2	21262.7	4089.23	4333	3649.36		3629.03	5108	10518	4023.86	1.40754	2.89829	1.1088	0.0859911	0.272244	0.591734	1.11676	1.08426	0.778244
2.32_115.0391m/z	2.32	115.039	OL1	Glutaric acid		7972.83	9192.8	8514.25	8507.48	9495.31	8906.17	9861.91	9233.22	9791.43	8354.85	8813.55	9280.11		8559.96	8969.65	9628.85	8816.17	1.04786	1.12487	1.02993	0.418652	0.0576597	0.593706	0.869922	1.36336	0.801776
0.94_200.0762m/z	0.94	200.076	OL2a	S-ADENOSYLMETHIONINE		21520.2	14852.5	17415.5	13101	13389.4	11898.4	26423	17337.1	17817.8	15800.3	17586.3	16934.6		17929.4	12796.3	20526	16773.8	0.713704	1.14482	0.935545	0.0617685	0.503165	0.596255	1.1652	0.871221	0.822496
14.45_255.2320m/z	14.45	255.232	OL2a	Palmitoleic acid		4016.93	3174.71	3872.34	4549.14	3266.89	4152.7	4075.55	4148.46	4794.33	4201.37	3305.35	4243.13		3687.99	3989.58	4339.45	3916.62	1.08177	1.17664	1.06199	0.547568	0.132924	0.599481	0.806881	1.24306	0.6542
7.86_183.1019m/z	7.86	183.102	OL2a	3-Hydroxydecanedioic acid		3434.04	2657.39	2594.01	2753.79	2569.81	2965.84	2774.72	2961.6	2567.86	3551.34	1926.77	2258.77		2895.15	2763.15	2768.06	2578.96	0.954406	0.956103	0.890787	0.675991	0.686866	0.605194	0.651889	0.704731	0.807478
8.69_224.1261m/z	8.69	224.126	OL2b	N-Octanoylglycine		4362.16	331.673	1357.25	3476.97	433.286	1187.35	2604.33	549.895	832.725	12036.2	429.239	134.986		2017.03	1699.2	1328.98	4200.14	0.842428	0.658882	2.08234	0.844247	0.641808	0.622714	0.750167	0.843088	0.812913
13.07_219.1747m/z	13.07	219.175	OL2a	2,6-di-tert-butyl-4-hydroxy-4-methylcyclohexa-2,5-dien-1-one		34262.4	33235.2	32485.1	35063.6	39697.9	36983.2	32961.2	33385.5	38516	36811.1	32180.1	33335.9		33327.6	37248.2	34954.2	34109	1.11764	1.04881	1.02345	0.0528045	0.430717	0.626304	1.17883	0.930403	0.794589
8.66_223.0944m/z	8.66	223.094	OL2a	LIPOAMIDE		20898.1	18550.6	20897.5	21930.7	22557.6	21759.9	19119.6	19295.8	19990.5	23965.4	19570.9	19400.2		20115.4	22082.7	19468.6	20978.8	1.0978	0.967849	1.04292	0.0742169	0.477577	0.63565	1.12794	0.917146	0.808175
1.26_175.0484n	1.26	176.056	OL1	N-ACETYLASPARTATE		328922	339644	305728	221860	263200	235984	344514	322555	317395	252054	406888	390507		324765	240348	328155	349816	0.740068	1.01044	1.07714	0.0058173	0.807318	0.64343	1.29919	0.776818	0.805014
8.78_107.0857m/z	8.78	107.086	OL2b	1,3-xylene		7110.64	7860.61	10762.7	8171.66	9053.78	12072.5	7475.55	8277.17	11253.8	7624.51	7109.78	9136.76		8578	9765.98	9002.17	7957.01	1.13849	1.04945	0.927607	0.504833	0.804072	0.650198	0.832576	0.734382	0.751002
14.83_305.1571m/z	14.83	305.157	OL2a	Buprofezin		5024.76	6616.81	7282.94	7635.31	7720.15	9874.75	7556.68	7610.57	6632	9012.68	6027.98	5673.08		6308.17	8410.07	7266.42	6904.58	1.3332	1.15191	1.09455	0.101673	0.265782	0.658942	1.09941	1.01787	0.79287
1.04_176.0090m/z	1.04	176.009	OL2a	Citric acid		4767.42	6841.87	2861.48	6529.87	9426.16	6860.42	7274.22	10738.4	7393.17	802.312	5481.47	5508.15		4823.59	7605.48	8468.58	3930.64	1.57673	1.75566	0.814879	0.131246	0.0870557	0.669391	1.08007	1.25413	0.797574
0.79_126.0221m/z	0.79	126.022	OL2a	Taurine		14978.5	17536.4	26174.4	20177	21642.2	25908.8	11523.4	12393.6	15717.5	43947	13490.5	15569.5		19563.1	22576	13211.5	24335.7	1.15401	0.675329	1.24396	0.472065	0.154205	0.669887	0.852116	1.15483	0.797893
10.75_222.0892n	10.75	223.096	OL2a	Monoisobutyl phthalic acid		478336	318751	368778	381296	330620	329487	540434	412498	400323	424316	342276	324067		388622	347134	451085	363553	0.893245	1.16073	0.935494	0.454382	0.391182	0.679242	0.863596	0.977177	0.794711
7.31_241.1050m/z	7.31	241.105	OL2a	3-Hydroxydecanedioic acid		9206.98	4891.85	5694.42	7108.21	5468.68	5432.96	6803.39	5463.82	5216.02	7172.16	4816.11	5841.2		6597.75	6003.28	5827.74	5943.16	0.909898	0.883293	0.900785	0.700054	0.614941	0.683168	0.778754	0.84601	0.769426
9.81_225.1101m/z	9.81	225.11	OL2a	SEBACATE		53147.2	52394.1	44624.4	48253	53019.8	53458.6	43878.3	48619.6	46739	58843.6	45431.2	52124.9		50055.2	51577.1	46412.3	52133.3	1.0304	0.927222	1.04151	0.658557	0.298712	0.683372	0.673415	0.843007	0.730396
1.69_121.0650m/z	1.69	121.065	OL2a	TYRAMINE		26154.3	22485.9	22976.9	21096.9	21399	22223	27874.9	24563.9	27252	20443	24637.4	24270.2		23872.4	21573	26563.6	23116.9	0.903679	1.11273	0.968352	0.12736	0.154276	0.690898	1.0614	1.21372	0.791616
0.85_339.0779m/z	0.85	339.078	OL2a	Allantoin		11899.3	3390.51	10805.5	12196.7	3091.73	2468.43	0	1657.92	1120.62	9090.69	8958.52	4099.03		8698.46	5918.96	926.18	7382.74	0.68046	0.106476	0.848742	0.537502	0.0458985	0.696451	0.802417	1.39823	0.729227
9.38_169.1226m/z	9.38	169.123	OL2b	10-hydroxy-2-decenoic acid		3375.29	3616.32	5082.02	3532.25	4149.91	6261.59	3896.89	3664.82	5140.5	3401.69	3594.23	4326.29		4024.55	4647.92	4234.07	3774.07	1.15489	1.05206	0.937762	0.560608	0.78053	0.69922	0.785097	0.658969	0.759811
12.97_139.1119m/z	12.97	139.112	OL2a	6Z,9Z,12Z,15Z-Octadecatetraenoic acid		9541.46	9717.2	12718.8	9534.8	12754.1	15179.3	10628.6	9611.9	12758.1	11051.1	9365.38	13522.9		10659.1	12489.4	10999.6	11313.1	1.17171	1.03194	1.06135	0.397284	0.818137	0.701525	0.883885	0.613723	0.593253
10.16_225.1101m/z	10.16	225.11	OL2a	SEBACATE		92485.8	92018	93786.9	98727.1	94951.6	104987	89021.4	85703.7	91856.8	110850	92492.7	84537.3		92763.6	99555.2	88860.6	95960	1.07321	0.957926	1.03446	0.084435	0.103203	0.703274	1.07205	1.26545	0.75188
8.69_149.0599m/z	8.69	149.06	OL2a	4-methoxyphenylacetic acid		13139.6	12076.2	13816.1	18530.6	11635.4	14344.7	15290.6	13611.2	14421.1	14210.6	12044.1	11669.4		13010.6	14836.9	14441	12641.4	1.14037	1.10994	0.97162	0.427181	0.110936	0.714517	0.87602	1.19734	0.778554
1.11_168.0657m/z	1.11	168.066	OL1	PYRIDOXAL		8057.34	8497.1	6641.67	4992.91	6005.49	5441.91	14395.5	11183.4	8134.14	5303.96	8854.86	7650.84		7732.04	5480.11	11237.7	7269.89	0.708753	1.45339	0.940229	0.023493	0.137591	0.716046	1.23486	1.23294	0.76398
15.09_240.0997m/z	15.09	240.1	OL2b	Pyracarbolid		3149.28	5896.8	4292.15	974.279	5238.59	4696.17	4660.65	4589.24	4871.39	2812.69	5893.62	6191.02		4446.08	3636.34	4707.1	4965.78	0.817877	1.05871	1.11689	0.63095	0.760961	0.718314	0.797227	0.800507	0.783738
0.71_140.0684m/z	0.71	140.068	OL2a	5-AMINOPENTANOATE		50589	48632.5	36868.8	36132.1	45204.3	41613.9	52943.8	48725.8	42862.8	40958.2	59383.5	43828.6		45363.4	40983.5	48177.5	48056.7	0.903448	1.06203	1.05937	0.433156	0.616259	0.725525	0.838665	0.787124	0.662355
13.23_449.3147n	13.23	450.322	OL2a	Glycohyodeoxcholic acid		12588.5	20023.2	12802.8	8066.69	12292.4	7560.83	21363.4	28225.7	17183.3	1624	23096.1	13369.5		15138.2	9306.66	22257.5	12696.5	0.614781	1.47029	0.83871	0.111701	0.152911	0.7329	1.09799	1.19348	0.721078
1.58_132.0658m/z	1.58	132.066	OL2a	Propionyl Glycine		17461.5	16625.2	13896.8	12082.5	11007.8	12683.2	20511.5	16173.3	18188.8	13474	15952.7	16937.9		15994.5	11924.5	18291.2	15454.8	0.745537	1.14359	0.966259	0.0262564	0.236839	0.735541	1.19684	1.11903	0.754981
10.24_169.1225m/z	10.24	169.123	OL1	10-hydroxy-2-decenoic acid		4593.15	5271.45	7883.14	5325.96	7005.03	9774.54	6000.79	4872.75	7822.23	5939.22	6780.04	6140.16		5915.91	7368.51	6231.92	6286.47	1.24554	1.05342	1.06264	0.425675	0.822647	0.738287	0.865485	0.58629	0.757628
11.62_251.0005m/z	11.62	251	OL2b	bis(1-Chloropropan-2-yl) hydrogen phosphate		13728.6	12869.1	24018.7	19965.1	14258.2	16617.8	16987.2	13171	25867.2	14844.2	18133.2	21957.3		16872.1	16947	18675.1	18311.6	1.00444	1.10686	1.08532	0.985763	0.745976	0.744991	0.686106	0.671028	0.75997
0.75_204.1234m/z	0.75	204.123	OL1	Acetyl-DL-carnitine		1.26163e+06	1.25246e+06	948637	550528	585886	527843	1.24848e+06	989360	1.02782e+06	527538	524607	607304		1.15424e+06	554752	1.08856e+06	553149	0.480621	0.943092	0.479232	0.00452824	0.641777	0.00482673	1.30288	0.826117	1.38134
7.84_147.0443m/z	7.84	147.044	OL1	4-Hydroxycinnamic acid		6343.81	6849.27	5998.92	6312.98	6973.98	6635.6	6133.44	6267.46	6909.01	7034.26	6368.15	6126.25		6397.33	6640.85	6436.64	6509.55	1.03807	1.00614	1.01754	0.478796	0.914515	0.775023	0.846125	0.65991	0.756473
14.09_281.2480m/z	14.09	281.248	OL2b	12-hydroxy-9-cis-octadecenoic acid		23271.1	8969.84	8284.74	15292.5	10057.5	10234.3	23276.6	11399.9	9648	30047	9811.66	8478.08		13508.5	11861.4	14774.8	16112.3	0.878069	1.09374	1.19275	0.766324	0.854934	0.775105	0.750977	0.780374	0.771379
0.79_162.0503m/z	0.79	162.05	OL2a	5-AMINOPENTANOATE		11083.8	11367.3	9253.04	7789.29	5327.49	4381.43	11956.8	14129.1	10384.4	1074.34	17584.3	8724.64		10568	5832.73	12156.7	9127.77	0.551921	1.15033	0.863714	0.0174705	0.279725	0.779792	1.25577	0.995568	0.677256
8.81_265.0701m/z	8.81	265.07	OL2a	LUMICHROME		4337.89	4095.08	7901.51	3167.2	2920.27	3178.9	4028.91	5858.55	4543.39	6506.61	4698.64	3835.06		5444.82	3088.79	4810.28	5013.44	0.567289	0.883459	0.920771	0.128677	0.661794	0.78242	1.05192	0.762051	0.750066
0.61_263.1464m/z	0.61	263.146	OL2a	Creatine		26821.9	23733.6	21633.2	15715.7	17734.5	16608	34564	39148.5	26509.2	14563.9	39609.4	24493.9		24062.9	16686.1	33407.2	26222.4	0.693435	1.38833	1.08974	0.0103034	0.0791975	0.785931	1.27686	1.31467	0.656064
13.51_278.1520n	13.51	279.159	OL2a	Mono-n-octyl phthalate		1.36096e+07	1.24626e+07	1.29657e+07	1.63578e+07	1.27297e+07	1.32425e+07	1.41535e+07	1.34952e+07	1.27312e+07	1.46789e+07	1.33503e+07	1.1772e+07		1.30126e+07	1.411e+07	1.346e+07	1.32671e+07	1.08433	1.03438	1.01955	0.405465	0.4448	0.792194	0.886304	0.940147	0.674542
0.91_191.0667m/z	0.91	191.067	OL2a	Dihydroorotic acid		28990.6	20690.9	19582.2	17058.4	17343.5	13653.8	23281.9	17133.9	15368.8	21684.2	23738.8	21267.8		23087.9	16018.6	18594.8	22230.3	0.693807	0.805393	0.962854	0.0914653	0.304338	0.793519	1.12524	1.05308	0.761448
4.52_143.0706m/z	4.52	143.071	OL2a	2-Methylbutyrylglycine		8556.94	6564.65	5553.14	7368.6	5718.43	7549.46	6709.63	5764.91	6646.37	7651.76	4719.22	7256.79		6891.58	6878.83	6373.64	6542.59	0.99815	0.924844	0.949361	0.990958	0.608601	0.797686	0.525678	0.788124	0.609748
12.21_239.1621m/z	12.21	239.162	OL2a	12-Hydroxydodecanoic acid		309607	287308	302034	323249	311175	316253	301574	283149	385923	336074	288425	287791		299650	316892	323549	304097	1.05754	1.07976	1.01484	0.0808952	0.500524	0.809576	1.13892	0.913602	0.764891
11.72_259.0945m/z	11.72	259.094	OL2a	Mono-n-pentyl phthalate		40892.5	33054.5	31471.7	37948.5	36666.2	35695	35417.4	33855.8	34103.3	45921.7	34094.9	29719.1		35139.6	36769.9	34458.8	36578.6	1.0464	0.980628	1.04095	0.613948	0.828973	0.811459	0.78966	0.698503	0.750697
0.66_213.0751m/z	0.66	213.075	OL2a	Arginine		8931.85	17142.8	15315.9	3988.78	21834.3	20820.8	6165.89	474.007	8876.48	5572.28	18908.1	20268.6		13796.8	15548	5172.12	14916.3	1.12692	0.374877	1.08114	0.79481	0.0699433	0.843277	0.762195	1.32499	0.758529
0.98_291.1303m/z	0.98	291.13	OL2a	Argininosuccinic acid		9482.58	16986.9	18195	7975.14	10585.8	14474.5	24378.2	24542.6	27860.9	3160.75	19176.4	26355.9		14888.1	11011.8	25593.9	16231	0.739638	1.71908	1.0902	0.307256	0.0222237	0.864422	0.939409	1.45549	0.730002
0.89_130.0501m/z	0.89	130.05	OL1	5-Oxoproline		2.63984e+06	2.01977e+06	1.96974e+06	1.74773e+06	1.75009e+06	1.56971e+06	2.56164e+06	1.96647e+06	1.82759e+06	1.94944e+06	2.44399e+06	2.10242e+06		2.20978e+06	1.68918e+06	2.11856e+06	2.16528e+06	0.764409	0.958721	0.979863	0.080439	0.78432	0.872619	1.13905	0.795308	0.725698
11.94_153.1276m/z	11.94	153.128	OL2b	10-Hydroxydecanoic acid		1862.83	1656.15	2667.77	3693.29	1948.16	2145.31	2033.13	2949.79	2590.02	2142.63	1684.28	2196.36		2062.25	2595.59	2524.31	2007.76	1.25862	1.22406	0.973576	0.446389	0.320531	0.8834	0.836721	1.03717	0.701586
0.68_147.0766m/z	0.68	147.077	OL1	Glutamine		2.00446e+06	1.65942e+06	1.50662e+06	1.43113e+06	1.3978e+06	1.26635e+06	1.9044e+06	1.51838e+06	1.43049e+06	1.70702e+06	1.89311e+06	1.64648e+06		1.7235e+06	1.36509e+06	1.61776e+06	1.74887e+06	0.792047	0.938645	1.01472	0.0826241	0.636419	0.885175	1.13495	0.843058	0.710932
5.69_196.0948m/z	5.69	196.095	OL2b	Hexanoyl Glycine		13329.1	5258.78	1689.64	5207.18	1028.17	618.638	2779.15	1085.76	870.838	18945.2	2830.52	1369.35		6759.17	2284.66	1578.58	7715.01	0.33801	0.233547	1.14141	0.29782	0.212425	0.891854	0.932407	1.09511	0.753351
0.64_186.1967m/z	0.64	186.197	OL2a	SPERMINE		1388.15	2134.93	0	1995.32	1043.53	2382.72	3093.56	6362.66	3725.32	0	1237.42	2717.67		1174.36	1807.19	4393.85	1318.36	1.53887	3.74149	1.12262	0.441402	0.0525929	0.892905	0.663552	1.33032	0.669482
7.79_237.1006n	7.79	238.108	OL2a	3-Hydroxycarbofuran		12766	9722	8648.09	5027.77	3433.47	4034.86	13394.1	7701.87	8773.81	5882.59	13101.2	13303.7		10378.7	4165.37	9956.61	10762.5	0.401338	0.959331	1.03698	0.00920972	0.853121	0.895168	1.27878	0.773063	0.750477
10.07_153.1276m/z	10.07	153.128	OL1	10-Hydroxydecanoic acid		4413.93	4204.38	4550.02	4889.39	4276.68	5878.46	4089.23	3622.41	4726.42	4058.32	4304.45	4714.89		4389.44	5014.84	4146.02	4359.22	1.14248	0.944544	0.993116	0.260301	0.50815	0.895641	0.852037	0.876969	0.625956
8.93_217.0476m/z	8.93	217.048	OL2a	Monoethyl phthalate		6689.58	6162.3	6051.95	7153.55	5825.09	6190.24	6289.74	6254.59	7825.99	7206.3	6146.58	5317.97		6301.28	6389.63	6790.11	6223.62	1.01402	1.07758	0.987675	0.851451	0.427526	0.900089	0.742864	0.939342	0.691195
11.12_151.0755m/z	11.12	151.076	OL2b	2-Phenylpropionate		382.391	931.078	161.834	0	731.794	777.904	877.969	393.059	3268.39	176.666	633.81	559.742		491.768	503.233	1513.14	456.739	1.02331	3.07694	0.92877	0.974736	0.328081	0.902686	0.680259	1.03231	0.751145
0.83_399.1449m/z	0.83	399.145	OL1	S-ADENOSYLMETHIONINE		204785	131169	132214	121386	110719	101740	184716	146081	136421	163043	150638	145186		156056	111282	155739	152956	0.713088	0.99797	0.980133	0.148021	0.991659	0.907036	1.06062	0.760868	0.752231
15.04_345.1948m/z	15.04	345.195	OL2a	JWH-073		5339.49	6763.44	8653.45	7803.24	3690.31	5901.95	9976.51	6337.71	9734.27	7935.91	4905.55	8461.02		6918.8	5798.5	8682.83	7100.83	0.83808	1.25496	1.02631	0.504	0.309513	0.907167	0.841709	0.876646	0.587709
11.84_165.0549m/z	11.84	165.055	OL2b	3-(2,4-Dihydroxyphenyl)propanoic acid		2251.68	3431.55	1893.94	2717.49	3013.43	2601.28	2759.15	2339.6	3137.22	2945.12	2155.43	2655.06		2525.72	2777.4	2745.32	2585.2	1.09965	1.08695	1.02355	0.628088	0.693696	0.914219	0.794855	0.797021	0.726886
13.51_180.0425n	13.51	181.05	OL2a	4-Hydroxyphenylpyruvic acid		394490	355182	425163	571478	387458	424311	455342	447355	392538	438130	377993	368745		391612	461083	431745	394956	1.1774	1.10248	1.00854	0.309598	0.22887	0.915828	0.933866	1.07969	0.746531
0.71_87.0442m/z	0.71	87.0442	OL2b	3-hydroxyisobutyrate		9361.75	8405.66	8872.82	7891.35	7911.15	9194.18	9110.77	7952.13	9121.68	9435.81	8264.15	8812.26		8880.07	8332.23	8728.19	8837.41	0.938306	0.982896	0.995195	0.344735	0.76573	0.926871	0.79695	0.762017	0.692591
6.21_153.0549m/z	6.21	153.055	OL2b	2-hydroxy-3-methoxybenzaldehyde		33828.5	32660.7	31187.5	33653.5	35879.2	35949.5	33518.9	31612.1	41985.5	33212.1	31625.2	32580.9		32558.9	35160.7	35705.5	32472.7	1.07991	1.09664	0.997353	0.0724554	0.391483	0.927717	1.12692	0.979368	0.697036
13.12_294.2425m/z	13.12	294.243	OL2a	6Z,9Z,12Z,15Z-Octadecatetraenoic acid		59108.2	5940.99	10488.6	26589.8	10458.2	3352.95	54123.2	15760.8	10324.8	55621.2	9377.06	3708.1		25179.3	13467	26736.3	22902.1	0.534845	1.06184	0.909563	0.558038	0.946726	0.927958	0.822093	0.769848	0.750767
10.16_361.2020m/z	10.16	361.202	OL2a	Cortisone		43049.3	760.409	247.273	23858.9	0	0	25005.2	1686.1	0	47790	1640.49	250.723		14685.7	7952.98	8897.09	16560.4	0.541547	0.605835	1.12766	0.700071	0.740688	0.933466	0.774291	0.799585	0.750343
10.34_107.0857m/z	10.34	107.086	OL2b	1,3-xylene		4425.87	4538.89	6317.79	5075.88	6305.51	7846.15	4804.53	4706.21	7183.3	5256.88	4858.61	5330.3		5094.19	6409.18	5564.68	5148.6	1.25814	1.09236	1.01068	0.262341	0.667216	0.935321	0.964309	0.774364	0.742524
0.71_103.0391m/z	0.71	103.039	OL2a	Threonine		4087.75	4558.11	4298.92	4205.05	3995.46	4476.59	4630.34	4681.44	4491.7	5148.3	4462.35	3463.1		4314.93	4225.7	4601.16	4357.92	0.979322	1.06634	1.00996	0.670506	0.124021	0.936598	0.650517	1.25564	0.597927
7.76_241.1050m/z	7.76	241.105	OL2a	3-Hydroxydecanedioic acid		7230.21	8597.4	7712.26	7700.35	8660.43	8040.46	8118.79	7661.52	18080.4	8752.88	6763.09	7854.27		7846.62	8133.75	11286.9	7790.08	1.03659	1.43844	0.992794	0.588747	0.371715	0.939577	0.804464	0.999002	0.690553
14.53_297.0827m/z	14.53	297.083	OL2b	2-hydroxyglutarate		635.96	2563.96	2352	3558.64	2879.68	3100.87	1538.05	3470.65	16039	1618.15	1754.94	2331		1850.64	3179.73	7015.89	1901.37	1.71818	3.79106	1.02741	0.107329	0.323099	0.941395	1.10189	1.03649	0.73894
8.76_188.1053n	8.76	189.113	OL2a	1,7-Dicarboxyheptane		287252	297892	263244	268687	275514	290051	259391	256128	290737	314904	253814	275264		282796	278084	268752	281328	0.983338	0.950338	0.994807	0.715232	0.403777	0.946642	0.526871	0.91247	0.716592
0.87_156.0270m/z	0.87	156.027	OL2a	D-Aspartic acid		13284.1	16433	16124.7	15021	16164.1	14329.8	9030.5	13269.9	9331.19	14729.6	17105.4	14265.6		15280.6	15171.6	10543.9	15366.9	0.992867	0.690014	1.00564	0.928176	0.0490035	0.951533	0.610376	1.38935	0.553379
13.99_315.1569m/z	13.99	315.157	OL2a	Monoisononyl phthalate		36818.5	28353.3	37951.2	51633.9	33072.4	38289.9	38567.5	40501.2	32276.5	41905	32051.9	30083		34374.3	40998.8	37115.1	34680	1.19271	1.07973	1.00889	0.352493	0.522558	0.951758	0.912636	0.884264	0.743558
8.78_171.1019m/z	8.78	171.102	OL2a	1,7-Dicarboxyheptane		2211.43	2179.29	2372.42	2686.04	1939.6	2059.66	2136.29	2370.72	2430.04	2584.79	2104.67	2102.93		2254.38	2228.43	2312.35	2264.13	0.988492	1.02572	1.00433	0.918784	0.619116	0.957271	0.73704	0.852477	0.74853
12.47_277.1100m/z	12.47	277.11	OL2a	Paclobutrazol		4819.32	5458.21	5200.19	6085.25	5803.05	6159.72	5926.94	3714.12	14687	6488.88	5531.53	3600.48		5159.24	6016.01	8109.35	5206.96	1.16607	1.57181	1.00925	0.0163385	0.428935	0.95886	1.25503	0.958458	0.552728
13.25_277.2140m/z	13.25	277.214	OL2a	Palmitoleic acid		10123.2	7648.53	8104.88	11969.7	10352.9	10535.4	8795.51	8839.84	7241.58	9657.91	8804.39	7254.44		8625.54	10952.7	8292.31	8572.25	1.26979	0.961367	0.993821	0.0639862	0.736679	0.961433	1.16192	0.78283	0.694061
1.06_204.1234m/z	1.06	204.123	OL1	Acetyl-DL-carnitine		469533	368166	351796	181435	174327	166552	605587	399956	442837	142988	255090	274645		396498	174105	482794	224241	0.439106	1.21764	0.565554	0.00388493	0.300637	0.0353513	1.30864	1.04558	1.27851
0.73_146.1178m/z	0.73	146.118	OL1	DEOXYCARNITINE		150870	130938	110170	71166.9	73994.5	80199.2	143733	101633	115163	84519.4	58984.3	75997.7		130659	75120.2	120176	73167.1	0.574932	0.919768	0.559984	0.0099595	0.572758	0.0145714	1.26855	0.874043	1.33192
13.58_277.2139m/z	13.58	277.214	OL2a	Palmitoleic acid		125625	111553	126012	146923	145873	128130	129143	129637	122021	126651	118685	118581		121063	140309	126934	121306	1.15897	1.04849	1.002	0.0675732	0.334578	0.966693	1.09749	1.01155	0.749059
0.79_169.0741n	0.79	170.081	OL2b	Pyridoxine		59323	78601.7	52600.1	55192.5	87845.9	63969.9	48267.5	71529.6	54558.9	38725.7	77109.8	73008.5		63508.3	69002.8	58118.7	62948	1.08652	0.915135	0.991178	0.682638	0.63289	0.970928	0.779991	0.656396	0.747536
1.71_214.0516m/z	1.71	214.052	OL2a	Sulfaguanidine		11231.4	13158.2	18404.6	9667.93	7902.71	14985.8	27080.8	16515.5	24585.7	7946.1	15401.4	19163.7		14264.7	10852.1	22727.3	14170.4	0.760767	1.59326	0.993387	0.321764	0.0923678	0.982007	0.919472	1.21941	0.724411
14.09_280.2405n	14.09	281.248	OL2a	17-Octadecynoic acid		745135	136011	192967	349737	173468	112581	741635	281854	189785	838299	152635	93941.5		358038	211928	404425	361625	0.591917	1.12956	1.01002	0.518945	0.866353	0.991263	0.835277	0.778365	0.748496
0.56_102.1153m/z	0.56	102.115	OL1	SPERMINE		22325.2	2653.19	897.846	8920.17	2262.52	613.702	1129.62	339.563	268.157	19090.4	5298.93	1230.82		8625.4	3932.13	579.113	8540.05	0.455878	0.0671405	0.990105	0.556459	0.306771	0.992676	0.815035	0.997177	0.746541
9.15_455.2913m/z	9.15	455.291	OL2b	Verapamil		0	0	0	0	0	0	0	0	1240.33	0	0	0		0	0	413.443	0	#DIV/0!	#DIV/0!	#DIV/0!	#DIV/0!	0.373901	#DIV/0!	0	0.996426	0
11.05_300.2901m/z	11.05	300.29	PDA	2S-Amino-4E-octadecene-1,3S-diol		7071.99	7077.41	6906.2	3214.78	3750.63	4837.06	5613.44	4780.99	4488.7	0	272.206	350.915		7018.53	3934.16	4961.04	207.707	0.560539	0.706849	0.0295941	0.00302776	0.00382773	5.81729e-07	1.30538	1.55349	1.44264
11.42_302.3057m/z	11.42	302.306	PDA	D-erythro-Sphinganine		5363.25	5364.63	5089.35	3452.05	3833.35	3912.3	3635.91	2840.17	3333.01	0	264.32	363.213		5272.41	3732.57	3269.7	209.178	0.707944	0.620153	0.039674	0.000805308	0.00130294	3.68078e-06	1.33345	1.58184	1.44161
16.17_552.4031m/z	16.17	552.403	PDA	1-Arachidoyl-2-hydroxy-sn-glycero-3-phosphocholine		8831.59	34901.6	31948.8	99576.8	190651	191978	14270	43827.6	30977.5	306388	303672	295552		25227.3	160735	29691.7	301871	6.37147	1.17697	11.966	0.0128643	0.726166	6.27403e-06	1.26971	0.803293	1.44103
12.37_325.1562m/z	12.37	325.156	PDA	Bindarit		9620.27	8874.8	9927.13	1317.48	760.549	3446.97	23346.3	5572.75	5241.53	1078.55	1986.32	2192.69		9474.07	1841.67	11386.9	1752.52	0.19439	1.2019	0.184981	0.000956515	0.765406	7.59947e-05	1.3298	0.655124	1.43572
12.93_300.2900m/z	12.93	300.29	PDA	D-erythro-N-stearoylsphingosine		2181.76	2691.84	2525.87	7286.4	12849.6	11671.1	2132.78	1881.1	1796.41	16228.3	13480	14860.7		2466.49	10602.4	1936.76	14856.3	4.29856	0.785231	6.02327	0.00872356	0.0429673	0.000105242	1.28594	1.38804	1.43389
14.35_418.3451n	14.35	419.352	PDA	7.alpha.,27-Dihydroxycholesterol		18228	22466.8	18698.8	12253.7	8604.95	11034.4	14508.9	11156.9	14380.7	0	0	1258.81		19797.9	10631	13348.8	419.604	0.536977	0.674256	0.0211944	0.00593452	0.0204345	0.000160365	1.29438	1.47119	1.43217
12.70_299.2828n	12.7	300.29	PDA	D-erythro-N-stearoylsphingosine		110624	153640	168198	354930	507214	473993	114576	162817	160625	608765	548266	655836		144154	445379	146006	604289	3.08961	1.01285	4.19197	0.00364703	0.940637	0.000206881	1.31121	0.768905	1.42801
0.71_229.9805m/z	0.71	229.981	PDA	Amino(2-bromophenyl)acetic acid		170916	171405	159237	129901	136364	126339	148357	110081	136125	86964	67667	80396.1		167186	130868	131521	78342.3	0.782768	0.786674	0.468594	0.00182604	0.0407252	0.000212305	1.32508	1.40536	1.42927
11.00_430.0881n	11	431.095	PDA	5-Hydroxy-4-oxo-2-phenyl-4H-chromen-7-yl .beta.-D-glucopyranosiduronic acid		748557	772729	679321	370232	429157	406204	783962	682297	665151	104677	212610	202950		733536	401865	710470	173412	0.547846	0.968556	0.236406	0.00053994	0.645595	0.000227517	1.33933	0.841483	1.43032
10.19_242.0942m/z	10.19	242.094	PDA	1-(4-Chlorophenyl)-2-(4-morpholinyl)ethanol		743.07	1066.96	1192.31	1300.51	1674.48	1586.92	25989.5	20953.1	18274.2	52061.1	67900.4	56852.3		1000.78	1520.63	21738.9	58937.9	1.51945	21.722	58.8921	0.0412004	0.00079066	0.000247118	1.19517	1.58874	1.42747
12.34_285.2671n	12.34	286.274	PDA	Heptadecasphing-4-enine		4264.71	6904.34	7465.09	10991.9	17436.4	14871.4	5914.78	6690.65	8254.5	17770.7	17827.9	18116		6211.38	14433.2	6953.31	17904.8	2.32367	1.11945	2.88258	0.0177908	0.570759	0.000296951	1.251	0.845079	1.42846
17.11_411.3212m/z	17.11	411.321	PDA	2-Pyridinemethanamine, N-[[4-(1,4,8,11-tetraazacyclotetradec-1-ylmethyl)phenyl]methyl]-		1056.69	2975.89	4403.73	8228.57	12444.5	10540.9	0	1185.76	2571.92	16300.1	19644.1	17589		2812.1	10404.6	1252.56	17844.4	3.69995	0.445417	6.34556	0.00819269	0.27085	0.000396682	1.28244	1.06429	1.42458
13.43_271.1331m/z	13.43	271.133	PDA	cis-Trismethoxyresveratrol		305.175	235.436	432.735	1727.9	1844.79	1027.59	4553.35	4466.74	4663.05	22850.3	28144.4	31508.5		324.449	1533.42	4561.04	27501	4.72625	14.0578	84.7624	0.00987256	8.00265e-07	0.000419705	1.25177	1.61876	1.42466
12.70_252.2690m/z	12.7	252.269	PDA	Heptadecasphinganine		1261.26	1780.4	1902.25	4554.58	6907.04	6394.67	1233.88	2258.19	1736.94	7837.43	7045.53	8980.1		1647.97	5952.1	1743	7954.35	3.61177	1.05767	4.82676	0.00436658	0.802199	0.000448239	1.30695	0.777465	1.41975
15.69_357.2839m/z	15.69	357.284	PDA	Ethanethioic acid, S-[2-(hexadecyloxy)-1-(hydroxymethyl)ethyl] ester, (S)-		3402.27	15470.7	10063.4	48707.1	57091.4	52573.7	2078.92	16253.4	13926.4	68445	59081.7	73298.5		9645.47	52790.7	10752.9	66941.7	5.47311	1.11482	6.94022	0.000529475	0.853065	0.000459466	1.3401	0.726228	1.42168
15.87_510.3923m/z	15.87	510.392	PDA	1-O-Octadecyl-sn-glyceryl-3-phosphorylcholine		268798	706776	640097	1.05946e+06	1.92799e+06	1.48945e+06	340690	989947	880878	2.80305e+06	3.54926e+06	3.16844e+06		538557	1.4923e+06	737172	3.17358e+06	2.77092	1.36879	5.89275	0.0287736	0.458928	0.000494145	1.22077	0.917133	1.42256
0.85_165.0462n	0.85	166.053	PDA	Methionine sulfoxide		22231.2	23084.4	29439.1	27511.5	38501.1	39165.2	16959	19234.8	23122.9	50339.4	47935.1	52670.4		24918.2	35059.2	19772.2	50315	1.40697	0.793484	2.01921	0.0829855	0.150624	0.000665423	1.1357	1.1956	1.41953
10.32_213.0914m/z	10.32	213.091	PDA	Pinosylvin		42.203	100.549	79.2714	147.489	146.372	65.701	567.855	218.446	671.074	3567.73	5087.81	5119.42		74.0078	119.854	485.792	4591.66	1.61948	6.56406	62.0429	0.225197	0.0405896	0.000912723	0.891159	1.4001	1.41727
0.75_160.1334m/z	0.75	160.133	PDA	Methacholine cation		113376	119705	90592.6	58009.1	49891.8	44571.6	112593	95822.1	90940	32320.3	28474.1	32490.6		107891	50824.2	99785.1	31095	0.47107	0.92487	0.288207	0.00411734	0.502309	0.00100763	1.30716	0.891742	1.41559
3.12_375.1152m/z	3.12	375.115	PDA	N-Succinyl-5-aminoimidazole-4-carboxamide ribose		78465	91587.3	95495.3	43405.4	36188.1	40908.1	117781	67522.5	77043.4	2650.9	19134.1	25334.3		88515.8	40167.2	87448.8	15706.5	0.453785	0.987946	0.177442	0.000968368	0.9508	0.00102255	1.3337	0.483169	1.4154
0.79_241.1550m/z	0.79	241.155	PDA	Ethyl 4-(1-hydroxy-1-methylethyl)-2-propyl-1H-imidazole-5-carboxylate		137872	144101	121938	80722	99376.1	84422.3	127793	114206	120945	73035.5	66823.8	78564.5		134637	88173.5	120981	72807.9	0.654897	0.898573	0.540771	0.00597524	0.149886	0.00113312	1.29836	1.20897	1.41155
15.62_328.3212m/z	15.62	328.321	PDA	Stearoyl ethanolamide		3569.58	7440.89	11168	20084	17095.7	15236.2	5078.11	6126.6	7929.98	28278.1	25383.3	28900.8		7392.84	17472	6378.23	27520.8	2.36336	0.862758	3.72262	0.0180928	0.687734	0.00119035	1.2345	0.707911	1.4125
15.69_550.3873m/z	15.69	550.387	PDA	1-O-Hexadecyl-2-O-(2E-butenoyl)-sn-glyceryl-3-phosphocholine		262970	475804	523058	597211	875721	955594	287048	655215	638195	1.30649e+06	1.58373e+06	1.68241e+06		420611	809508	526819	1.52421e+06	1.9246	1.25251	3.62381	0.0448837	0.502284	0.00132794	1.19392	0.90436	1.41161
15.54_524.3716m/z	15.54	524.372	PDA	1-Stearoyl-2-hydroxy-sn-glycero-3-phosphocholine		1.9413e+06	4.40207e+06	4.6558e+06	5.43012e+06	9.34912e+06	8.53917e+06	2.4894e+06	6.69612e+06	6.40437e+06	1.29438e+07	1.54598e+07	1.68458e+07		3.66639e+06	7.7728e+06	5.19663e+06	1.50831e+07	2.12002	1.41737	4.1139	0.0496285	0.39542	0.00134498	1.18404	0.971025	1.41109
0.91_185.0769m/z	0.91	185.077	PDA	[2-(4-Fluorophenyl)phenyl]methylamine		6.97967e+06	6.19701e+06	5.8879e+06	4.1941e+06	4.33807e+06	4.07354e+06	6.62884e+06	5.6872e+06	6.08948e+06	1.90479e+06	2.92984e+06	2.99485e+06		6.35486e+06	4.2019e+06	6.13517e+06	2.60983e+06	0.661211	0.96543	0.410682	0.00297342	0.631888	0.00145338	1.31542	0.845037	1.41021
10.19_243.1015m/z	10.19	243.101	PDA	Pinostilbene		5577.5	4936.04	7623.08	8256.57	3649.51	5834.41	30464.8	28190.1	40848.2	77825.2	117424	112151		6045.54	5913.5	33167.7	102467	0.978158	5.4863	16.9491	0.936522	0.0024222	0.00149324	0.747553	1.56884	1.40985
15.54_487.2800m/z	15.54	487.28	PDA	Pristimerin		7399.98	21649	22787.4	25437.3	47327.6	34061	6202.24	32555.1	29737.4	69846.6	86129.3	97139.4		17278.8	35608.6	22831.6	84371.8	2.06083	1.32136	4.88296	0.0854543	0.59805	0.00199435	1.10989	0.842161	1.40354
15.54_546.3536m/z	15.54	546.354	PDA	1-Stearoyl-2-hydroxy-sn-glycero-3-phosphocholine		703596	1.49039e+06	1.63554e+06	1.66108e+06	2.91918e+06	2.39656e+06	877813	2.38894e+06	2.23956e+06	4.2697e+06	5.33505e+06	5.9651e+06		1.27651e+06	2.32561e+06	1.83544e+06	5.18995e+06	1.82185	1.43786	4.06574	0.0874288	0.375633	0.00240753	1.1176	0.985244	1.39978
12.21_297.2672n	12.21	298.274	PDA	Palmitoleoyl ethanolamide		25077.6	32429.2	36572.3	42259.7	59037.7	59037.6	23498.2	35629.2	39557.5	71346.8	71815.6	89217.6		31359.7	53445	32895	77460	1.70426	1.04896	2.47005	0.027663	0.807132	0.00243468	1.22946	0.789445	1.39314
12.90_301.2984n	12.9	302.306	PDA	D-erythro-Sphinganine		13567.5	13715.9	16781.5	36338	56411.8	51762.6	16445.1	13389.6	11977.3	156381	100186	118580		14688.3	48170.8	13937.3	125049	3.27953	0.948872	8.51349	0.00554829	0.678695	0.00264254	1.3004	0.520842	1.39771
13.99_288.1994m/z	13.99	288.199	PDA	4-Thiazolidinecarboxylic acid, 2-undecyl-, (4R)-		28990.6	30971.7	37419.5	8040.53	6841.5	6371.27	41552.4	23827.5	25362.4	0	6815.13	10631.4		32460.6	7084.43	30247.5	5815.51	0.218247	0.931821	0.179156	0.000610618	0.739741	0.00268256	1.33614	0.471846	1.39758
10.63_377.0460m/z	10.63	377.046	PDA	3-(2,6-Dichlorophenyl)-N-(3-methoxyphenyl)-5-methyl-1,2-oxazole-4-carboxamide		4706.48	5323.71	3774.16	1980.69	1908.95	2884.98	5121.92	4850.98	5200.56	275.318	1363.13	1123.91		4601.45	2258.21	5057.82	920.785	0.49076	1.09918	0.200107	0.012975	0.379784	0.00274326	1.24074	0.920287	1.39806
15.69_316.2980n	15.69	317.305	PDA	3-(Hexadecyloxy)-1,2-propanediol		2.04708e+06	3.69792e+06	3.76544e+06	5.80586e+06	7.85964e+06	7.36291e+06	2.4154e+06	4.23485e+06	4.19645e+06	8.03853e+06	9.22602e+06	1.06197e+07		3.17015e+06	7.00947e+06	3.61557e+06	9.29476e+06	2.21109	1.1405	2.93196	0.0100762	0.61674	0.00279568	1.2792	0.851746	1.39527
9.66_268.0973m/z	9.66	268.097	PDA	4H-1-Benzopyran-4-one, 2-(2-amino-3-methoxyphenyl)-		21964.8	24770.5	22950.9	14964.4	17959.5	14442.8	30998.6	28238.2	25925.9	4704.34	11539.8	10044.3		23228.8	15788.9	28387.6	8762.8	0.679713	1.22209	0.377239	0.00557197	0.0373234	0.00291872	1.29335	1.41238	1.39616
14.50_481.3175n	14.5	482.325	PDA	1-Pentadecanoyl-sn-glycero-3-phosphocholine		439244	436073	501504	326881	404930	438101	424203	436160	527381	207654	268280	285821		458941	389971	462581	253918	0.849719	1.00793	0.553271	0.153717	0.929987	0.00299653	1.0571	0.739602	1.39572
3.59_240.1024m/z	3.59	240.102	PDA	(2E)-1-(4-Methoxyphenyl)-3-(2-pyridinyl)-2-propen-1-one		8631.05	7672.4	7161.82	2580.98	2725.48	2422.17	12793.1	7862.9	8346.41	1478.62	3305.06	3663.59		7821.76	2576.21	9667.49	2815.76	0.329364	1.23597	0.35999	0.000282267	0.320005	0.00335695	1.34492	1.00563	1.39248
8.07_312.1598m/z	8.07	312.16	PDA	Thebaine		1586.72	1484.73	1548.63	2703.9	2143.74	1683.24	5319.78	6623.26	6016	37455.7	64611.8	61769		1540.03	2176.96	5986.35	54612.2	1.41358	3.88716	35.4618	0.0982677	0.000298091	0.00352757	1.08201	1.60002	1.39198
5.94_160.0760m/z	5.94	160.076	PDA	6-Methoxyquinoline		4500.18	3541.34	4303.05	1787.03	1767.45	1662.31	3856.52	3220.59	2856.79	889.209	1821.34	1816.56		4114.86	1738.93	3311.3	1509.04	0.422597	0.804718	0.366729	0.0012888	0.123769	0.00361839	1.32958	1.23491	1.39136
15.20_325.2982n	15.2	326.305	PDA	N-Oleoylethanolamine		32576.1	30360.4	45640.3	36882.6	32377.3	30798.8	43734.1	36627.2	47361.9	72283.1	85485	94085.8		36192.3	33352.9	42574.4	83951.3	0.921547	1.17634	2.31959	0.607631	0.326679	0.0038341	0.6727	0.884435	1.38822
7.79_312.1599m/z	7.79	312.16	PDA	Nalorphine		1428.51	1417.57	1086.47	1242.44	1763.7	1672.43	4327.11	3709.17	5056.31	19969.6	33523	34401.3		1310.85	1559.52	4364.2	29297.9	1.1897	3.32929	22.3503	0.2734	0.00166076	0.00390674	0.939099	1.57792	1.38929
15.78_508.3767m/z	15.78	508.377	PDA	1-(1Z-Octadecenyl)-sn-glycero-3-phosphocholine		78869.6	169415	186876	244745	321145	308292	98318.1	244756	238062	354485	419719	460893		145054	291394	193712	411699	2.00887	1.33545	2.83826	0.0233306	0.450899	0.00426879	1.23698	0.937719	1.38614
2.62_136.0620m/z	2.62	136.062	PDA	Adenine		508549	453860	500750	178247	181838	180911	804872	361469	378104	66013.5	191414	244601		487720	180332	514815	167343	0.369745	1.05556	0.343113	5.64621e-05	0.861903	0.00450857	1.35226	0.624083	1.38311
0.54_249.9260m/z	0.54	249.926	PDA	2-Amino-3-bromo-5-chlorobenzoic acid		29742.3	29437.9	30617.8	20755.7	21815.2	23045.3	25855.6	30085.2	30137.8	26160.1	24561.8	26717.9		29932.7	21872.1	28692.9	25813.2	0.730708	0.95858	0.862376	0.000425204	0.444223	0.00501557	1.34167	0.906698	1.36662
8.09_228.0790n	8.09	229.086	PDA	Resveratrol		2612.93	3545.05	2140.14	37797.3	46091.5	37358.3	1.40151e+06	1.43361e+06	1.25087e+06	5.07086e+06	9.59221e+06	8.88121e+06		2766.04	40415.7	1.36199e+06	7.84809e+06	14.6114	492.398	2837.3	0.000195131	1.75001e-05	0.00502773	1.34582	1.61548	1.38177
16.52_485.3606m/z	16.52	485.361	PDA	18.beta.-Glycyrrhetic acid methyl ester		13020.8	16877.3	30993.8	47318.4	70606.8	64266.1	7047.69	23088.8	26044.7	94112.5	62682.9	84441.7		20297.3	60730.4	18727.1	80412.4	2.99204	0.922638	3.96172	0.0102349	0.854709	0.00506957	1.27586	0.774678	1.3758
1.86_241.1550m/z	1.86	241.155	PDA	Ethyl 4-(1-hydroxy-1-methylethyl)-2-propyl-1H-imidazole-5-carboxylate		113605	100189	83628.8	44508.1	40352.9	39973.6	166654	104312	110091	21208.5	40799.1	45376.2		99140.9	41611.5	127019	35794.6	0.419721	1.2812	0.361048	0.00281711	0.268147	0.00514354	1.31399	1.07547	1.3804
8.09_313.1050m/z	8.09	313.105	PDA	8-(2-Hydroxy-1-methoxy-3-methylbut-3-enyl)-7-methoxychromen-2-one		0	0	0	1313.26	1193.23	721.728	21887.6	22887.1	21115	137730	263370	249592		0	1076.07	21963.2	216897	#DIV/0!	#DIV/0!	#DIV/0!	0.00397724	1.77884e-06	0.00549918	1.2974	1.61837	1.37918
8.09_231.0928m/z	8.09	231.093	PDA	2-Amino-N-(4-fluorophenyl)benzamide		0	294.906	0	431.201	488.679	183.317	13207	13254.7	11742.5	46917.8	90991.2	82953.1		98.3019	367.732	12734.7	73620.7	3.74085	129.547	748.924	0.11825	1.5255e-05	0.00559752	1.0726	1.61577	1.37821
11.05_273.0914m/z	11.05	273.091	PDA	2-Methoxy-5-(4-morpholinylsulfonyl)aniline		13741.5	14097.2	12798.8	7165.61	10105.7	10058.3	14446.9	14739.2	15221.4	4640.5	7492.83	8565.6		13545.8	9109.86	14802.5	6899.64	0.672521	1.09277	0.509356	0.0132779	0.0486785	0.0057402	1.26436	1.3489	1.37575
5.00_180.1022m/z	5	180.102	PDA	L-Phenylalanine, methyl ester		93543.1	70543.9	73598.9	39526.4	38676.4	30999.2	78892.9	59623.9	59160.7	15711	30748.8	36921.6		79228.6	36400.7	65892.5	27793.8	0.459438	0.831675	0.350806	0.00512705	0.241546	0.00580008	1.30264	1.11316	1.37563
14.93_594.3771m/z	14.93	594.377	PDA	2-(5-Oxovaleryl)phosphatidylcholine		115749	86198.4	105686	77618	45032	54433.2	59354.9	42711.4	75300.5	29348.6	48433.8	51689.2		102544	59027.7	59122.3	43157.2	0.575631	0.576553	0.420864	0.0286376	0.0274481	0.00593468	1.22734	1.44706	1.37622
15.69_565.3748n	15.69	566.382	PDA	1,2-Bis(O-decanoyl)-sn-glyceryl-3-phosphorylcholine		0	9535.9	5252.31	4316.8	25160.2	29118.2	0	26849	23629.2	98256.4	189224	176883		4929.4	19531.7	16826.1	154788	3.96229	3.41341	31.4009	0.148493	0.252375	0.00635891	1.0515	1.05111	1.37418
15.69_496.3766m/z	15.69	496.377	PDA	1-O-Hexadecyl-2-O-methyl-sn-glyceryl-3-phosphorylcholine		5429.24	26825.2	17418	29490.5	50534.9	48650.5	12471.6	55840.9	34792.3	90030.4	163237	137311		16557.5	42892	34368.3	130193	2.59049	2.0757	7.86308	0.0449493	0.271311	0.00701102	1.19417	1.03931	1.36794
15.92_532.3744m/z	15.92	532.374	PDA	1-O-Octadecyl-sn-glyceryl-3-phosphorylcholine		137271	338910	321149	352578	757297	562284	155309	504710	475278	886493	1.35329e+06	1.49364e+06		265777	557386	378433	1.24447e+06	2.0972	1.42387	4.68241	0.09421	0.432197	0.00732514	1.11017	0.932799	1.3684
14.60_429.2615m/z	14.6	429.262	PDA	17-Phenoxyprostaglandin F2.alpha. isopropyl ester		14799.8	16999.4	10301.6	9276.88	7897.28	11423.7	8197.93	6931.7	6486.38	3428.48	4705.18	3652.34		14033.6	9532.61	7205.33	3928.67	0.679269	0.513434	0.279947	0.112782	0.0284979	0.00734723	1.01181	1.43032	1.36905
8.09_183.0807m/z	8.09	183.081	PDA	2-Hydroxyfluorene		1263.63	1509.02	1278.64	1405.71	1715.21	1612.34	2489.36	2810.72	2096.86	6006.6	11149.8	9466.45		1350.43	1577.75	2465.64	8874.28	1.16834	1.82582	6.57145	0.132954	0.00726928	0.00769037	1.07752	1.53015	1.36503
8.09_276.1002n	8.09	277.107	PDA	Dihydromethysticin		1547.35	925.837	959.45	1586.27	1228.91	154.311	23910	27495.6	29479.1	84269	179651	166982		1144.21	989.828	26961.5	143634	0.865074	23.5634	125.531	0.761589	9.56102e-05	0.0088769	0.651391	1.60895	1.36169
11.35_409.1627m/z	11.35	409.163	PDA	9-Hydroxycalabaxanthone		36176.2	33079.7	29456.2	29126.7	33434.6	28093.3	35411.8	38586.5	37902.7	6452.14	18921.8	15417.6		32904	30218.2	37300.4	13597.2	0.918373	1.13361	0.413238	0.349771	0.112526	0.00997282	0.913697	1.16842	1.35621
0.79_229.1550m/z	0.79	229.155	PDA	Pro-Ile		24124.4	22955.6	18406.1	13968	13987.7	11951.6	22300.3	21566.9	19117.6	7292.94	11841.4	12895.6		21828.7	13302.4	20994.9	10676.6	0.609401	0.961803	0.48911	0.0103515	0.697035	0.0103875	1.27838	0.70154	1.35391
7.99_251.0894m/z	7.99	251.089	PDA	Chlamydospordiol		20230.8	23012.5	25107.2	25620.9	23875.5	27884	36389.4	24105.6	20821.2	31998.9	28694.8	31943.1		22783.5	25793.5	27105.4	30878.9	1.13211	1.18969	1.35532	0.174968	0.431363	0.0105432	1.03195	0.818129	1.34842
10.63_315.0302m/z	10.63	315.03	PDA	5-Bromo-1-cyclohexyl-6,7-difluorobenzimidazole		11697.5	13598.8	12273.2	6147.42	7557.45	7658.84	11207.9	14379	11312.5	2964.57	8005.58	6006.26		12523.2	7121.24	12299.8	5658.8	0.568645	0.982163	0.451867	0.00191918	0.859382	0.0119459	1.32357	0.692799	1.34442
15.52_506.3610m/z	15.52	506.361	PDA	1-Stearoyl-2-hydroxy-sn-glycero-3-phosphocholine		36961.5	48986.2	62553.4	67641.1	70676.2	60876.8	26472	66606.1	72506	84519.9	119993	111406		49500.4	66398	55194.7	105306	1.34136	1.11504	2.12739	0.100396	0.743574	0.0126937	1.04732	0.797574	1.34415
1.30_161.0149n	1.3	162.022	PDA	(4-Oxo-1,3-thiazolidin-3-yl)acetic acid		1.11773e+06	1.04959e+06	918436	670936	755753	669820	1.11223e+06	992364	995089	465737	682202	721390		1.02859e+06	698836	1.03323e+06	623109	0.679415	1.00451	0.605793	0.00713067	0.950698	0.0147492	1.29211	0.733991	1.33694
0.68_189.1349m/z	0.68	189.135	PDA	L-Arginine, methyl ester		27569.2	27794.7	29146.5	19408.2	29944.4	30678.4	18099.7	12093.8	19995.6	21109	11942.7	17954.2		28170.2	26677	16729.7	17002	0.946995	0.59388	0.603546	0.705221	0.00928114	0.0150252	0.771653	1.5119	1.32266
2.81_380.1128m/z	2.81	380.113	PDA	S-Lactoylglutathione		138749	175117	126574	203320	77811.2	54646	51262.2	31766.2	43190.9	8507.05	55372.6	76132.9		146814	111926	42073.1	46670.8	0.762365	0.286575	0.317892	0.51115	0.00258654	0.0155291	0.830059	1.56698	1.33283
13.10_322.0887n	13.1	323.096	PDA	Dinitramine		13776.3	9715	9864.46	7615.65	5436.25	7328.81	15279.9	9650.34	13597.1	5294.47	5650.42	6083.49		11118.6	6793.57	12842.4	5676.13	0.61101	1.15504	0.510508	0.0444333	0.464373	0.0156754	1.17777	0.928209	1.33359
1.30_307.0841n	1.3	308.091	PDA	L-Glutathione, reduced		1.29327e+08	1.20124e+08	1.00953e+08	7.66146e+07	8.52375e+07	7.71004e+07	1.22336e+08	1.11389e+08	1.12581e+08	5.59701e+07	7.79809e+07	8.05012e+07		1.16801e+08	7.96508e+07	1.15436e+08	7.14841e+07	0.681936	0.988309	0.612015	0.0135289	0.887354	0.0165918	1.26511	0.685134	1.33111
15.47_507.3695n	15.47	508.377	PDA	1-(1Z-Octadecenyl)-sn-glycero-3-phosphocholine		216655	368160	316021	253632	385830	306422	276668	564707	471427	516971	834482	729837		300279	315295	437601	693763	1.05001	1.45732	2.3104	0.810851	0.224968	0.0190423	0.726115	1.09792	1.31978
9.13_406.2180m/z	9.13	406.218	PDA	Vinblastine		32293.9	31157.5	27463.1	24080.2	22495.9	20046.9	18541.2	21352.4	18284.5	25153.4	19328	19452.9		30304.9	22207.7	19392.7	21311.4	0.732809	0.639921	0.703234	0.0123851	0.00343023	0.020322	1.2721	1.54509	1.3201
16.02_390.2772n	16.02	391.284	PDA	Di-n-octyl phthalate		9.65794e+06	1.10894e+07	1.07277e+07	1.18294e+07	1.29774e+07	1.31147e+07	8.3948e+06	1.18544e+07	1.28928e+07	1.42208e+07	1.21982e+07	1.31662e+07		1.04917e+07	1.26405e+07	1.10473e+07	1.31951e+07	1.20481	1.05296	1.25767	0.0221906	0.716646	0.0203291	1.24271	0.758227	1.31578
8.09_199.0757m/z	8.09	199.076	PDA	2-Hydroxy-2-(1-naphthyl)propanoic acid		22.9859	0	44.4987	288.519	0	0	1904.82	1591.01	1101.59	4499.56	12716.1	11940.9		22.4949	96.1728	1532.47	9718.84	4.27532	68.1255	432.047	0.48993	0.00297213	0.0207998	0.831896	1.56165	1.31857
12.24_228.2689m/z	12.24	228.269	PDA	Pentadecylamine		4617.19	5032.77	5178.89	5087.44	5071.37	6161.75	5238.43	4407.05	4944.99	5733.51	5483.75	5906.73		4942.95	5440.19	4863.49	5708	1.1006	0.983925	1.15478	0.279775	0.80158	0.021332	0.884417	0.455661	1.30515
11.25_274.1230m/z	11.25	274.123	PDA	N-Phenyl[1,1'-biphenyl]-4-carboxamide		9699.6	8421.6	7120.13	4000.94	4640.44	2864.16	9454.44	8694.1	7980.64	1281.34	5238.98	3652.59		8413.78	3835.18	8709.73	3390.97	0.455822	1.03517	0.403026	0.00726653	0.74742	0.0214603	1.29184	0.735987	1.31364
12.88_273.0914m/z	12.88	273.091	PDA	2-Methoxy-5-(4-morpholinylsulfonyl)aniline		167515	189893	165398	113400	140236	121578	210713	226743	207585	64129.3	125538	112489		174269	125072	215014	100719	0.717694	1.23381	0.57795	0.011603	0.0143129	0.0221379	1.27439	1.48633	1.3135
15.31_482.3608m/z	15.31	482.361	PDA	1-Hexadecyl-sn-glycero-3-phosphocholine		629686	1.21601e+06	1.06163e+06	1.04795e+06	1.67908e+06	1.23907e+06	563128	1.99017e+06	1.79057e+06	2.20326e+06	4.49384e+06	3.96818e+06		969110	1.32203e+06	1.44796e+06	3.55509e+06	1.36417	1.49411	3.66841	0.240594	0.374411	0.0223833	0.952265	0.948596	1.31186
9.89_455.1498m/z	9.89	455.15	PDA	Pallidol		0	0	0	0	0	0	1581.03	1563.17	0	6906.08	19978.6	19760.1		0	0	1048.07	15548.3	#DIV/0!	#DIV/0!	#DIV/0!	#DIV/0!	0.116129	0.0228019	0	1.26651	1.31289
15.54_237.0795m/z	15.54	237.079	PDA	N-(5-Chloro-2-hydroxyphenyl)piperidine-4-carboxamide		3885.75	4006.95	5227.48	6961.79	6268.31	6692.57	4997.93	7279.18	21256.4	5795.89	6091.75	6771.21		4373.39	6640.89	11177.8	6219.62	1.51848	2.55587	1.42215	0.00872817	0.25304	0.0233065	1.28278	1.1008	1.30607
1.30_142.0323m/z	1.3	142.032	PDA	2-Propionylthiazole		70137.1	69897	60368.1	42380.4	49377.5	43743.6	72571.6	67543.8	70762.3	23772.3	43732.1	47269.7		66800.7	45167.1	70292.5	38258	0.676147	1.05227	0.572719	0.0049996	0.379439	0.0233343	1.303	0.94497	1.30962
11.15_178.0997n	11.15	179.107	PDA	Methylisoeugenol		34260.2	34873.5	35198.4	34909.5	36614	39935.4	37652.6	35979.6	265570	32076.4	33338	30826.7		34777.4	37153	113067	32080.4	1.06831	3.25117	0.922449	0.188681	0.362586	0.0253908	0.964521	1.00541	1.2557
17.36_478.3296m/z	17.36	478.33	PDA	1-Palmitoyl-sn-glycero-3-phosphocholine		16570	7863.53	12658	67570.2	99510.6	83342.9	23128.4	11849.9	5199.31	80565.4	34970.9	62105.1		12363.9	83474.6	13392.5	59213.8	6.7515	1.0832	4.78927	0.00174315	0.868003	0.0254459	1.32504	0.722118	1.2885
9.13_206.0583n	9.13	207.066	PDA	6,7-Dimethylesculetin		602.096	1179.49	1113.57	1167.87	1877.19	1405.28	20798.6	23068.8	19558.8	52163.7	168964	122584		965.051	1483.45	21142.1	114571	1.53717	21.9077	118.72	0.134644	4.22128e-05	0.0286817	1.04821	1.61299	1.28914
0.56_267.9534n	0.56	268.961	PDA	5-(3-Chloro-1-benzothien-2-yl)-1,3,4-oxadiazole-2-thiol		22887.5	23272.6	29160.3	13569.1	31045.3	32007.8	13386.7	19790.1	29298.1	17532.7	12062.6	18135.5		25106.8	25540.8	20825	15910.3	1.01728	0.829456	0.633705	0.948606	0.444121	0.030442	0.747753	0.948725	1.27343
14.09_467.3018n	14.09	468.309	PDA	1-Myristoyl-sn-glycero-3-phosphocholine		277166	302859	281649	170932	186989	173743	250445	279646	281214	145776	222057	225757		287225	177222	270435	197863	0.617014	0.941545	0.68888	0.000297765	0.258673	0.0304971	1.3447	1.04004	1.29227
15.09_521.3486n	15.09	522.356	PDA	1-Oleoyl-sn-glycero-3-phosphocholine		5.18534e+06	6.1661e+06	6.57262e+06	4.79696e+06	5.83325e+06	5.49352e+06	4.90368e+06	6.81291e+06	7.15243e+06	7.44674e+06	9.81244e+06	1.04743e+07		5.97469e+06	5.37458e+06	6.28967e+06	9.24449e+06	0.899558	1.05272	1.54728	0.306546	0.717849	0.0314615	0.911566	0.80719	1.28839
14.91_459.2485m/z	14.91	459.248	PDA	1-Oleoyl-L-.alpha.-lysophosphatidic acid		19238.5	23194.9	27708.5	19737.1	29380.4	22019.5	17285.6	37239.2	44086	31275.1	46171.9	45522.8		23380.7	23712.3	32870.3	40989.9	1.01419	1.40587	1.75316	0.934671	0.321915	0.0318019	0.558752	1.02366	1.28909
13.28_220.1467n	13.28	221.154	PDA	2,2,5,7,8-Pentamethyl-6-hydroxychroman		44787.4	45266	48539	50918.3	54928.4	56222.5	45883.4	49811.9	68165.5	55062	51269.5	50191.9		46197.4	54023.1	54620.3	52174.5	1.16939	1.18232	1.12938	0.0169187	0.293272	0.0340889	1.25759	1.0643	1.28034
14.37_351.1723m/z	14.37	351.172	PDA	Ciglitazone		53045.1	57520.4	42934.5	28342.7	24164.2	33910.8	50902.3	54909.3	41046.8	33311.2	40568.6	31859.7		51166.6	28805.9	48952.8	35246.5	0.562982	0.956733	0.688857	0.0122808	0.729337	0.0351794	1.2431	0.691243	1.26853
15.62_518.3589m/z	15.62	518.359	PDA	1-O-Hexadecyl-2-O-methyl-sn-glyceryl-3-phosphorylcholine		1297.97	4966.06	6183.73	1635.63	12079.2	5781.49	2877.86	14193.1	8786.7	13097.1	36441.3	36153.4		4149.25	6498.78	8619.22	28563.9	1.56625	2.07729	6.88411	0.524371	0.280162	0.0361704	0.765252	1.05694	1.27903
14.58_463.3034m/z	14.58	463.303	PDA	(+)-Ecdysterone		43537.9	52646.4	45108.2	36791.3	37119.6	53240.1	33810.8	36076.8	36177.2	40157.6	32235.6	29115.5		47097.5	42383.7	35354.9	33836.2	0.899913	0.750675	0.71843	0.483707	0.0157635	0.0374268	0.645416	1.4869	1.27199
11.05_311.1470m/z	11.05	311.147	PDA	4-(4-Methyl-1,4-diazepan-1-yl)-2-(trifluoromethyl)quinazoline		4493.34	4757	5336.41	9652.92	4359.06	6485.69	6399.37	6770.16	4638.32	4281.53	3545.66	3578.86		4862.25	6832.55	5935.95	3802.02	1.40523	1.22082	0.781946	0.274675	0.201472	0.0374362	0.961021	1.14614	1.27603
17.04_729.5315n	17.04	730.539	PDA	1,2-Dipalmitoleoyl-sn-glycero-3-phosphocholine		68577.9	89624.4	109769	492691	581510	615817	69720.4	52477.2	50687.4	607210	276828	325775		89323.9	563339	57628.4	403271	6.3067	0.645162	4.51471	0.000251682	0.0764796	0.0387976	1.34555	1.25742	1.2726
12.06_347.1469m/z	12.06	347.147	PDA	(1S,5R,6S)-5-(Acetyloxy)-3-(hydroxymethyl)-4-oxo-6-(propan-2-yl)cyclohex-2-en-1-yl (2E)-2-methylbut-2-enoate		13334	15891.5	14958.1	13753.6	19206.7	18743.8	24531.5	18315.2	12323.9	22041.2	20343	16862.6		14727.9	17234.7	18390.2	19749	1.17021	1.24867	1.34092	0.257261	0.366842	0.0416372	0.97302	0.957972	1.23744
0.73_144.0479m/z	0.73	144.048	PDA	5-(2-Hydroxyethyl)-4-methylthiazole		45263.4	44197.3	46311.2	26977.6	33990.8	32535.1	43420.5	41105.7	37968	9957.38	35205.1	25979.1		45257.3	31167.8	40831.4	23713.9	0.688681	0.902206	0.523979	0.00316928	0.0592256	0.0436408	1.31441	1.34499	1.25517
15.25_510.3558m/z	15.25	510.356	PDA	1-Heptadecanoyl-sn-glycero-3-phosphocholine		274758	516642	575901	508783	804765	650842	221689	728036	762787	689117	1.30731e+06	1.31672e+06		455767	654796	570837	1.10438e+06	1.43669	1.25248	2.42313	0.188369	0.591652	0.0461477	0.993799	0.848737	1.25775
15.23_532.3379m/z	15.23	532.338	PDA	1-Heptadecanoyl-sn-glycero-3-phosphocholine		28791.4	50877.3	65131	31578.1	63550.4	51220.8	41554.4	88409.2	87982.1	71676.1	122272	130677		48266.6	48783.1	72648.6	108208	1.0107	1.50515	2.24189	0.972507	0.264434	0.0477485	0.680695	1.08987	1.25402
14.30_117.0700m/z	14.3	117.07	PDA	3-Phenylpropanal		40641.9	61101.7	39749.1	22411	56935.5	27579.5	29329.6	68941.4	38898.6	24903	31549.7	21000		47164.2	35642	45723.2	25817.6	0.7557	0.969447	0.547397	0.419402	0.921981	0.0488009	0.854172	0.591657	1.23929
16.83_677.5001n	16.83	678.507	PDA	1-Palmitoyl-2-lauroyl-sn-glycero-3-phosphorylcholine		15008	29668.2	14319.4	192252	316803	300703	31382.9	18613.4	18824.4	275780	103838	127603		19665.2	269919	22940.2	169074	13.7257	1.16654	8.59761	0.00315695	0.643234	0.0505612	1.31441	0.835215	1.24846
15.04_357.2037m/z	15.04	357.204	PDA	Butyl 2-ethylhexyl phthalate		8714.95	10567.1	12220.1	12693.9	7444.98	9970.05	8329.98	12050.4	10685.1	7914.17	7863.85	7140.36		10500.7	10036.3	10355.2	7639.46	0.955774	0.986139	0.727517	0.811442	0.926642	0.0517005	0.760146	0.771087	1.24035
14.30_115.0543m/z	14.3	115.054	PDA	trans-Cinnamaldehyde		3413.23	5182.33	3209.55	1880.03	4803.56	2389.75	2525.82	5478.37	3053.09	2063.92	2576.98	1707.03		3935.04	3024.44	3685.76	2115.97	0.768594	0.936652	0.537727	0.453503	0.832438	0.0544662	0.844543	0.608164	1.22976
11.84_276.1730n	11.84	277.18	PDA	Antibiotic NFAT 133		250264	264442	263656	283148	302038	315626	272310	286455	283905	309776	273281	287473		259454	300271	280890	290177	1.15732	1.08262	1.11841	0.0176255	0.0276665	0.0567361	1.24949	1.4478	1.23089
14.91_495.3329n	14.91	496.34	PDA	1-Palmitoyl-sn-glycero-3-phosphocholine		4.70014e+06	6.4243e+06	6.22851e+06	4.78638e+06	7.61199e+06	6.10692e+06	5.07225e+06	8.77645e+06	9.13964e+06	6.89287e+06	1.11866e+07	1.09078e+07		5.78432e+06	6.16843e+06	7.66278e+06	9.66241e+06	1.06641	1.32475	1.67045	0.71549	0.25338	0.0599126	0.731893	1.07866	1.23157
15.33_504.3430m/z	15.33	504.343	PDA	1-Hexadecyl-sn-glycero-3-phosphocholine		119693	183709	172350	113560	187570	133431	176984	331202	292316	217565	495623	489625		158584	144853	266834	400938	0.913418	1.6826	2.52824	0.667173	0.0978952	0.0610847	0.711441	1.27718	1.22987
16.05_318.2561n	16.05	319.263	PDA	Arachidonic acid methyl ester		134646	145848	155771	164810	168019	165236	108705	83013.6	97774.9	74708.8	93557	131773		145422	166022	96497.9	100013	1.14166	0.663573	0.687744	0.0290769	0.00706643	0.0638216	1.20934	1.51086	1.19257
12.70_240.2326m/z	12.7	240.233	PDA	2S-Amino-4E-pentadecene-1,3R-diol		15755	16140.5	11065.3	11114.5	7674.08	7630.73	18831.3	7142.06	5752.04	11653.2	6911.51	7924.41		14320.3	8806.45	10575.1	8829.71	0.614963	0.738472	0.616588	0.0508863	0.448022	0.065218	1.17639	0.930014	1.22043
5.49_156.0811m/z	5.49	156.081	PDA	1,6-Dimethyl-2(1H)-quinolinone		10490.6	8618.84	12116.1	20374.9	6336.76	7676.93	16931.3	29576.7	9954.12	8859.85	5057.75	5710.7		10408.5	11462.9	18820.7	6542.77	1.10129	1.8082	0.628596	0.82943	0.222586	0.0670505	0.743033	1.12566	1.21895
6.36_156.0811m/z	6.36	156.081	PDA	1,6-Dimethyl-2(1H)-quinolinone		4585.44	3605.42	5055.92	8150.96	2659.58	3425.07	6615.78	10708.8	4837.74	3759.09	1797.44	2542.04		4415.59	4745.2	7387.46	2699.52	1.07465	1.67304	0.611361	0.861297	0.172189	0.0740052	0.744549	1.18376	1.20088
17.34_732.5546m/z	17.34	732.555	PDA	1-Oleoyl-2-myristoyl-sn-glycero-3-phosphocholine		552469	483850	494804	1.45511e+06	1.82634e+06	1820510	751964	467978	398337	2.38565e+06	996752	1.22744e+06		510375	1.70065e+06	539427	1.53661e+06	3.33217	1.05692	3.01076	0.00067101	0.805138	0.0755533	1.33772	0.713644	1.20451
8.56_182.0712n	8.56	183.078	PDA	Diisopropyl phosphate		114975	104677	125035	152686	95714.8	114411	126301	161716	132123	106461	91278.6	93878.9		114896	120938	140047	97206.2	1.05259	1.2189	0.846039	0.750915	0.113269	0.0782576	0.77012	1.26727	1.20136
0.64_111.1049n	0.64	112.112	PDA	Methyl(prop-2-yn-1-yl)(propan-2-yl)amine		501745	322229	284366	213467	184080	234533	342764	357851	261512	91902.1	224449	227590		369447	210693	320709	181314	0.570294	0.868079	0.49077	0.0817276	0.5431	0.0798596	1.11075	0.800971	1.19815
15.78_371.1012m/z	15.78	371.101	PDA	Decamethylcyclopentasiloxane		1261.7	4943.79	3110.71	2335.72	922.82	1653.81	0	3622.29	16363.9	0	686.989	944.696		3105.4	1637.45	6662.08	543.895	0.527291	2.14532	0.175145	0.266784	0.522031	0.0803133	0.966413	0.890852	1.19872
14.30_296.2344n	14.3	297.242	PDA	Laetisaric acid		270897	277813	291231	289567	331905	325029	283968	294457	304376	327992	291189	306041		279980	315500	294267	308408	1.12687	1.05103	1.10153	0.0693463	0.163714	0.0809732	1.15295	1.19225	1.1899
17.44_758.5701m/z	17.44	758.57	PDA	1-Palmitoyl-2-linoleoyl-sn-glycero-3-phosphocholine		401187	358969	345783	1.12595e+06	1.46709e+06	1.45615e+06	556342	314512	291631	1.74847e+06	727834	850126		368646	1.34973e+06	387495	1.10881e+06	3.66131	1.05113	3.00779	0.00097439	0.837829	0.0831974	1.33349	0.709134	1.19371
11.45_351.2146m/z	11.45	351.215	PDA	2-(2,6-Dimethyl-4-morpholinyl)-6-(3-methyl-1-piperidinyl)-5-nitro-4-pyrimidinamine		10120.4	8557.33	9971.86	11572.9	10943.9	11383.2	8546.39	11613.4	10423	12785.6	10534	11103.7		9549.85	11300	10194.3	11474.5	1.18327	1.06748	1.20153	0.0301862	0.56267	0.083647	1.22379	0.816128	1.18997
11.57_244.2639m/z	11.57	244.264	PDA	3-Dodecyloxypropylamine		93443.1	92918.2	105289	104932	107837	120297	99368.1	98396.7	105621	115604	109847	103179		97216.9	111022	101129	109543	1.14201	1.04024	1.12679	0.0901837	0.445766	0.0846961	1.12044	0.825899	1.17399
15.04_401.2663m/z	15.04	401.266	PDA	1-Arachidonoylglycerol		42202.3	40800.8	47516.9	40944.8	32571.6	33613.8	22365.4	39074.3	45007.7	46406.1	53361.6	59081.1		43506.6	35710.1	35482.5	52949.6	0.820796	0.815564	1.21705	0.0795971	0.320412	0.0876492	1.12521	1.02474	1.17224
11.84_203.1070m/z	11.84	203.107	PDA	Cyclopentyl(hydroxy)phenylacetic acid		5781.41	5588.26	5326.99	5868.81	6617.77	7448.65	6322.63	5965.9	6366.95	6333.01	5718.02	6174.54		5565.55	6645.08	6218.49	6075.19	1.19396	1.11732	1.09157	0.0854212	0.0233764	0.0876804	1.07739	1.45974	1.14826
12.42_210.1048n	12.42	211.112	PDA	1-(4-Methylphenyl)-2-phenylethanone		35286.4	44445.9	28368.8	21126.9	32083.7	22799.9	31896.2	45963.2	31798.2	19771.1	30113.7	19326.5		36033.7	25336.8	36552.5	23070.5	0.703143	1.0144	0.640247	0.13737	0.941291	0.0906125	1.07378	0.517179	1.15572
15.20_502.3273m/z	15.2	502.327	PDA	1-(1Z-Hexadecenyl)-sn-glycero-3-phosphocholine		11479.7	24031.5	17990	13468.1	17062.6	15550.3	11861.9	37026	38178.7	28913.8	26744.9	47313.5		17833.7	15360.3	29022.2	34324.1	0.861307	1.62738	1.92467	0.547705	0.29619	0.0916911	0.82507	1.01494	1.11847
14.30_399.1270m/z	14.3	399.127	PDA	(-)-Riboflavin		41182	57036.7	36529.3	24706.6	62635.5	27452	30973.4	65041.6	39727.9	28208.4	35853.1	20220.7		44916	38264.7	45247.6	28094.1	0.851917	1.00738	0.62548	0.652678	0.979194	0.0934934	0.746576	0.538745	1.14132
0.68_154.0977m/z	0.68	154.098	PDA	2-Amino-5-ethyl-6-methyl-4(3H)-pyrimidinone		9699.49	10280.5	5670.49	3718.64	9678.11	5417.16	8615.85	12773.6	8779.71	0	6019.94	4442.49		8550.17	6271.3	10056.4	3487.48	0.733472	1.17616	0.407884	0.37596	0.490694	0.0938024	0.902174	0.659469	1.17712
3.36_287.0767m/z	3.36	287.077	PDA	Adenylyl(3'-5')cytidine		40118.1	34090	18918.8	4050.58	3889.48	1013.51	68972.3	48062.7	27552	0	22999.7	9924.49		31042.3	2984.53	48195.7	10974.7	0.0961438	1.55258	0.353541	0.0117322	0.273293	0.0939178	1.2693	1.08337	1.16699
4.84_269.0958m/z	4.84	269.096	PDA	Cys-Phe		1.70485	232.135	600.551	2075.33	2861.08	3849.84	0	484.65	242.045	10710.6	2849.17	3637.05		278.131	2928.75	242.232	5732.26	10.5301	0.870928	20.61	0.00810919	0.880219	0.0950863	1.2826	0.761587	1.17703
0.73_406.1324m/z	0.73	406.132	PDA	N-Acetyl-D-lactosamine		57025.4	32161.9	28932.8	29005.2	17177.5	16920.6	60055.5	30462.9	36973.6	16904.5	23252.6	19543.4		39373.4	21034.5	42497.3	19900.2	0.53423	1.07934	0.505422	0.132521	0.816739	0.0981585	1.07295	0.786785	1.17308
9.58_330.0799m/z	9.58	330.08	PDA	Epoxiconazole		290.607	243.216	133.766	28.4068	60.0597	57.8061	7661.48	5272.9	5490.96	332.625	2867.06	2654.97		222.53	48.7575	6141.78	1951.55	0.219106	27.5998	8.76984	0.0216827	0.00149421	0.100609	1.23057	1.57649	1.16955
8.09_244.0796m/z	8.09	244.08	PDA	N-Acetyl-D-glucosamine		13529.2	15285.1	14072.2	10755.2	10886.8	12095.4	14377.4	16995.8	16063.9	15126.4	33991.9	32946.4		14295.5	11245.8	15812.4	27354.9	0.786663	1.10611	1.91353	0.0104988	0.176562	0.100697	1.26738	1.1409	1.16957
14.55_419.2771m/z	14.55	419.277	PDA	Prostaglandin F2.alpha. isopropyl ester		45033.1	47712.8	41987.1	34139.7	35001.1	39922.3	42782.5	37925	38332.7	43285	37274.8	33263		44911	36354.4	39680.1	37940.9	0.809476	0.883526	0.844803	0.0249185	0.0825994	0.105885	1.19326	1.32263	1.14833
11.97_221.1175m/z	11.97	221.118	PDA	(2,2-Dimethyl-3,4-dihydro-2H-chromen-6-yl)acetic acid		14118.2	11235.5	13525.8	13891.2	13311.3	15282.7	13876.2	12592.2	14703.5	15768.3	14614.6	14491.3		12959.8	14161.8	13723.9	14958.1	1.09274	1.05896	1.15419	0.318506	0.515457	0.108048	0.906745	0.882279	1.15994
13.00_235.1697m/z	13	235.17	PDA	3,5-Di-tert-butyl-2-hydroxybenzaldehyde		324984	326087	326420	349706	366041	374834	342870	318440	335257	367391	335455	337615		325830	363527	332189	346820	1.11569	1.01952	1.06442	0.00692683	0.428819	0.111547	1.28804	0.851901	1.15538
11.30_224.1412n	11.3	225.148	PDA	1H,3H-Furo[3,4-c]furan-1-one, 6-heptyl-4,6-dihydro-		129596	123972	124308	140292	134594	140127	134337	126822	140904	150355	132570	132694		125959	138337	134021	138540	1.09828	1.06401	1.09988	0.00904217	0.144763	0.111574	1.27192	1.22652	1.15541
1.15_249.0721m/z	1.15	249.072	PDA	Asp-Asp		40743.6	55951.9	56647.9	32490.9	40284.6	43002.9	71984.4	57753.4	56496.4	8661.07	41557.9	35327.5		51114.5	38592.8	62078.1	28515.5	0.755027	1.21449	0.557875	0.108128	0.201627	0.11719	1.10496	1.05883	1.14463
8.47_144.0658m/z	8.47	144.066	PDA	(2R)-6-Oxo-2-piperidinecarboxylic acid		8686.2	9308.72	10524.8	8320.83	9424.75	11203.4	8875.93	9449.06	10779.2	5941.88	7485.22	8963.55		9506.58	9649.65	9701.39	7463.55	1.01505	1.02049	0.785093	0.892973	0.815214	0.117258	0.721145	0.746326	1.12918
15.23_566.3822m/z	15.23	566.382	PDA	1,2-Bis(O-decanoyl)-sn-glyceryl-3-phosphorylcholine		15581	19389.4	6498.68	9175.96	2489.02	0	2796.51	5595.69	7985.93	7179.04	5917.3	5436.13		13823	3888.33	5459.38	6177.49	0.281293	0.394948	0.446899	0.102255	0.111405	0.11862	1.10887	1.19992	1.14657
0.54_221.9311m/z	0.54	221.931	PDA	3-Bromo-5-chloro-2-hydroxy-4-picoline		23047.6	21136.8	17989.9	13802.9	16677.3	15520.8	17629.9	16430.1	18328.2	17948.4	16729.9	18534.8		20724.8	15333.7	17462.7	17737.7	0.739872	0.842602	0.855868	0.0334881	0.107127	0.129373	1.20914	1.24143	1.11113
4.95_136.0620m/z	4.95	136.062	PDA	Adenine		108603	133643	133898	89462.3	111741	114214	119981	127993	136310	52308.9	102495	108951		125382	105139	128095	87918.3	0.838555	1.02164	0.701206	0.153285	0.791986	0.131005	1.05815	0.771641	1.13082
17.29_805.5632n	17.29	806.57	PDA	1-Palmitoyl-2-docosahexaenoyl-sn-glycero-3-phosphocholine		41904.2	11723.5	34829	218872	305493	377703	58789.2	24359.2	22761.2	477263	123099	142852		29485.6	300690	35303.2	247738	10.1978	1.1973	8.40201	0.00441173	0.715596	0.131221	1.30073	0.715032	1.13137
12.90_308.1992n	12.9	309.206	PDA	3-Cyclopentene-1-octanoic acid, 2-(3-hydroxy-1-penten-1-yl)-5-oxo-		581866	585648	627934	626744	741551	753294	606647	613405	605034	708278	612023	652429		598482	707196	608362	657576	1.18165	1.01651	1.09874	0.0647243	0.545777	0.134557	1.16147	0.732021	1.11486
12.19_242.2846m/z	12.19	242.285	PDA	Tetrabutylammonium cation		5507.36	5686.87	5683.32	6032.07	6301.85	6604.52	5497.4	5711.7	5841.05	6108.53	5725.04	6771.12		5625.85	6312.81	5683.38	6201.56	1.12211	1.01023	1.10233	0.0173758	0.647069	0.138022	1.24558	0.833522	0.995472
3.71_211.1082m/z	3.71	211.108	PDA	PyroGlu-Val		4236.09	4471.64	3606.58	1853.11	1790.34	1967	6065.29	5033.14	4843.27	742.053	3910.3	2428.03		4104.77	1870.15	5313.9	2360.13	0.455604	1.29457	0.574971	0.00105727	0.0579801	0.14047	1.32846	1.37081	1.09791
15.57_385.2351m/z	15.57	385.235	PDA	16,16-Dimethylprostaglandin A2		22017.5	51469.4	29466.4	23543.9	21608.2	21913.3	18736.8	20217.2	26009.9	18542.3	16949.6	18872.7		34317.8	22355.1	21654.7	18121.5	0.651416	0.631004	0.528051	0.248372	0.237114	0.141593	0.977644	1.11549	1.11953
2.69_162.0586m/z	2.69	162.059	PDA	S-Allyl-L-Cysteine		147163	182267	205520	60222.4	87667.5	88129.1	241873	227061	202963	24589.8	137876	142046		178317	78673	223966	101504	0.441198	1.256	0.569235	0.00669538	0.0888754	0.141761	1.29258	1.2542	1.11931
11.57_272.1074m/z	11.57	272.107	PDA	1'-Naphthoylindole		16276.3	19146.2	17515.7	14682	18546.2	15285.5	21133	22594.9	21086.3	10499.5	16037.2	15650.9		17646.1	16171.2	21604.7	14062.5	0.91642	1.22434	0.796919	0.369497	0.0149495	0.142872	0.859226	1.49242	1.11768
7.71_134.0715m/z	7.71	134.071	PDA	1H-1,3-Benzodiazol-7-amine		885.169	1207.86	827.783	475.977	963.321	725.172	1060.04	687.931	7867.04	450.758	880.895	655.66		973.604	721.49	3205	662.438	0.741051	3.2919	0.680398	0.242109	0.393648	0.143869	0.984945	0.982092	1.09809
17.80_478.3296m/z	17.8	478.33	PDA	1-Palmitoyl-sn-glycero-3-phosphocholine		56577.1	47239.1	49849.4	146457	228610	206905	101233	53612	39243.7	174343	64193	94055.4		51221.9	193991	64696.3	110864	3.78727	1.26306	2.16438	0.0044736	0.516085	0.14506	1.30645	0.838642	1.1079
13.35_280.2406n	13.35	281.248	PDA	Linoelaidic acid		60822	58311.1	61422.9	62705.2	69342.8	69880.3	61689	61195.3	61569.5	63671.7	61330.1	61914.8		60185.4	67309.4	61484.6	62305.5	1.11837	1.02159	1.03523	0.0462222	0.249244	0.147999	1.19126	1.06257	1.10993
16.40_272.1858m/z	16.4	272.186	PDA	N-3-Hydroxydecanoyl-L-homoserine lactone		8621.34	7612.97	5830.95	7517.33	7144.23	11020.1	8347.84	7882.75	9265.51	10260.2	7640.05	10870.7		7355.09	8560.57	8498.7	9590.34	1.1639	1.15549	1.30391	0.460975	0.277835	0.156566	0.540743	0.999089	1.01447
17.16_702.5683n	17.16	703.576	PDA	Palmitoyl sphingomyelin		915103	650582	611955	2.09301e+06	2.69842e+06	3.00991e+06	1.43321e+06	534150	375749	3.09872e+06	1.10016e+06	1.3034e+06		725880	2.60045e+06	781037	1.83409e+06	3.58247	1.07599	2.52672	0.00278524	0.879964	0.159459	1.31198	0.722625	1.09933
17.72_790.5727m/z	17.72	790.573	PDA	1-Hexadecyl-2-(5Z,8Z,11Z,14Z-eicosatetraenoyl)-sn-glycero-3-phosphocholine		4729.62	5711.05	11922	55660.7	108311	76029.4	18075.3	3106.14	0	185360	45197.6	37976.6		7454.22	80000.3	7060.48	89511.4	10.7322	0.947179	12.0082	0.00942892	0.950966	0.162683	1.27705	0.471556	1.09587
11.84_369.1952m/z	11.84	369.195	PDA	2-{Bis[4-(dimethylamino)phenyl]methyl}phenol		26396.7	24225.4	23832	27203.7	29457.2	31156.8	21439.5	25316.2	23353	31466.4	27115	25637.9		24818	29272.5	23369.6	28073.1	1.17949	0.941637	1.13116	0.0331334	0.351322	0.165698	1.19174	0.840677	1.08719
17.91_504.3454m/z	17.91	504.345	PDA	1-Oleoyl-sn-glycero-3-phosphocholine		52698.9	41454.4	40413.5	157374	187480	174455	82578.6	36711.7	35967.2	186110	53529.7	94607.7		44855.6	173103	51752.5	111416	3.85911	1.15376	2.48388	0.000178843	0.68698	0.166264	1.34784	0.758892	1.08133
9.51_293.1364m/z	9.51	293.136	PDA	His-His		28110.5	25987.8	28821.4	29650.6	30761	32951.8	26946.2	28153	30228.5	35103.5	29227	29272.5		27639.9	31121.1	28442.6	31201	1.12595	1.02904	1.12884	0.054214	0.56518	0.169687	1.17136	0.87734	1.08951
11.99_138.0318n	11.99	139.039	PDA	4-Hydroxybenzoic acid		3339.5	3244.27	4115.56	3145.99	3679.1	3347.76	4248.8	3729.19	34184.6	2566.82	3488.27	2646.37		3566.44	3390.95	14054.2	2900.49	0.950793	3.94068	0.813272	0.608991	0.356462	0.174431	0.667341	1.01101	1.02332
15.29_480.3452m/z	15.29	480.345	PDA	1-(1Z-Hexadecenyl)-sn-glycero-3-phosphocholine		181502	282623	302687	236618	304094	265964	122638	358804	397284	241817	463370	502408		255604	268892	292908	402532	1.05199	1.14595	1.57482	0.769033	0.710843	0.17559	0.693897	0.790583	1.08186
11.37_435.2358m/z	11.37	435.236	PDA	Andromedotoxin		4856.63	4817.49	6608.35	3494.6	2866.24	5696.39	4664	3338.4	5099.03	5333.74	2892.22	3383.52		5427.49	4019.08	4367.14	3869.83	0.740504	0.804634	0.713005	0.247727	0.25223	0.17682	0.948347	0.968957	1.08116
4.48_118.0653m/z	4.48	118.065	PDA	4-Methylbenzenecarboximidamide		44288.2	39420.8	33992.2	20508.9	22877.6	19235.7	45548.4	37110	35774.8	14753	36582.3	31202.5		39233.7	20874.1	39477.8	27512.6	0.532043	1.00622	0.701248	0.00436373	0.957134	0.179253	1.30648	0.764161	1.07656
16.00_342.2561n	16	343.263	PDA	Docosahexaenoic acid methyl ester		42196.1	44882.1	48740.5	70716.6	104261	98162.1	38841.7	36210.4	44929.2	50749.9	47443.6	64404.6		45272.9	91046.5	39993.8	54199.3	2.01106	0.883392	1.19717	0.0120273	0.174899	0.181641	1.2733	1.14718	0.955197
13.61_273.1837m/z	13.61	273.184	PDA	.beta.-Estradiol		31615.2	33560.5	40317.2	49892	32892.3	39141.4	41785.3	42797.3	37668.1	31447.1	29683	31345.2		35164.3	40641.9	40750.2	30825.1	1.15577	1.15885	0.876603	0.385015	0.142774	0.183081	0.893543	1.17237	1.07471
12.16_339.1783m/z	12.16	339.178	PDA	(5E)-4,7,8-Trihydroxy-2-(2-hydroxypentyl)-9,9-dimethyl-3,4,7,8-tetrahydro-2H-oxecin-10-one		11638	8615.29	12138.7	18533.6	6849.48	12332.5	15434.8	14174	12750.1	10565.3	7333.77	6757.93		10797.3	12571.9	14119.6	8219.01	1.16435	1.3077	0.761207	0.643408	0.0691185	0.18608	0.791743	1.32488	1.07151
17.91_785.5942n	17.91	786.601	PDA	1-Stearoyl-2-linoleoyl-sn-glycero-3-phosphocholine		2.07568e+06	1.40049e+06	1.41853e+06	4.56507e+06	6.04379e+06	6.34885e+06	2.52695e+06	1.32387e+06	1.15156e+06	8.40372e+06	2.5067e+06	3.04539e+06		1.63156e+06	5.65257e+06	1.66746e+06	4.65194e+06	3.46451	1.022	2.85121	0.00248365	0.944698	0.186261	1.31688	0.74013	1.07256
8.42_206.1522n	8.42	207.159	PDA	Tri(propylene glycol) methyl ether		169187	147552	304305	842681	100727	205719	286295	693569	249807	178511	86899.3	75134		207015	383042	409890	113515	1.85031	1.98	0.548342	0.498793	0.2488	0.187801	0.835898	1.09995	1.06952
12.93_161.0963m/z	12.93	161.096	PDA	1H-Inden-2-amine, 2,3-dihydro-5-methoxy-6-methyl-		57929.8	55865.2	55845.1	60388.6	62962.1	65914.5	57139.4	54335.7	62643.6	66985.3	58660.4	58074.8		56546.7	63088.4	58039.6	61240.2	1.11569	1.0264	1.083	0.0197745	0.587751	0.187944	1.22714	0.86719	1.07089
12.93_276.1729n	12.93	277.18	PDA	Antibiotic NFAT 133		2.10231e+06	2.06023e+06	2.09418e+06	2.13783e+06	2.36217e+06	2.42045e+06	2.04902e+06	1.98752e+06	2.14935e+06	2.41347e+06	2.12102e+06	2.16041e+06		2.08557e+06	2.30682e+06	2.06196e+06	2.23163e+06	1.10608	0.98868	1.07003	0.0639915	0.654417	0.189582	1.15334	0.826906	1.06843
1.69_164.0476n	1.69	165.055	PDA	7-Hydroxychromanone		5.51376e+06	4.7512e+06	4.06344e+06	2.74903e+06	2.84434e+06	2.47688e+06	6.20115e+06	4.88367e+06	4.42712e+06	2.09786e+06	4.49881e+06	3.83944e+06		4.77613e+06	2.69008e+06	5.17065e+06	3.4787e+06	0.563235	1.0826	0.728351	0.00854336	0.591324	0.192911	1.28524	0.865024	1.06294
3.38_148.0526n	3.38	149.06	PDA	trans-Cinnamic acid		161034	152814	130786	90352.2	95828.2	84778.8	173658	150345	146323	61099.8	141232	121872		148211	90319.7	156775	108068	0.609399	1.05778	0.729147	0.00377798	0.528277	0.194337	1.30987	0.887892	1.06137
7.16_451.2158m/z	7.16	451.216	PDA	Cediranib		10189.1	12085.5	10270.6	10407.1	5270.22	5414.53	7743.83	7578.48	65933	7268.37	5857.98	11292.9		10848.4	7030.62	27085.1	8139.73	0.648079	2.49669	0.750317	0.101045	0.450444	0.194935	1.11276	0.942046	0.924959
8.96_235.1308m/z	8.96	235.131	PDA	1-(4-(7H-Purin-6-yl)morpholin-2-yl)methanamine		32815.8	29074.9	31621.8	44179.5	33721.5	37225.9	32707.3	36733	35600.8	37173.4	32292.7	32878.1		31170.8	38375.6	35013.7	34114.7	1.23114	1.12328	1.09444	0.0919797	0.0777458	0.194935	1.12415	1.31365	1.06335
17.44_780.5521m/z	17.44	780.552	PDA	1-Hexadecanoyl-2-octadecadienoyl-sn-glycero-3-phosphocholine		444522	378051	326840	1.47364e+06	2.23719e+06	2.43995e+06	681335	319552	245534	3.83227e+06	824295	992941		383138	2.05026e+06	415474	1.88317e+06	5.35123	1.0844	4.91513	0.00489903	0.827319	0.199259	1.30009	0.738082	1.06081
3.38_95.0493m/z	3.38	95.0493	PDA	(2E,4E)-Hexa-2,4-dienoic acid		54596	53233.7	48375.1	36191.8	39432.5	35896.2	60310.5	53859.3	54598.5	26043.9	50740.8	44452.3		52068.3	37173.5	56256.1	40412.3	0.713938	1.08043	0.77614	0.00249067	0.206221	0.202114	1.31946	1.15077	1.05236
15.54_371.1014m/z	15.54	371.101	PDA	Decamethylcyclopentasiloxane		1711.38	3527.8	3541	4753.89	6533.9	3123.02	0	5252.84	30745.7	3384.07	3913.15	4805.18		2926.73	4803.6	11999.5	4034.13	1.64129	4.09997	1.37838	0.180178	0.394293	0.206709	0.908979	0.977115	1.04082
0.73_131.0697n	0.73	132.077	PDA	Creatine		424992	307050	274371	222312	224266	221696	357941	241388	272655	301742	240174	243346		335471	222758	290661	261754	0.664016	0.866428	0.780257	0.0694195	0.479297	0.213887	1.14353	0.923573	1.0459
4.48_187.0637n	4.48	188.071	PDA	2-(1H-Pyrrol-1-yl)benzoic acid		4.38967e+06	4.04304e+06	3.44239e+06	2.24875e+06	2.49413e+06	2.19864e+06	4.679e+06	4.0848e+06	3.80143e+06	1.58135e+06	3.80646e+06	3.29775e+06		3.95837e+06	2.31384e+06	4.18841e+06	2.89518e+06	0.584544	1.05812	0.731409	0.00485327	0.576366	0.217854	1.30297	0.857006	1.0407
11.53_208.1467n	11.53	209.154	PDA	4,4,7a-Trimethyl-3a,5,6,7-tetrahydro-3H-indene-1-carboxylic acid		105992	104634	113939	111241	115751	123647	108970	112576	118503	115641	109665	114146		108188	116880	113350	113151	1.08034	1.04771	1.04587	0.134577	0.26829	0.219553	1.07081	1.06889	1.02466
3.97_364.0658m/z	3.97	364.066	PDA	Guanosine 5'-monophosphate		12335.2	18717.2	19526.4	10997.1	15732.6	15854.2	22596.7	26262.1	30887.1	8346.19	10932.1	16748.1		16859.6	14194.7	26581.9	12008.8	0.841932	1.57666	0.712282	0.392063	0.04233	0.223237	0.888688	1.40645	1.00323
9.99_273.1101m/z	9.99	273.11	PDA	Trolox		2449.04	2258.35	2268.89	1910.43	2338.77	2003.75	1887.83	1577.73	15122.4	2434.19	1518.53	1838.74		2325.43	2084.32	6196	1930.49	0.896317	2.66446	0.830165	0.169416	0.434876	0.224758	1.02501	0.952975	1.0183
12.93_220.1102n	12.93	221.117	PDA	(2,2-Dimethyl-3,4-dihydro-2H-chromen-6-yl)acetic acid		63372	61096.3	65140.4	69683.4	70117.5	74331.2	63086.2	61672.8	68086.3	74074	64537.9	65162.2		63202.9	71377.4	64281.8	67924.7	1.12934	1.01707	1.07471	0.0123674	0.659443	0.225123	1.26698	0.799623	1.03769
13.76_268.2638m/z	13.76	268.264	PDA	Heptadecasphing-4-enine		7394.81	8331.83	4442.88	7687.85	4344.3	3062.41	9722.4	2169.19	2903.99	6730.52	3466	2559.92		6723.17	5031.52	4931.86	4252.15	0.748385	0.733561	0.632461	0.402764	0.539746	0.225376	0.888456	0.875814	1.03416
12.42_306.1235m/z	12.42	306.123	PDA	Benzamide, 3-[[(2E)-3-(1H-indol-3-yl)-1-oxo-2-propen-1-yl]amino]-		4030.99	4228.29	7865.6	12611.3	2441.21	5439.45	8654.87	8623.05	5325.77	4901.29	2685.24	2058.25		5374.96	6830.65	7534.56	3214.93	1.27083	1.40179	0.598131	0.678734	0.264485	0.227291	0.780286	1.01065	1.02952
13.43_266.1650n	13.43	267.172	PDA	Dodecyl phosphate		237839	228636	216733	250305	181027	194745	362191	225898	194148	241508	152044	171201		227736	208692	260746	188251	0.916377	1.14495	0.826618	0.436351	0.55937	0.229569	0.869531	0.819185	1.02728
12.85_326.3785m/z	12.85	326.378	PDA	Docosan-1-amine		10659.9	20374.2	15118	25245.9	23151.6	21018.8	13335.6	11322.4	11004.3	20260.6	18949.9	45367.2		15384	23138.7	11887.4	28192.6	1.50407	0.772712	1.83259	0.0644415	0.294474	0.229582	1.15775	1.05361	0.90208
9.69_251.1257m/z	9.69	251.126	PDA	5-Methylcytosine		26517.7	29250.1	30960.9	33920.6	31517.8	34287.5	29894.1	29364.2	33196.4	37484.3	29580.1	31214.3		28909.6	33242	30818.3	32759.6	1.14986	1.06602	1.13317	0.0498168	0.340098	0.231912	1.18568	0.969257	1.03019
10.85_263.1621m/z	10.85	263.162	PDA	Dicyclohexyl(hydroxy)acetic acid		29477.4	27657.5	29270.9	39614.5	32191.6	35678.1	30744.5	31632.5	29691.7	34916.8	29280.4	30047.7		28801.9	35828.1	30689.6	31415	1.24395	1.06554	1.09073	0.0340212	0.0785811	0.231982	1.21371	1.33009	1.03001
1.69_95.0493m/z	1.69	95.0493	PDA	(2E,4E)-Hexa-2,4-dienoic acid		41160.9	37628.1	35253.7	25139.5	27300	26309.7	46887.1	39116.2	38653.3	22096.2	37408.9	33758.9		38014.2	26249.7	41552.2	31088	0.690524	1.09307	0.817799	0.00298772	0.327529	0.232455	1.31399	1.03272	1.02736
17.24_705.5316n	17.24	706.539	PDA	1,2-Dipentadecanoyl-sn-glycero-3-phosphocholine		130817	122942	90920.7	441203	672753	714737	275929	112172	65199.8	740343	183480	194024		114893	609564	151100	372616	5.30549	1.31514	3.24315	0.00451425	0.607331	0.234533	1.30285	0.813602	1.02974
5.41_227.1758m/z	5.41	227.176	PDA	N-Cyclohexyl-N'-(tetrahydro-2-furanylmethyl)urea		40219.2	34171.7	8007.09	21379.6	32188.6	3993.81	36859.2	455129	9068.04	21923.1	8086.2	6523.19		27466	19187.3	167019	12177.5	0.698585	6.08093	0.443366	0.554535	0.389198	0.237979	0.817623	0.91784	1.02681
9.51_254.1731m/z	9.51	254.173	PDA	O-tert-Butyl-L-threonine tert-butyl ester		31333.7	27937.7	29149.4	32076.8	34589.8	36305.3	25118.1	25250.8	27393.7	59585.3	32757.9	33174.7		29473.6	34324	25920.9	41839.3	1.16457	0.879461	1.41955	0.0372672	0.0454177	0.238332	1.19417	1.39462	1.02657
11.87_339.1783m/z	11.87	339.178	PDA	(5E)-4,7,8-Trihydroxy-2-(2-hydroxypentyl)-9,9-dimethyl-3,4,7,8-tetrahydro-2H-oxecin-10-one		21804.6	16363.8	11192.6	26606.3	17076.2	11275	19042.1	18847.5	10036	13941.6	11972.8	9785.44		16453.7	18319.1	15975.2	11900	1.11338	0.97092	0.723239	0.747979	0.916121	0.238598	0.764656	0.692405	1.02411
11.45_373.2565m/z	11.45	373.257	PDA	Val-Val-Arg		8878.16	8118.55	9361.08	9518.28	11725	12230.3	8862.82	8743.66	9569.66	12238.2	8387.14	10573.9		8785.93	11157.8	9058.71	10399.7	1.26997	1.03105	1.18368	0.0592446	0.572283	0.240659	1.16842	0.815958	0.975402
10.63_191.1314n	10.63	192.139	PDA	Diethyltoluamide		8012.75	7536.62	13655.6	33377.3	5858.7	9077.1	9341.7	30496.4	11468.9	7554.66	6943.99	6515.58		9735	16104.4	17102.3	7004.74	1.65427	1.75679	0.719542	0.514016	0.352346	0.241612	0.826525	0.995011	1.02107
10.65_226.1573n	10.65	227.165	PDA	2(5H)-Furanone, 5-(7-hydroxy-6-methyloctyl)-		53792.8	50398.4	56319.9	60204.1	60244.7	60478.1	53333.4	56288.6	63997.5	67130.7	57096.4	53956.5		53503.7	60309	57873.1	59394.5	1.12719	1.08167	1.1101	0.0166486	0.293011	0.245065	1.25211	1.06494	1.01012
9.51_199.1576n	9.51	200.165	PDA	tert-Butyl cyclohexylcarbamate		47938.9	46779.2	47856.7	47435.7	50807.5	52787.1	46306.7	44034	48539.3	72409.5	50548.9	49849.1		47524.9	50343.4	46293.3	57602.5	1.05931	0.974086	1.21205	0.154155	0.414236	0.245737	1.03093	0.947571	1.01988
8.24_208.1701m/z	8.24	208.17	PDA	(1S,2R)-2-(Diethylamino)-1-phenyl-1-propanol		0	0	495.018	444.019	172.008	1188.44	4494.8	163.954	165.297	754.332	303.619	329.864		165.006	601.488	1608.02	462.605	3.64525	9.74521	2.80357	0.275344	0.376801	0.248208	0.907679	0.883329	1.01822
15.31_237.0795m/z	15.31	237.079	PDA	N-(5-Chloro-2-hydroxyphenyl)piperidine-4-carboxamide		1332.86	518.616	1049.3	607.648	548.55	0	753.575	1190.81	7030.05	700.505	624.54	608.704		966.925	385.399	2991.48	644.583	0.398583	3.09381	0.666632	0.131294	0.376585	0.250898	1.03686	0.992456	1.01595
4.48_141.0581n	4.48	142.065	PDA	5-Ethynyl-1H-indole		84271.1	85380.1	77109.3	50405.2	56838.8	53451.7	92679.3	84050.4	84277.7	31245.1	79608.3	73883.6		82253.5	53565.2	87002.5	61579	0.651221	1.05774	0.748649	0.000845435	0.284311	0.252503	1.33511	1.07232	1.01413
2.93_364.0658m/z	2.93	364.066	PDA	Guanosine 5'-monophosphate		12025.5	20903.2	24719.8	15537.6	20173.8	21061.6	30271.5	32557.8	43264.5	10037.6	16250.1	14637.7		19216.2	18924.3	35364.6	13641.8	0.984811	1.84035	0.70991	0.947077	0.0424073	0.254713	0.729037	1.40119	1.00672
18.33_771.6151n	18.33	772.622	PDA	1-(1Z-Octadecenyl)-2-(9Z-octadecenoyl)-sn-glycero-3-phosphocholine		180790	96001.2	61657	404965	772215	734953	305120	74561.9	18466.8	1.20056e+06	219797	225070		112816	637378	132716	548475	5.64971	1.17639	4.86168	0.0126329	0.843644	0.254772	1.2693	0.757877	1.01312
11.77_295.2272m/z	11.77	295.227	PDA	(9Z)-5,8,11-Trihydroxyoctadec-9-enoic acid		113213	112283	119870	129596	125793	132714	117046	117547	116148	135873	111533	127978		115122	129367	116914	125128	1.12374	1.01556	1.08691	0.0102539	0.500838	0.256078	1.27918	0.755281	0.944035
12.01_252.1234m/z	12.01	252.123	PDA	N-Acetyl-L-tyrosine ethyl ester		6522.66	6378.61	7099.45	7891.89	4866.41	7320.47	7350.59	6604.9	7057.04	6943.84	5629.36	4971.72		6666.91	6692.92	7004.18	5848.31	1.0039	1.05059	0.877214	0.979545	0.336531	0.257308	0.690509	0.80611	0.987869
12.34_419.2409m/z	12.34	419.241	PDA	16,16-Dimethyl-6-ketoprostaglandin E1		7100.44	9713.59	10576.2	5799.73	7135.37	9822.6	7996.3	6433.59	10107.7	8100.66	7129.26	7880.08		9130.08	7585.9	8179.21	7703.33	0.830869	0.895853	0.843731	0.3833	0.558497	0.259022	0.880138	0.779217	1.00782
9.81_331.2096m/z	9.81	331.21	PDA	Val-Gly-Arg		31379.2	46326.5	29767.5	33621.8	40126.9	30792.9	46416.5	24545	37067.2	31988.7	25784	27888.9		35824.4	34847.2	36009.6	28553.9	0.972721	1.00517	0.79705	0.877543	0.983155	0.262351	0.749176	0.742672	1.00593
8.52_480.3936n	8.52	481.401	PDA	Bis(2,2,6,6-tetramethyl-4-piperidyl) sebacate		605487	578508	1.01722e+06	487505	480909	614124	602670	373830	456616	484219	620428	520773		733739	527513	477706	541807	0.718938	0.651057	0.738419	0.237048	0.178114	0.263548	0.976086	1.03913	0.994464
12.32_197.1175m/z	12.32	197.118	PDA	Pestalotin		18282	17484.7	17464.5	19867	19432.1	19302	17872	16825.4	18682.8	19628.2	17906.5	18076.3		17743.7	19533.7	17793.4	18537	1.10088	1.0028	1.04471	0.00494672	0.938139	0.263552	1.30372	0.770281	1.00446
12.62_347.1833m/z	12.62	347.183	PDA	Hymeglusin		194521	191218	209242	220867	219890	252801	215309	194342	215345	238828	201190	205822		198327	231186	208332	215280	1.16568	1.05045	1.08548	0.0538251	0.324952	0.264703	1.15767	0.870533	1.0048
6.94_332.1643m/z	6.94	332.164	PDA	(-)-trans-4-[4-(4'-Fluorophenyl)-3-piperidinylmethoxy]-2-methoxyphenol		10875.1	634.88	2328.97	357.461	0	0	21693.2	759.817	1175.75	1392.61	0	0		4612.99	119.154	7876.25	464.203	0.0258301	1.70741	0.10063	0.229429	0.689826	0.264902	0.987233	0.775375	1.0036
17.80_760.5857m/z	17.8	760.586	PDA	1-Oleoyl-2-palmitoyl-sn-glycero-3-phosphocholine		1.04783e+06	730356	730350	1.86199e+06	2.636e+06	2.66803e+06	1.38695e+06	732261	550013	3.20399e+06	985159	1.12557e+06		836177	2.38867e+06	889741	1.77158e+06	2.85666	1.06406	2.11866	0.00544395	0.855198	0.266579	1.29867	0.746902	1.00357
12.70_333.2041m/z	12.7	333.204	PDA	2-(2,6-Dimethyl-4-morpholinyl)-6-(3-methyl-1-piperidinyl)-5-nitro-4-pyrimidinamine		13893.3	12862.4	13803.3	12963	16190.6	14657.6	14058.1	14464.7	13505.8	18866.9	15158.5	13143.5		13519.7	14603.8	14009.5	15723	1.08019	1.03623	1.16297	0.334446	0.319352	0.266638	0.906139	1.04172	0.978007
12.88_337.0753m/z	12.88	337.075	PDA	N-(4-Chlorophenyl)-2-hydroxy-9H-carbazole-3-carboxamide		169927	207369	239277	263664	271636	300181	213217	264271	1.05746e+06	233011	221267	243271		205525	278494	511648	232516	1.35504	2.48947	1.13133	0.0333401	0.326521	0.268534	1.21701	1.03503	0.993762
8.52_342.2644m/z	8.52	342.264	PDA	1-Pyrrolidineheptanoic acid, 2-(3-hydroxyoctyl)-5-oxo-		37296.1	35683.1	63682.9	29346	28549.7	35992.4	36963.9	23362	26462.2	28357.5	38570.4	33055.1		45554	31296	28929.4	33327.6	0.687009	0.635056	0.731607	0.203056	0.170612	0.269411	0.999696	1.05431	0.99252
13.05_219.1384m/z	13.05	219.138	PDA	3-Furancarboxylic acid, tetrahydro-4-methylene-2-octyl-5-oxo-, (2R,3S)-rel-		20910.6	20143.6	20328.7	20473.2	24796.9	23765.4	21108.2	21090.2	21276.8	24559.8	20667.4	21005.5		20461	23011.8	21158.4	22077.6	1.12467	1.03409	1.07901	0.126323	0.0431045	0.270775	1.08515	1.39779	0.999842
11.25_214.2533m/z	11.25	214.253	PDA	Tetradecylamine		17201.4	19145.1	17535	20186.3	20947.3	21794.3	18919.5	18107.5	18385.5	21095.7	18935.5	18020.9		17960.5	20976	18470.8	19350.7	1.16789	1.02841	1.0774	0.0164826	0.4735	0.271699	1.24742	0.927799	0.982893
16.05_370.3084n	16.05	371.316	PDA	Bis(2-ethylhexyl) adipate		511108	696802	615469	859556	985717	1.22485e+06	620038	1.0359e+06	703877	1.25184e+06	647758	693346		607793	1.02337e+06	786604	864314	1.68375	1.2942	1.42205	0.0256379	0.264428	0.271969	1.21464	1.0532	0.999673
10.93_296.1632n	10.93	297.17	PDA	Methyl 2-(4-ethenyl-2,6-dihydroxy-3-(3-hydroxyprop-1-en-2-yl)-4-methylcyclohexyl)prop-2-enoate		12069.9	13051	13897	13142.6	15012.5	15210.9	18341.4	15529.6	13638.5	18948.5	14512.6	12820.2		13005.9	14455.3	15836.5	15427.1	1.11144	1.21763	1.18616	0.161166	0.125454	0.271984	1.05001	1.19768	0.980314
17.44_369.3517m/z	17.44	369.352	PDA	Cholestan-3-one, (5.alpha.)-		126444	97827.5	87852.8	150782	264057	254998	157080	109021	54342.6	415639	124096	135759		104042	223279	106815	225165	2.14606	1.02665	2.16418	0.0353063	0.934808	0.2756	1.20912	0.765141	0.996891
9.43_450.2444m/z	9.43	450.244	PDA	Phe-Gln-Arg		18501	21311.5	11567.2	17844.6	10012.5	8247.13	10804.3	17387.9	9567.9	15650.3	12146.5	11712.3		17126.6	12034.8	12586.7	13169.7	0.702695	0.734923	0.768964	0.285443	0.295803	0.277764	0.952713	0.917757	0.995282
9.58_244.2064m/z	9.58	244.206	PDA	Phencyclidine		1704.65	2349.66	2272.79	1130.82	4995.4	1084.65	2059.79	2808.86	961.242	1975.32	1889.6	1567.1		2109.04	2403.62	1943.3	1810.67	1.13968	0.921415	0.85853	0.833323	0.78705	0.278876	0.577985	0.794756	0.947371
12.19_337.1050m/z	12.19	337.105	PDA	5,2',3'-Trimethoxyflavanone		61751.9	99379.9	48451.8	44482.8	45010.6	49598.3	38828.8	35261.5	39046.8	54820.4	49034	48454		69861.2	46363.9	37712.4	50769.5	0.663657	0.539819	0.726719	0.200265	0.103507	0.282447	0.984163	1.26895	0.991705
15.67_283.2876n	15.67	284.295	PDA	Stearamide		2.17446e+06	758866	1.17014e+06	9.62767e+06	6.66016e+06	5.14985e+06	3.31876e+06	1.67297e+06	1.01718e+06	3.12809e+07	3.88934e+06	3.09682e+06		1.36782e+06	7.14589e+06	2.00297e+06	1.27557e+07	5.22429	1.46435	9.32555	0.0138675	0.473415	0.28683	1.26103	0.910177	0.987989
12.90_298.3472m/z	12.9	298.347	PDA	Ethylhexadecyldimethylammonium cation		5906.03	6096.46	6031.93	6802.16	13782	6131.83	6104.83	5937.76	6750.53	6773.37	7977.95	5705.22		6011.47	8905.34	6264.37	6818.84	1.48139	1.04207	1.1343	0.302393	0.375844	0.287636	0.839526	0.995071	0.754747
11.92_281.1753m/z	11.92	281.175	PDA	Koninginin D		12989.3	12911.2	16358.9	14161.1	15672.4	16035.9	16534.8	13773.7	12368.3	18067.5	16770.9	13700.3		14086.4	15289.8	14225.6	16179.6	1.08543	1.00988	1.14859	0.398082	0.937595	0.291203	0.865829	0.387018	0.915031
18.68_691.5280m/z	18.68	691.528	PDA	1-Stearoyl-2-docosahexaenoyl-sn-glycerol		28279.7	30379.8	25735.4	12947.9	30625.3	60049.2	70136.8	41397.3	31115.6	192224	26820.5	52069.3		28131.6	34540.8	47549.9	90371.3	1.22783	1.69026	3.21244	0.666548	0.173865	0.293097	0.601079	1.16155	0.981338
14.07_405.2616m/z	14.07	405.262	PDA	16,16-Dimethylprostaglandin E1		5432.66	6231.76	7506.42	4133.5	6498.91	6385.06	6362.53	4916.07	5058.07	5768.15	6001.76	4933.13		6390.28	5672.49	5445.56	5567.68	0.887675	0.852162	0.871273	0.503976	0.281354	0.296331	0.833706	0.871333	0.921283
13.15_323.1233m/z	13.15	323.123	PDA	Mono-2-ethylhexyl phthalate		8874.27	8743.92	11001.6	9764.76	11264.7	10608.5	9517.45	9910.74	8354.55	10691.1	10633.2	10035.7		9539.92	10546	9260.91	10453.3	1.10546	0.970753	1.09574	0.302537	0.764028	0.296374	0.877287	0.656189	0.963681
14.45_142.1228m/z	14.45	142.123	PDA	Pregabalin		145.12	146.468	0	356.218	172.587	425.233	387.569	0	0	4834.63	446.862	327.048		97.1961	318.013	129.19	1869.51	3.27186	1.32917	19.2344	0.0695619	0.828076	0.298277	1.06978	0.756003	0.979609
18.26_745.5995n	18.26	746.607	PDA	1-Hexadecyl-2-(9Z-octadecenoyl)-sn-glycero-3-phosphocholine		529663	314412	290749	888529	1.56095e+06	1.53811e+06	811821	306925	162784	2.54927e+06	494259	532360		378275	1.3292e+06	427176	1.19196e+06	3.51384	1.12928	3.15105	0.0151196	0.828049	0.299366	1.26015	0.753044	0.979383
15.52_589.4293m/z	15.52	589.429	PDA	Isopropyl dodecylfluorophosphonate		17801.2	89716.2	15193	22599.1	7253.3	11563.8	17256	16292.4	8649.78	16031.5	12604.1	7158.59		40903.5	13805.4	14066	11931.4	0.337512	0.343884	0.291696	0.336656	0.336072	0.303411	0.907819	1.01108	0.974653
10.42_289.1779m/z	10.42	289.178	PDA	8R-Hydroxy-4Z,6E,10Z-hexadecatrienoic acid		2327.25	2022.99	7931.03	12268.5	1578.46	3248.55	5535.99	9079.06	2673	3013.66	1073.16	1115.08		4093.76	5698.5	5762.68	1733.97	1.392	1.40768	0.423564	0.697161	0.565625	0.308527	0.748084	0.837624	0.972108
11.10_234.1235n	11.1	235.131	PDA	1-(4-(7H-Purin-6-yl)morpholin-2-yl)methanamine		43238.1	41343	41944.8	47628.6	46251.1	52993.3	41104.4	41311.3	47549.2	47081.5	40463.3	46513.3		42175.3	48957.7	43321.6	44686	1.16081	1.02718	1.05953	0.0334619	0.627931	0.315593	1.16816	0.838722	0.817646
11.05_381.1889m/z	11.05	381.189	PDA	[Glu1] TRH		10817.5	13465.1	12949.9	8667.94	13103.8	13134.3	12101.6	10709.8	12223.8	11811.3	11050.9	11484.5		12410.9	11635.3	11678.4	11448.9	0.937512	0.940982	0.922489	0.670253	0.481452	0.315892	0.787342	0.83404	0.967052
11.53_289.1778m/z	11.53	289.178	PDA	8R-Hydroxy-4Z,6E,10Z-hexadecatrienoic acid		3595.82	2899.96	5743.47	8354.15	3252.5	3509.73	5278.26	6949.62	3801	3044.55	2947.42	3296.05		4079.75	5038.79	5342.96	3096.01	1.23507	1.30963	0.758871	0.634551	0.368982	0.31748	0.754652	0.980113	0.965448
14.62_194.1154m/z	14.62	194.115	PDA	Gabapentin		9334.11	1602.48	2719.71	13887.5	3205.64	893.836	7459.1	1671.99	5575.92	459938	37456.8	10663		4552.1	5995.65	4902.34	169353	1.31712	1.07694	37.2032	0.772807	0.911332	0.320707	0.757346	0.772768	0.962942
15.09_275.2370m/z	15.09	275.237	PDA	Androstane-3,17-diol, (3.beta.,5.alpha.,17.beta.)-		2403.2	0	0	5353.26	1326.42	0	1718.61	0	0	25054.8	3108.47	594.587		801.067	2226.56	572.87	9585.95	2.77949	0.715133	11.9665	0.472227	0.828132	0.32357	0.84301	0.784269	0.959646
14.45_350.2304m/z	14.45	350.23	PDA	10-Nitrooleic acid		4481.49	148.946	0	3520.24	1155.74	0	4581.18	0	2415.53	209057	16161.5	3680.23		1543.48	1558.66	2332.24	76299.5	1.00984	1.51103	49.4334	0.993668	0.710368	0.3238	0.747419	0.81676	0.960807
6.04_190.0900m/z	6.04	190.09	PDA	2-Amino-3-(3-methylbut-2-enylthio)propionic acid		15236.5	19553.5	23874.4	7330.91	11384.7	11725.5	24343.2	26025.4	23640.7	2859.5	17754.7	18912.9		19554.8	10147	24669.7	13175.7	0.518902	1.26157	0.673783	0.0304061	0.119707	0.328639	1.21845	1.21902	0.958575
14.62_142.1227m/z	14.62	142.123	PDA	Pregabalin		362.396	0	397.198	819.974	529.215	0	526.248	110.681	350.068	23504.8	1882.18	314.157		253.198	449.73	328.999	8567.04	1.7762	1.29938	33.8354	0.509281	0.687266	0.328873	0.668147	0.658525	0.957054
11.27_333.1677m/z	11.27	333.168	PDA	[5-Formyl-2-(2-hydroxypropan-2-yl)-4a,6-dimethyl-2,3,4,7,8,8a-hexahydrochromen-4-yl] acetate		8987.19	10389.1	11015.8	10775.3	9982.91	11798.8	10530.5	10595.3	11924.3	11333.5	10216.7	11133		10130.7	10852.3	11016.7	10894.4	1.07123	1.08746	1.07538	0.416671	0.304172	0.331212	0.863572	1.01307	0.938929
13.63_383.2044m/z	13.63	383.204	PDA	Ethanone, 1-[5-ethyl-2-hydroxy-4-[[6-methyl-6-(2H-tetrazol-5-yl)heptyl]oxy]phenyl]-		9770.85	9069.5	10400.2	9727.03	11215.5	11734.9	9806.3	9625.24	12536.2	9823.85	10086.3	11257.9		9746.86	10892.5	10655.9	10389.3	1.11754	1.09327	1.06592	0.183858	0.421922	0.333652	1.02916	0.956408	0.877557
11.80_286.1184n	11.8	287.126	PDA	N-{3-[(2-Pyrazinylcarbonyl)amino]propyl}-2-pyrazinecarboxamide		106.555	0	1877.17	6461.42	0	442.971	1845.84	6393.01	8506.96	0	0	0		661.242	2301.46	5581.94	0	3.48052	8.44159	0	0.491989	0.0750212	0.338451	0.82609	1.33153	0.951692
14.70_240.0998m/z	14.7	240.1	PDA	Securinine		1924.07	4142.03	0	0	0	2232.61	1936.48	5139.58	6528.16	0	7585.41	7407.99		2022.03	744.204	4534.74	4997.8	0.368047	2.24266	2.47167	0.41582	0.237642	0.343357	0.69668	1.01247	0.949243
14.45_137.0962m/z	14.45	137.096	PDA	8-Oxononanoic acid		917.754	438.463	830.673	1034.91	708.699	988.846	793.741	684.307	628.645	6459.73	879.822	862.707		728.963	910.82	702.231	2734.09	1.24947	0.963328	3.75065	0.367631	0.871594	0.34368	0.89891	0.745914	0.948872
17.89_304.3000m/z	17.89	304.3	PDA	1-Hexadecylpyridinium cation		1101.62	0	1603.25	21795.1	0	0	1546.46	0	1457.45	1604.6	1018.61	17960.1		901.626	7265.04	1001.3	6861.1	8.05771	1.11055	7.6097	0.431433	0.892057	0.345091	0.862706	0.555165	0.74681
11.82_219.1383m/z	11.82	219.138	PDA	3-Furancarboxylic acid, tetrahydro-4-methylene-2-octyl-5-oxo-, (2R,3S)-rel-		40785.8	42547.4	42711.8	44365.8	47482.3	50115.9	40509.6	41140.2	78240.6	48783.7	41562.4	43023.3		42015	47321.3	53296.8	44456.5	1.1263	1.26852	1.05811	0.0401921	0.41741	0.346226	1.19111	0.965407	0.943622
15.76_445.2958m/z	15.76	445.296	PDA	9(11)-Dehydromanogenin		2515.51	45409.2	1759.58	1611.63	2578.44	1750.27	1195.12	1619.71	1318.08	0	1882.99	1802.49		16561.4	1980.12	1377.64	1228.49	0.119562	0.0831835	0.0741778	0.369384	0.351939	0.348125	0.891569	0.99607	0.945991
9.28_235.1308m/z	9.28	235.131	PDA	1-(4-(7H-Purin-6-yl)morpholin-2-yl)methanamine		25999.4	24971.7	27255	30714.6	28591.3	30860.7	26271	27812.9	26975.9	33051.6	26249	26354.3		26075.4	30055.5	27019.9	28551.6	1.15264	1.03623	1.09497	0.0156864	0.301321	0.350549	1.25974	1.05159	0.944501
8.29_235.0945m/z	8.29	235.095	PDA	(2R,3R)-(-)-2-Benzyloxy-1,3,4-butanetriol		16149.4	14990.2	15100.9	17012.5	18412.6	18677.9	14793.7	15384.6	16399.1	18380.1	15445.5	15625.2		15413.5	18034.3	15525.8	16483.6	1.17003	1.00728	1.06943	0.014531	0.859941	0.352881	1.25842	0.672497	0.942386
11.42_230.2483m/z	11.42	230.248	PDA	N,N-Dimethyldodecylamine N-oxide		96347.2	44850.2	39314	38475	38705.9	38994.1	39863	40694.3	33031.7	44155.8	39666.8	40779.8		60170.4	38725	37863	41534.1	0.643588	0.629263	0.690275	0.303044	0.290281	0.363942	0.92194	1.0088	0.933023
8.19_144.1152n	8.19	145.122	PDA	3,5-Dimethylhexanoic acid		38159.8	39811.8	37410.3	39785.2	39871.8	42996.1	34412.1	36553.7	173468	38925.5	35795.7	37152.5		38460.6	40884.4	81477.8	37291.2	1.06302	2.11847	0.969594	0.129489	0.402692	0.367012	0.970716	0.974321	0.909708
13.63_369.1829m/z	13.63	369.183	PDA	(4R)-4-Methyl-6-[1-methyl-3-(1-methylpyrazol-4-yl)indazol-5-yl]-1,3,4,5-tetrahydro-1,5-benzodiazepin-2-one		11999	26278	13775.3	8742.55	26343.2	14962.8	16898.1	27904.2	16404.3	12372.1	15500.3	9642.89		17350.7	16682.9	20402.2	12505.1	0.961507	1.17587	0.720724	0.926879	0.629748	0.369934	0.739344	0.778318	0.895699
10.40_331.2053m/z	10.4	331.205	PDA	Bexarotene		1465.46	9304.72	9460.92	146.183	467.92	567.058	7409.42	307.013	993.486	570.802	7394.52	2133.36		6743.7	393.72	2903.31	3366.23	0.0583834	0.430521	0.499166	0.0741178	0.331216	0.370486	1.14113	0.891412	0.866542
15.87_237.0795m/z	15.87	237.079	PDA	N-(5-Chloro-2-hydroxyphenyl)piperidine-4-carboxamide		3699.74	5552.5	7374.25	6144.34	4780.46	4397.68	4885.22	10381.4	18779	4323.52	3053.93	5431.78		5542.16	5107.49	11348.5	4269.74	0.92157	2.04767	0.770411	0.732514	0.236839	0.370969	0.652276	1.11594	0.878902
0.68_109.0285m/z	0.68	109.028	PDA	5-(Hydroxymethyl)-2-furaldehyde		8197.1	8217.59	7664.46	9003.59	11363.4	12529.4	5858.62	5031.06	8102.33	34289.1	6966.34	9243.57		8026.38	10965.4	6330.67	16833	1.36618	0.788733	2.09721	0.0492229	0.144001	0.37136	1.16381	1.22709	0.931063
15.54_325.0614m/z	15.54	325.061	PDA	N-{[4-(Trifluoromethyl)phenyl]carbamothioyl}benzamide		0	0	0	0	705.885	0	0	919.219	2881.28	1648.88	0	0		0	235.295	1266.83	549.627	#DIV/0!	#DIV/0!	#DIV/0!	0.373901	0.210253	0.373901	0.800353	1.13415	0.929793
18.82_643.5279m/z	18.82	643.528	PDA	1,2-Dioleoyl-sn-glycerol		225857	186510	176085	136739	242093	274217	358616	231871	150409	866323	175353	216776		196151	217683	246965	419484	1.10977	1.25906	2.13858	0.65164	0.461442	0.375663	0.717279	0.914433	0.928727
15.33_550.6291m/z	15.33	550.629	PDA	Dimethyldioctadecylammonium cation		36445.3	36353	31206.6	47305	43537.4	33126.7	30696.8	44877.9	33480.5	39275.6	38682.8	33507.6		34668.3	41323	36351.7	37155.3	1.19195	1.04856	1.07174	0.219866	0.736761	0.379618	0.960153	0.533833	0.847477
12.01_209.1540m/z	12.01	209.154	PDA	2(5H)-Furanone, 5-(7-hydroxy-6-methyloctyl)-		55519.7	54676.1	59071.2	62499	60673.9	66559	60677.1	57635.4	65010.1	64889	55708.8	57791.4		56422.3	63244	61107.5	59463.1	1.1209	1.08304	1.05389	0.0361767	0.137485	0.380501	1.20195	1.19942	0.92088
13.17_360.3628m/z	13.17	360.363	PDA	N-Benzyl-N,N-dimethyl-1-hexadecanaminium cation		4506.07	75452.9	256491	886844	15276.8	89595.2	35330.4	4500	8659.78	29100.4	137684	4.16457e+06		112150	330572	16163.4	1.44379e+06	2.94759	0.144123	12.8737	0.491666	0.273256	0.383838	0.83028	0.935487	0.722073
10.83_276.2690m/z	10.83	276.269	PDA	trans-Hydroxyperhexiline		0	531.438	1605.04	56024.8	0	365.971	3501.07	0	0	217.532	388.384	51883.1		712.158	18796.9	1167.02	17496.3	26.3943	1.63871	24.568	0.386425	0.736133	0.384404	0.88722	0.510293	0.714474
12.14_210.1856m/z	12.14	210.186	PDA	N-Cyclohexylcyclohexanecarboxamide		5033.51	4803.92	4743.74	5398.1	5594.01	4983.51	4629.27	4823.29	7237.01	5444.54	4902.35	4842.39		4860.39	5325.21	5563.19	5063.09	1.09563	1.1446	1.0417	0.0812432	0.45155	0.390874	1.09923	0.933685	0.918702
0.81_262.1651m/z	0.81	262.165	PDA	(2R)-3-Hydroxyisovaleroylcarnitine		21930.7	20765.5	15396.3	11591.6	12131.2	16790.6	22138.4	16809.3	20326.9	17179.7	14896.2	19199.8		19364.2	13504.5	19758.2	17091.9	0.697395	1.02035	0.882656	0.0874953	0.884628	0.391115	1.03928	0.752824	0.829576
12.54_332.3314m/z	12.54	332.331	PDA	Benzyldimethyltetradecylammonium cation		26110.8	551533	2.261e+06	1.192e+07	96255.5	510589	586727	33383.1	60330.1	582020	527644	3.00797e+07		946216	4.17562e+06	226813	1.03964e+07	4.41297	0.239706	10.9874	0.457636	0.36112	0.392321	0.84584	0.798287	0.70822
11.77_304.3001m/z	11.77	304.3	PDA	1-Hexadecylpyridinium cation		28552.7	428401	1.54877e+06	16802477	93825.1	360445	1.25705e+06	46862.4	80173.7	456029	307424	2.18081e+07		668575	5.75225e+06	461362	7.52385e+06	8.60375	0.690068	11.2536	0.41107	0.749004	0.392368	0.872151	0.328038	0.706706
0.66_581.2663n	0.66	582.274	PDA	Streptomycin A		85884.2	122782	82891.9	48721.3	65124	70589.5	100855	54262.7	97555.7	35330.3	263565	189149		97186.2	61478.3	84224.6	162681	0.632583	0.866632	1.67392	0.0683863	0.547387	0.392616	1.1398	0.877322	0.89741
11.77_212.2376m/z	11.77	212.238	PDA	N,N-Dimethyldodecylamine N-oxide		0	2264.12	9900.22	103685	433.013	2100.29	7096.93	0	361.184	2546.12	1723.65	137550		4054.78	35406.1	2486.04	47273.1	8.73193	0.613113	11.6586	0.412088	0.699496	0.3935	0.871312	0.365248	0.705925
0.69_257.1031n	0.69	258.11	PDA	Glycerophosphocholine		4.85053e+06	4.41212e+06	4.10616e+06	3.76247e+06	4.82741e+06	4.27266e+06	4.91156e+06	4.11832e+06	4.58741e+06	4.78313e+06	3.5881e+06	3.76571e+06		4.45627e+06	4.28751e+06	4.53909e+06	4.04565e+06	0.96213	1.01859	0.907855	0.676639	0.806022	0.394101	0.787601	0.789956	0.912798
12.85_284.3315m/z	12.85	284.332	PDA	Hexadecyltrimethylammonium cation		19304.3	21358.1	16264.4	32382.4	21040	20249.6	19430.7	18586.6	17423.3	25935.5	19396.9	19186		18975.6	24557.3	18480.2	21506.1	1.29415	0.973894	1.13336	0.25356	0.770928	0.395977	0.976235	0.71099	0.916606
12.77_208.1467n	12.77	209.154	PDA	4,4,7a-Trimethyl-3a,5,6,7-tetrahydro-3H-indene-1-carboxylic acid		36688.7	38439.3	35879.6	35288.3	40442	37961.5	36061.4	38526.6	36902.2	36505.3	37040.6	34151.8		37002.5	37897.3	37163.4	35899.2	1.02418	1.00435	0.970184	0.620271	0.885214	0.397353	0.802654	0.509542	0.776347
11.08_230.2483m/z	11.08	230.248	PDA	N,N-Dimethyldodecylamine N-oxide		0	482.787	410.651	13787.7	0	151.515	1151.1	0	0	0	0	15073.8		297.813	4646.4	383.699	5024.62	15.6017	1.28839	16.8717	0.39552	0.845092	0.400299	0.883323	0.575822	0.698446
6.06_275.1469m/z	6.06	275.147	PDA	3-Cyclohexyl-6-(dimethylamino)-1-methyl-s-triazine-2,4(1H,3H)-dione		32995.3	5499.3	3419.96	6925.81	1320.52	1054.94	11571.4	2879.49	3670.42	7880.65	4228.15	2647.53		13971.5	3100.42	6040.44	4918.77	0.22191	0.432339	0.352057	0.326066	0.469057	0.401566	0.915618	0.901037	0.913076
19.27_669.5437m/z	19.27	669.544	PDA	1-Stearoyl-2-docosahexaenoyl-sn-glycerol		102090	96334.4	76628.7	33483	53212.4	121922	166618	112969	59196.9	500753	67738.2	97993.8		91684.3	69539	112928	222162	0.758461	1.23171	2.42312	0.471627	0.542529	0.403438	0.61775	0.879073	0.912208
11.10_228.2690m/z	11.1	228.269	PDA	Pentadecylamine		1123.28	3084.35	5095.43	158967	2668.67	4383.56	2758.78	1161.15	1756.41	2254.16	4017.88	12128.5		3101.02	55339.8	1892.11	6133.5	17.8456	0.610158	1.9779	0.370518	0.384046	0.403535	0.896343	0.765227	0.779419
16.91_304.2999m/z	16.91	304.3	PDA	1-Hexadecylpyridinium cation		648.733	3587.43	13484.9	84464.6	0	905.413	6400.99	623.329	1998.89	3370.38	4745.69	97006.4		5907.01	28456.7	3007.74	35040.8	4.81744	0.509181	5.93208	0.469787	0.53311	0.403661	0.840109	0.558568	0.706277
6.69_287.1471m/z	6.69	287.147	PDA	2-Imino-1-imidazolidineacetic acid		1974.28	1974.28	2264.98	1511.28	679.123	1040.78	13518.1	2451.41	3385.07	7554.13	2685.47	1288.22		2071.18	1077.06	6451.52	3842.61	0.520023	3.1149	1.85528	0.0186421	0.284186	0.404295	1.25257	0.993066	0.896937
12.11_232.1125m/z	12.11	232.113	PDA	1H-Indole-3-carboxylic acid, 1-(5-fluoropentyl)-		7602.12	4495.92	5378.34	6307.68	7062.91	5772.76	9599.69	10575.5	8560.56	7800.91	6996.56	5729.86		5825.46	6381.11	9578.58	6842.45	1.09538	1.64426	1.17458	0.607031	0.0263677	0.408837	0.797617	1.44495	0.890729
4.48_130.0653m/z	4.48	130.065	PDA	6,7-Dihydroisoquinolin-8(5H)-one		22257.3	26630.7	27850.7	19542.4	23271.6	20950.4	20201.3	23646.3	25867.2	7490.04	26309.5	25428.7		25579.6	21254.8	23238.3	19742.7	0.830928	0.908469	0.771816	0.0985429	0.378485	0.410843	1.08668	0.991452	0.907985
13.33_329.1727m/z	13.33	329.173	PDA	Amorfrutin 2		39226.8	44122.4	69035.5	64925.6	46729	50400.4	63479.8	52218.7	38079.9	55496.8	28486.2	34830.2		50794.9	54018.3	51259.5	39604.4	1.06346	1.00915	0.779692	0.779667	0.970474	0.41493	0.688439	0.429561	0.90462
12.62_315.1570m/z	12.62	315.157	PDA	Acetylvalerenolic acid		44405.3	39984.5	41742.5	43266.8	41447.5	46168.6	49849.8	39464.7	42721.1	56093.6	41653.8	41855.2		42044.1	43627.6	44011.9	46534.2	1.03766	1.0468	1.10679	0.447451	0.585808	0.415648	0.731764	0.786961	0.905635
8.56_81.0700m/z	8.56	81.07	PDA	1,5-Hexadien-3-ol		3669.8	3228.54	3734.25	3723.8	3736.79	3976.15	3371.58	3183.37	3736.69	3466.06	3376.57	3351.98		3544.19	3812.25	3430.55	3398.21	1.07563	0.967935	0.958809	0.208296	0.64326	0.420178	1.00859	0.803972	0.902923
15.04_425.2664m/z	15.04	425.266	PDA	(5.xi.,9.xi.)-Beyer-15-en-18-yl methyl butanedioate		33567.9	40068.7	37030	21586	23409.3	23787.6	33786.8	25798.2	27272.4	18709.3	29431.1	43092		36888.9	22927.6	28952.5	30410.8	0.621533	0.784857	0.82439	0.00220328	0.0621046	0.425077	1.32181	1.3341	0.820527
10.14_262.2381m/z	10.14	262.238	PDA	2-(Dipentylamino)-2-(hydroxymethyl)-1,3-propanediol		3560.98	4076.31	3453.95	3561.6	3374.76	5087.61	3036.08	2236.12	3092.62	4430.64	3670.31	3796.36		3697.08	4007.99	2788.27	3965.77	1.0841	0.754183	1.07268	0.617709	0.0541591	0.426344	0.478707	1.37732	0.897828
15.29_480.3088m/z	15.29	480.309	PDA	1-Oleoyl-sn-glycero-3-phosphoethanolamine		425689	501869	502421	513162	529743	658590	363544	430270	524247	492298	418290	428044		476659	567165	439354	446211	1.18987	0.921735	0.93612	0.160158	0.521252	0.426997	1.00387	0.900711	0.899362
12.09_311.1468m/z	12.09	311.147	PDA	4-(4-Methyl-1,4-diazepan-1-yl)-2-(trifluoromethyl)quinazoline		2903.69	2301.3	4094.13	3516.82	3448.17	3954.51	3832.97	2816.42	4313.85	3227.6	3893.09	3653.8		3099.71	3639.83	3654.41	3591.49	1.17425	1.17895	1.15866	0.381754	0.464834	0.430596	0.886949	0.770281	0.891591
11.27_278.0865n	11.27	279.094	PDA	Triphenylphosphine oxide		66291	62103.8	69692.3	73564.8	72275.1	77068.7	64570.6	69733.4	71027.1	77076.8	67725.6	64657.5		66029	74302.8	68443.7	69820	1.12531	1.03657	1.05741	0.0342711	0.459084	0.430915	1.21423	0.937766	0.882602
7.01_289.1626m/z	7.01	289.163	PDA	6-Amino-1-butyl-5-cyclopentylamino-1H-pyrimidine-2,4-dione		13190.9	2865.28	1323.17	3147.49	230.921	669.681	6238.39	1193.53	1437.99	3909.16	2424.91	1032.07		5793.1	1349.36	2956.64	2455.38	0.232926	0.510372	0.423846	0.310987	0.524379	0.431248	0.919198	0.878316	0.897028
5.04_130.1593m/z	5.04	130.159	PDA	Tetraethylammonium cation		52113.2	52060.4	88509.3	68451.2	46445.9	57774.2	67459.6	53664.9	53527.9	56685.1	56018.7	47186.7		64227.6	57557.1	58217.5	53296.9	0.896142	0.906424	0.829812	0.651868	0.667661	0.431933	0.755619	0.46455	0.877675
19.44_619.5278m/z	19.44	619.528	PDA	1-Linoleoyl-2-oleoyl-rac-glycerol		204995	276490	159625	41675.9	37424.5	59146.4	456781	384735	247136	278984	73238	99803.1		213703	46082.3	362884	150675	0.215637	1.69807	0.705066	0.00842275	0.101033	0.436718	1.27751	1.29126	0.892279
10.75_265.1050m/z	10.75	265.105	PDA	2-Aminoadenosine		7271.49	6365.08	6411.24	7225.84	7439.08	6383.79	8186.17	5481.36	5649.99	9121.22	6808.31	6427.31		6682.6	7016.24	6439.18	7452.28	1.04993	0.963573	1.11518	0.4874	0.805048	0.43678	0.788772	0.723117	0.890341
7.54_111.0806m/z	7.54	111.081	PDA	.gamma.-Heptalactone		10222.4	11498.3	11988.2	12024.6	12367.9	13998.4	11286.6	12024.7	12268.3	11448.5	11932.8	11728.9		11236.3	12796.9	11859.9	11703.4	1.13889	1.05549	1.04157	0.124492	0.359803	0.439496	1.07267	0.988048	0.882298
0.81_158.1178m/z	0.81	158.118	PDA	2-[1-(Aminomethyl)cyclopentyl]acetic acid		26212	26280.4	30460.5	15834.3	16687.3	20504.1	27933.7	23842.3	30214.8	32757.5	25130	32327.6		27651	17675.2	27330.3	30071.7	0.639226	0.988402	1.08755	0.00767223	0.897363	0.442781	1.28953	0.542341	0.758256
17.48_332.3313m/z	17.48	332.331	PDA	Benzyldimethyltetradecylammonium cation		0	0	7487.48	12293.4	0	2110.38	1953.71	904.68	766.359	1032.76	1095.72	32706.3		2495.83	4801.25	1208.25	11611.6	1.92371	0.484107	4.6524	0.638484	0.636795	0.447663	0.761708	0.568559	0.676084
13.71_397.0422m/z	13.71	397.042	PDA	Flucarbazone		2824.17	3651.66	6688.25	5397.48	3632.67	5927.03	7557.23	10775.5	16864.8	3071.29	2365.52	4427.79		4388.03	4985.73	11732.5	3288.2	1.13621	2.67375	0.749357	0.683898	0.0688072	0.452022	0.784587	1.34866	0.845862
16.91_332.3313m/z	16.91	332.331	PDA	Benzyldimethyltetradecylammonium cation		1912.85	7761.31	28391.7	62768.4	1169.81	6890.84	3965.84	2864.55	7237.42	5581.8	6886.23	131726		12688.6	23609.7	4689.27	48064.6	1.8607	0.369566	3.78801	0.634027	0.38126	0.452953	0.768839	0.836901	0.66888
2.27_198.0877m/z	2.27	198.088	PDA	3-(2-Amino-4-methyl-6-oxo-1,6-dihydro-5-pyrimidinyl)propanoic acid		22380.5	40427.4	18192.9	16328.8	14278.8	12112.8	47654	43667.5	30643.7	3693.9	32004.3	18793.4		27000.2	14240.1	40655.1	18163.9	0.527408	1.50573	0.672729	0.13936	0.185043	0.45335	1.06548	1.17104	0.852697
19.09_332.3313m/z	19.09	332.331	PDA	Benzyldimethyltetradecylammonium cation		924.932	893.546	3185.31	9859.89	0	0	0	0	2715.63	0	970.656	21774.5		1667.93	3286.63	905.209	7581.73	1.97049	0.542715	4.5456	0.656368	0.55362	0.454216	0.762608	0.82912	0.665472
16.50_332.3314m/z	16.5	332.331	PDA	Benzyldimethyltetradecylammonium cation		575.07	3999.92	24501.1	48197.3	0	4728.49	5339.68	1856.2	3285.12	2311.63	4931.45	119324		9692.04	17641.9	3493.66	42189.1	1.82025	0.360467	4.35296	0.665479	0.457126	0.45468	0.753833	0.718844	0.670096
5.12_323.1018m/z	5.12	323.102	PDA	2-Amino-3-[5-tert-butyl-3-(phosphonomethoxy)isoxazol-4-yl]propionic acid		4188.49	3076.29	5004.48	692.378	2784.42	2804.69	7516.22	0	18519.9	12994.4	3739.55	3357.87		4089.75	2093.83	8678.7	6697.26	0.51197	2.12206	1.63757	0.0899201	0.443827	0.460849	1.12587	0.935545	0.880414
7.06_187.1212n	7.06	188.128	PDA	7-Keto-8-aminopelargonic acid		112694	41314	19545.9	70293.7	18843.3	12525.5	49719.2	18757.5	16571.9	417439	48940.1	24783.5		57851.2	33887.5	28349.5	163721	0.585771	0.490042	2.83003	0.514616	0.382512	0.46154	0.831731	0.95867	0.880213
3.85_247.1157m/z	3.85	247.116	PDA	2-Methyl-4-(1-piperazinyl)-6-(trifluoromethyl)pyrimidine		140.94	708.738	413.855	334.482	137.667	422.623	0	0	12213.1	147.044	661.035	1490.05		421.178	298.257	4071.05	766.044	0.708151	9.66586	1.81881	0.541346	0.420988	0.461844	0.791617	0.962385	0.793363
13.05_263.1984m/z	13.05	263.198	PDA	4,6-Di(1-piperidinyl)-1,3,5-triazin-2-amine		71085.4	69325.7	71005.5	83152.7	78459.6	79938.7	77200.7	70830.2	71479.4	81990.5	72693.9	67289.6		70472.2	80517	73170.1	73991.3	1.14254	1.03828	1.04994	0.00258321	0.268967	0.462093	1.31887	1.00317	0.84033
7.06_142.1229m/z	7.06	142.123	PDA	Pregabalin		4562.7	2153.83	1018.24	3266.28	1542.76	931.798	3088.02	1215.88	1025.6	13238.9	2549.35	1444.02		2578.26	1913.61	1776.5	5744.1	0.742211	0.68903	2.2279	0.625002	0.551575	0.462842	0.797615	0.865948	0.878652
16.60_304.3000m/z	16.6	304.3	PDA	1-Hexadecylpyridinium cation		0	0	13758	46357.6	0	784.134	2684.93	675.025	1862.6	700.336	2968	53230.5		4586	15713.9	1740.85	18966.3	3.4265	0.379602	4.13569	0.524914	0.571556	0.463232	0.804877	0.623347	0.677741
18.08_332.3312m/z	18.08	332.331	PDA	Benzyldimethyltetradecylammonium cation		0	0	4343.58	7997.26	0	0	0	0	0	774.723	0	17653.9		1447.86	2665.75	0	6142.87	1.84117	0	4.24273	0.708596	0.373901	0.473446	0.71921	0.848506	0.645343
10.04_356.2801m/z	10.04	356.28	PDA	Naphtho[2,1-b]furan-4,5-diol, dodecahydro-2-(1-hydroxy-1-methyl-2-propen-1-yl)-3a,6,6,9a-tetramethyl-		7046.77	10132.4	14721.1	6584.99	7425.4	10432.5	7221.9	7282.65	7281.03	8344.61	8633.24	9578.96		10633.4	8147.64	7261.86	8852.27	0.766229	0.682927	0.832494	0.37924	0.205028	0.47479	0.898796	1.05851	0.874253
14.58_335.0959m/z	14.58	335.096	PDA	Diflufenzopyr		0	693.082	727.161	0	0	0	1039.07	643.747	40527	0	0	660.419		473.414	0	14069.9	220.14	0	29.7202	0.465004	0.116345	0.362208	0.477306	1.08483	1.00602	0.792691
9.03_206.1522n	9.03	207.159	PDA	Tri(propylene glycol) methyl ether		274493	261158	347511	423925	223641	306548	407845	361638	280072	348335	210670	198365		294388	318038	349852	252457	1.08034	1.18841	0.857566	0.730466	0.294318	0.488725	0.774288	0.964891	0.864212
18.45_506.3613m/z	18.45	506.361	PDA	1-Stearoyl-2-hydroxy-sn-glycero-3-phosphocholine		67464	43533.3	34934.9	63768.3	115810	153964	138184	69086.5	25076.2	209649	28843.3	41357		48644.1	111181	77448.8	93283.1	2.2856	1.59215	1.91767	0.0884214	0.448612	0.492109	1.08564	0.928462	0.865632
12.01_234.1259n	12.01	235.133	PDA	.alpha.-Cyclohexylmandelic acid		111215	102378	123640	160288	96778.9	126407	139518	143342	125996	129374	88814.5	83809.6		112411	127825	136285	100666	1.13712	1.21238	0.895516	0.47043	0.0421769	0.495707	0.856099	1.39349	0.859931
10.80_389.2515m/z	10.8	389.252	PDA	Asn-Lys-Lys		18742.2	19136.9	14157.1	20310.7	14670.3	16450.8	29988.4	11040.2	11452.7	20200.7	13316.7	11636.1		17345.4	17143.9	17493.8	15051.2	0.988384	1.00855	0.867731	0.934625	0.982752	0.496287	0.682196	0.709079	0.857962
7.51_333.1889m/z	7.51	333.189	PDA	Ala-Ser-Arg		39617.7	4412.34	1970.64	13238.9	3813.51	0	19304	2573.49	549.475	11094.1	5368.93	1591.52		15333.6	5684.13	7475.66	6018.18	0.370699	0.487536	0.392484	0.492342	0.59272	0.496641	0.840949	0.848795	0.864138
10.34_206.1522n	10.34	207.159	PDA	Tri(propylene glycol) methyl ether		16147.9	15560.4	16997.7	17843.8	20570.2	17812.9	17597.9	16348	21112.2	23020.8	17149.9	14328.6		16235.3	18742.3	18352.7	18166.4	1.15441	1.13042	1.11894	0.0671119	0.227296	0.497953	1.10137	1.11831	0.828925
11.42_182.0735n	11.42	183.081	PDA	Benzophenone		62949.5	56478.7	60138	60307.5	63455.9	67681.6	62584.3	60617.9	65442.2	68893.8	58534.3	60343.4		59855.4	63815	62881.5	62590.5	1.06615	1.05056	1.0457	0.235877	0.265397	0.501166	0.948292	1.09045	0.855601
9.46_265.1050m/z	9.46	265.105	PDA	2-Aminoadenosine		11417.6	9958.92	11520.1	15190.4	10408.6	11524.8	12401.5	13757.4	9843.97	13979.8	10530.9	10977.8		10965.5	12374.6	12000.9	11829.5	1.1285	1.09442	1.07879	0.409136	0.455124	0.509536	0.883453	0.941538	0.855762
13.00_356.3527m/z	13	356.353	PDA	Arachidoyl ethanolamide		0	767.785	4064.08	0	0	386.972	0	0	0	0	18313.1	0		1610.62	128.991	0	6104.37	0.0800874	0	3.79007	0.30259	0.265943	0.510652	0.903072	0.968637	0.616618
18.47_787.6099n	18.47	788.617	PDA	1-Octadecanoyl-2-octadecenoyl-sn-glycero-3-phosphocholine		2.49049e+06	1.60229e+06	1.34825e+06	2.22585e+06	3.66121e+06	4.44504e+06	3.95839e+06	1.79604e+06	1.02252e+06	7.00266e+06	1.16e+06	1.42946e+06		1.81368e+06	3.44403e+06	2.25898e+06	3.19737e+06	1.89892	1.24553	1.76292	0.0911827	0.661812	0.514168	1.08684	0.813817	0.85586
11.62_326.0012n	11.62	327.008	PDA	Tris(2-chloropropyl) phosphate		653839	549049	1.02848e+06	885936	636282	801106	741786	607791	1.04032e+06	748313	830817	991768		743788	774441	796633	856966	1.04121	1.07105	1.15216	0.859936	0.798498	0.523595	0.727557	0.641492	0.833309
13.30_105.0336m/z	13.3	105.034	PDA	Benzamide		1447.67	1562.09	1644.05	1915.03	1429.15	1822.93	1758.03	1611.06	1555.1	2015.52	1408.08	1617.99		1551.27	1722.37	1641.4	1680.53	1.11029	1.0581	1.08332	0.343839	0.339107	0.52745	0.894223	0.853246	0.829044
19.47_669.5436m/z	19.47	669.544	PDA	1-Stearoyl-2-docosahexaenoyl-sn-glycerol		140717	132904	75013	45129.2	64579.7	125236	230889	149177	97491	449698	59678	97619.5		116211	78315	159186	202332	0.673903	1.3698	1.74107	0.299268	0.384175	0.531474	0.752856	0.990419	0.847034
6.64_319.1732m/z	6.64	319.173	PDA	Gly-Ser-Arg		61054.4	8319.69	3285.78	26481.4	5900.07	580.421	36951.1	7252.11	4143.77	17897.3	12807.8	3665.59		24219.9	10987.3	16115.6	11456.9	0.453647	0.665388	0.473035	0.546127	0.722047	0.537285	0.82089	0.800781	0.845302
10.45_235.1698m/z	10.45	235.17	PDA	.alpha.-Humulen-14-oic acid		4821.11	4097.13	6387.43	7068.26	5557.48	6224.24	6840.25	6082.44	6448.83	5687.93	4530.45	3087.52		5101.89	6283.33	6457.17	4435.3	1.23157	1.26564	0.869344	0.21608	0.129086	0.545794	0.98796	1.15605	0.778574
6.71_370.0528m/z	6.71	370.053	PDA	Adenosine 2'-monophosphate		8475.6	13098.8	15497.3	10504.1	12640.1	14957.3	9108.17	12230.5	14871.5	4654.47	11961.3	13694.1		12357.2	12700.5	12070	10103.3	1.02778	0.976759	0.8176	0.894454	0.918904	0.54946	0.751505	0.746691	0.837213
13.23_191.0858m/z	13.23	191.086	PDA	Chalcone		8056.63	10973.7	10349.4	6886.61	6135.64	8414.45	15325.2	13318.7	11012.7	13903.8	8371.25	10668.1		9793.25	7145.56	13218.9	10981	0.729642	1.3498	1.12129	0.0758582	0.0886206	0.552397	1.13199	1.28589	0.813465
11.99_95.0493m/z	11.99	95.0493	PDA	(2E,4E)-Hexa-2,4-dienoic acid		2684.18	2245.02	3281.37	2517.05	2721.27	3192.46	2866.71	2823.14	19351.4	2242.28	2929.7	2330.92		2736.86	2810.26	8347.09	2500.96	1.02682	3.04988	0.913809	0.848723	0.366191	0.5583	0.756338	1.0036	0.765238
12.44_330.2411n	12.44	331.248	PDA	(9Z)-5,8,11-Trihydroxyoctadec-9-enoic acid		694669	718480	726157	759392	806468	771663	725051	713620	719792	799995	732526	677112		713102	779174	719488	736545	1.09266	1.00895	1.03287	0.0177044	0.559262	0.558465	1.23925	0.667002	0.762728
16.50_447.2314n	16.5	448.239	PDA	2-(2H-Benzotriazol-2-yl)-4,6-bis(1-methyl-1-phenylethyl)phenol		151516	161280	166005	153244	158249	192522	167416	175893	173337	181581	156598	157964		159601	168005	172215	165381	1.05266	1.07904	1.03622	0.554914	0.0634135	0.562384	0.701976	1.35456	0.835305
11.84_235.1307m/z	11.84	235.131	PDA	1-(4-(7H-Purin-6-yl)morpholin-2-yl)methanamine		25106.8	25147.3	24068.2	24891.6	28878.6	29914.2	24181.2	24288.6	27380.9	28705	24180.8	24323.9		24774.1	27894.8	25283.5	25736.6	1.12597	1.02056	1.03885	0.117976	0.669278	0.562517	1.06698	0.7905	0.83546
9.38_376.2025m/z	9.38	376.202	PDA	3-[3-(Dimethylamino)propyl]-4-hydroxy-N-[4-(4-pyridyl)phenyl]benzamide		7643.04	8881.39	8494.97	8567.87	9892.7	9827.73	7470.58	7478.58	8576.3	9872.64	8804.95	7709.28		8339.8	9429.43	7841.82	8795.62	1.13065	0.940289	1.05466	0.12625	0.391102	0.563016	1.08513	0.981247	0.754982
9.15_143.0858m/z	9.15	143.086	PDA	2-Methyl-4-phenyl-3-butyn-2-ol		1228.02	1124.74	2263.08	1795.19	1150.69	1651.44	1319.53	1637.24	1357.17	1610.23	942.279	1293.76		1538.61	1532.44	1437.98	1282.09	0.995985	0.934592	0.833276	0.988773	0.802722	0.566798	0.728846	0.654348	0.823458
7.94_214.1231m/z	7.94	214.123	PDA	4-(3,4-Dimethylphenoxy)aniline		874.354	1178.93	1327.02	1054.38	911.936	679.233	1177.82	759.267	2662.22	879.198	549.843	1417.28		1126.77	881.849	1533.1	948.773	0.782635	1.36062	0.84203	0.228379	0.530537	0.56714	0.889769	0.886222	0.585343
8.37_142.1228m/z	8.37	142.123	PDA	2-[(Dimethylamino)methyl]cyclopentan-1-one		2106.85	2507.46	2028.03	1985.91	2039.54	2072.68	4309.06	2281.81	2671.94	2557.97	1640.08	1857.84		2214.11	2032.71	3087.6	2018.63	0.918069	1.39451	0.911712	0.294686	0.243125	0.567519	0.91612	1.06421	0.824877
10.27_273.1101m/z	10.27	273.11	PDA	Trolox		3340.15	4536.4	5500.1	5145.24	4466.29	5174.22	3813.11	4146.56	31933.9	3948.22	3691.12	4497.46		4458.88	4928.58	13297.9	4045.6	1.10534	2.98233	0.907313	0.519653	0.397527	0.569872	0.826624	0.980274	0.811445
3.93_311.1242m/z	3.93	311.124	PDA	Glu-Tyr		8227.86	10595.4	12154.8	2516.25	3956.58	3764.21	25935.7	15173.4	12233.1	859.61	9526.27	13480.9		10326	3412.35	17780.8	7955.61	0.330461	1.72194	0.770443	0.00489097	0.159384	0.575956	1.30075	1.13908	0.803776
11.55_323.1469m/z	11.55	323.147	PDA	2-{2-[2-(Acryloyloxy)-1-methylethoxy]-1-methylethoxy}-1-methylethyl acrylate		10059.3	8707.29	13697.3	14283	9310.64	15270.4	11782	13045.7	11318.3	10840.3	9818.72	8970.45		10821.3	12954.7	12048.7	9876.5	1.19715	1.11342	0.91269	0.419092	0.479836	0.58322	0.865085	0.840227	0.81461
8.91_126.1047n	8.91	127.112	PDA	6-Methyl-5-hepten-2-one		114962	111499	118873	113865	123414	131633	117230	110918	122885	128761	110559	116030		115111	122971	117011	118450	1.06828	1.01651	1.02901	0.230247	0.664173	0.595525	0.971947	0.730592	0.805014
11.70_294.1679m/z	11.7	294.168	PDA	N-3-Hydroxydecanoyl-L-homoserine lactone		1098.14	11238.4	11814.4	3351.23	1115.33	1287.47	934.492	557.888	1437.96	10045.9	6357.44	256.436		8050.3	1918.01	976.78	5553.25	0.238253	0.121335	0.689819	0.159474	0.112576	0.608602	1.03698	1.24031	0.741821
8.93_235.0945m/z	8.93	235.095	PDA	(2R,3R)-(-)-2-Benzyloxy-1,3,4-butanetriol		30953.9	32652.6	39662.8	48057.8	27400	36214	38227.4	33424.7	26028.3	35786.1	30304.3	32045.5		34423.1	37223.9	32560.1	32712	1.08136	0.945881	0.950291	0.691017	0.696192	0.612298	0.783716	0.613327	0.814614
0.50_291.6404m/z	0.5	291.64	PDA	Streptomycin A		3621.01	7297.82	2121.22	2443.79	785.722	518.795	9821.57	7284.36	4169.85	2477.1	11762.4	4048.46		4346.68	1249.44	7091.92	6096.01	0.287446	1.63157	1.40245	0.133982	0.288342	0.619519	1.06993	1.06882	0.655814
6.76_407.1895m/z	6.76	407.19	PDA	Gly-Gly-Ala		13359	17646.1	12621	15715.7	9477.4	9240.78	11174.8	6235.44	123505	10378.5	10911.4	17793.4		14542	11478	46971.8	13027.8	0.789297	3.23008	0.895872	0.309708	0.445108	0.624023	0.939954	0.946246	0.63789
12.26_347.1833m/z	12.26	347.183	PDA	Hymeglusin		8540.15	9056.28	7979.42	9464.39	9463.16	10971.1	8112.84	7306.85	8255.74	10842.5	7835.21	8438.39		8525.28	9966.23	7891.81	9038.7	1.16902	0.925695	1.06022	0.0713152	0.213723	0.624528	1.06401	1.14014	0.804366
9.01_385.2202m/z	9.01	385.22	PDA	PyroGlu-Val-Arg		22422.2	25448.7	23735.1	22946	24122.8	25449.8	26781.3	25771.4	24362.5	22263	24329.6	23331.2		23868.6	24172.9	25638.4	23308	1.01275	1.07415	0.976509	0.802118	0.189968	0.624859	0.702526	1.15929	0.78022
11.77_244.2639m/z	11.77	244.264	PDA	3-Dodecyloxypropylamine		115658	107811	112746	109713	129124	134206	109055	106543	118476	132213	108021	109023		112071	124348	111358	116419	1.10954	0.993635	1.03879	0.190928	0.876109	0.625174	1.00765	0.776993	0.812041
10.16_144.1385m/z	10.16	144.138	PDA	4-sec-Butylmorpholine		4848.37	3447.62	6641.85	11467.7	3467.13	4469.71	6188.21	8906.54	8352.72	5842.79	3639.57	3583.9		4979.28	6468.18	7815.82	4355.42	1.29902	1.56967	0.874709	0.608231	0.0844152	0.62684	0.787585	1.31919	0.810835
7.94_377.2152m/z	7.94	377.215	PDA	Thr-Thr-Arg		50470.7	6585.86	2357.07	26801.2	4849.78	0	38806.3	8619.81	1828.22	21618.8	10034.7	2868.88		19804.5	10550.3	16418.1	11507.5	0.532723	0.829008	0.581052	0.624001	0.868056	0.637985	0.797617	0.773635	0.807363
11.45_329.1363m/z	11.45	329.136	PDA	Yuehgesin C		14162.1	10094.7	26591.3	37449.9	9890.78	22809.1	22050.8	22699.3	19417.9	15123.8	11894	16065.5		16949.4	23383.3	21389.3	14361.1	1.3796	1.26195	0.847296	0.530478	0.429971	0.639791	0.831556	0.824145	0.795659
13.51_303.1480m/z	13.51	303.148	PDA	N-(2-Methyl-1,2,3,4-tetrahydro-4-quinolinyl)-N-phenylacetamide		35765.7	27802.8	41229	62515.3	31614.5	38155.5	41587.7	43439.8	34695.5	35241.8	34191.9	28732.1		34932.5	44095.1	39907.7	32721.9	1.26229	1.14242	0.936719	0.418885	0.35126	0.641001	0.872871	0.973173	0.760351
14.53_371.1014m/z	14.53	371.101	PDA	Decamethylcyclopentasiloxane		8837.83	9216.5	16625.7	15723.5	19613.1	17735.7	13527	19792.2	69884.5	16025.2	9525.83	13911.2		11560	17690.8	34401.2	13154.1	1.53035	2.97588	1.1379	0.0915199	0.273564	0.642157	1.08844	1.08275	0.770513
14.02_361.2352m/z	14.02	361.235	PDA	9S,15S-Dihydroxy-5Z,13E-prostadienoic acid		10721.4	10580.3	12029.2	11427.2	10697.2	9860.79	12351	9017.07	13024.2	11954.3	9366.58	10692.9		11110.3	10661.7	11464.1	10671.3	0.959625	1.03184	0.960482	0.525757	0.802216	0.643291	0.61993	0.609266	0.75665
14.53_223.0639m/z	14.53	223.064	PDA	Hexamethylcyclotrisiloxane		1765.66	2326.57	2234.96	2780.6	2830.41	3455.26	2883.47	3761.84	17902.6	1538.24	1772.3	2508.09		2109.07	3022.09	8182.64	1939.54	1.4329	3.87975	0.919622	0.030387	0.280356	0.644176	1.20794	1.07442	0.681671
18.66_617.5121m/z	18.66	617.512	PDA	1-Palmitoyl-2-oleoyl-sn-glycerol		279165	214364	184672	108345	198107	259827	441063	295693	162928	649041	132088	150482		226067	188760	299895	310537	0.834973	1.32657	1.37365	0.513382	0.434221	0.64837	0.707881	0.947968	0.804461
14.45_542.3226m/z	14.45	542.323	PDA	3-Hydroxy-2-((9Z,12Z)-octadeca-9,12-dienoyloxy)propyl 2-(trimethylazaniumyl)ethyl phosphate		28928.5	21276	18497.9	13465.5	11371.6	15571.5	28977.8	18201	12161.7	24533.7	18546.5	20326.9		22900.8	13469.5	19780.2	21135.7	0.588168	0.863733	0.922925	0.0478969	0.620469	0.648578	1.15527	0.851207	0.789148
15.37_559.1320m/z	15.37	559.132	PDA	Cidofovir		0	1408.07	0	0	3692.31	0	1149.72	0	32783.3	0	3065.29	0		469.358	1230.77	11311	1021.76	2.62224	24.0989	2.17694	0.594218	0.370317	0.648961	0.727919	0.999475	0.567707
11.15_349.1626m/z	11.15	349.163	PDA	5-(Acetyloxy)-3-(hydroxymethyl)-2-oxo-6-(propan-2-yl)cyclohex-3-en-1-yl 3-methylbutanoate		9024.15	9639.84	9762.38	11515.1	9930.88	9596.37	11021.6	8536.32	10862	10982.8	8109.69	10725.5		9475.46	10347.4	10139.9	9939.35	1.09203	1.07013	1.04896	0.241205	0.4707	0.649497	0.951011	0.805949	0.588537
11.53_234.1235n	11.53	235.131	PDA	1-(4-(7H-Purin-6-yl)morpholin-2-yl)methanamine		97992	88289.1	99187.6	99462.8	101119	107970	89119.1	95984.4	100075	106937	91094.8	95917.9		95156.2	102851	95059.4	97983.3	1.08086	0.998982	1.02971	0.149712	0.98456	0.652635	1.05415	0.767035	0.785843
7.11_363.1995m/z	7.11	363.2	PDA	Thr-Ser-Arg		56581.7	8808.96	4045.1	28150.9	5645.79	667.25	44405.8	10662.2	4262.97	24728.9	15275.1	4043.99		23145.3	11488	19777	14682.7	0.496343	0.854472	0.63437	0.568493	0.879729	0.659425	0.814475	0.772328	0.798016
15.37_495.3330n	15.37	496.34	PDA	1-Palmitoyl-sn-glycero-3-phosphocholine		65602.9	67058.1	85011.6	55496	55958.9	61929.9	54559	77431.6	78516.7	36067	77139.6	81991.6		72557.5	57794.9	70169.1	65066	0.79654	0.967082	0.896751	0.0881422	0.822939	0.661054	1.12289	0.786217	0.798047
14.70_425.1097m/z	14.7	425.11	PDA	Azimsulfuron		79850.3	102379	126075	135286	138251	157614	112464	156272	563788	107925	100397	120216		102768	143717	277508	109513	1.39846	2.70034	1.06563	0.0531409	0.292613	0.666902	1.18002	1.06438	0.766775
17.65_753.5888m/z	17.65	753.589	PDA	N-(Octadecanoyl)sphing-4-enine-1-phosphocholine		30296.8	12425.6	7435.91	20972	31049.4	78056.2	91145.8	10417.2	0	89934.5	2445.13	0		16719.4	43359.2	33854.3	30793.2	2.59334	2.02485	1.84176	0.231691	0.594031	0.667286	0.848359	0.81193	0.798397
11.92_343.2095m/z	11.92	343.209	PDA	Ala-Pro-Arg		21705.6	25610.5	23103.9	22752.7	23967.4	25699.5	23786.3	25050	33815.1	27571.7	23575.3	22037.9		23473.3	24139.9	27550.5	24395	1.0284	1.17369	1.03926	0.664697	0.290966	0.669799	0.723736	1.06232	0.771502
16.12_237.0795m/z	16.12	237.079	PDA	N-(5-Chloro-2-hydroxyphenyl)piperidine-4-carboxamide		4484.68	8978.19	8153.12	10502	10281.1	11325.7	7340.59	12854.9	19924.9	6706.13	7362.4	5515.09		7205.33	10702.9	13373.5	6527.88	1.48542	1.85605	0.905978	0.0690888	0.188463	0.671528	1.15542	1.16601	0.72853
0.87_247.0580m/z	0.87	247.058	PDA	Methyl 4-(trifluoromethyl)benzoylacetate		64377	54320	56334.5	49890.7	58693.1	53215.3	61982.7	57784.6	52852.9	45576.7	72220	69088.7		58343.9	53933	57540.1	62295.1	0.9244	0.986223	1.06772	0.33235	0.852344	0.681732	0.924431	0.780404	0.793786
16.58_339.3503n	16.58	340.358	PDA	Docosanamide		32975.2	40911.1	52411.3	40964.8	36133.6	66908.2	32485.8	25258.8	23213.4	67812.9	49828.8	26177.6		42099.2	48002.2	26986	47939.8	1.14022	0.64101	1.13873	0.622927	0.0745745	0.68348	0.722723	1.2611	0.675647
15.39_328.2404n	15.39	329.248	PDA	cis-4,7,10,13,16,19-Docosahexaenoic acid		95057.6	83276.2	70625.4	48973.4	56804.9	62305.5	97985.6	82910.2	74316.4	63781.3	110738	94634.1		82986.4	56027.9	85070.7	89717.9	0.675146	1.02512	1.08112	0.0285476	0.84323	0.686056	1.20213	0.767983	0.774592
10.11_248.1438m/z	10.11	248.144	PDA	N-Benzyl(1-naphthyl)methanamine		4400.03	16452.3	3614.23	3039.24	5103.41	4012.7	8395.64	14064.6	5207.4	3941.49	11099.7	3179.56		8155.51	4051.78	9222.54	6073.57	0.496816	1.13084	0.74472	0.383563	0.838136	0.690461	0.885361	0.708747	0.708363
9.61_385.2202m/z	9.61	385.22	PDA	PyroGlu-Val-Arg		16840.5	20776.6	19684.3	19284.3	21590	21706.8	19181.4	19384.2	23569.5	18730	17154.5	19673.6		19100.5	20860.4	20711.7	18519.4	1.09214	1.08436	0.969576	0.281106	0.432873	0.6962	0.958096	0.953246	0.71945
12.04_171.1626n	12.04	172.17	PDA	1,2,2,6,6-Pentamethyl-4-piperidinol		119118	110194	149984	251804	91829.7	131084	157827	149507	129423	142761	99580.8	115380		126432	158239	145586	119240	1.25157	1.15149	0.943119	0.556409	0.262812	0.701338	0.820185	0.983179	0.773964
13.81_223.0639m/z	13.81	223.064	PDA	Hexamethylcyclotrisiloxane		3279.67	4105.04	5326.32	3411.82	5790.53	6070.9	5052.7	5757.1	17259.9	3751.33	4487.03	5386.68		4237.01	5091.08	9356.56	4541.68	1.20158	2.20829	1.07191	0.454403	0.269906	0.708862	0.863261	1.08657	0.758695
5.28_370.0529m/z	5.28	370.053	PDA	Adenosine 2'-monophosphate		62678.7	99339.4	116897	60411.1	92877	110739	84188.2	103911	120764	44368.3	96751	107905		92971.8	88009.2	102954	83008.2	0.946622	1.10737	0.892832	0.830538	0.629744	0.713521	0.758396	0.814368	0.783065
15.27_166.1359n	15.27	167.143	PDA	(4,7,7-Trimethylbicyclo[4.1.0]hept-4-en-3-yl)methanol		34046.6	13266.2	21179.5	53661.6	36011.9	20771.6	18883.1	27448.7	13930.5	96429.4	8668.08	0		22830.8	36815	20087.4	35032.5	1.61252	0.87984	1.53444	0.282406	0.723608	0.717291	0.919848	0.764611	0.781806
12.62_365.1153m/z	12.62	365.115	PDA	Acetamide, 2-[([1,1'-biphenyl]-4-ylsulfonyl)(1-methylethoxy)amino]-N-hydroxy-		7702.23	11564.7	5513.93	4636.95	10227.8	7997.78	12064.2	10883.4	6548.17	8743.33	8857.76	4539.62		8260.3	7620.84	9831.94	7380.24	0.922587	1.19027	0.893459	0.803225	0.554171	0.717846	0.750362	0.868581	0.671715
12.32_271.2151n	12.32	272.222	PDA	N-Lauroylsarcosine		12639.2	25513.5	24325.8	15831.2	12314.8	13861.8	16219.4	12138.8	11972.8	31807.4	23685.9	14494.7		20826.2	14002.6	13443.7	23329.3	0.672355	0.645517	1.12019	0.18217	0.163866	0.718611	1.02658	1.14926	0.697857
7.51_360.2399m/z	7.51	360.24	PDA	4,4-Dimethyl-1-(4-(4-(pyrimidin-2-yl)piperazin-1-yl)butyl)piperidine-2,6-dione		18052.5	18876.6	18336.3	18112.1	19579.9	20458.1	16367	17090.7	17478.3	21059.3	15386.9	16909.6		18421.8	19383.4	16978.7	17785.3	1.0522	0.92166	0.965446	0.255819	0.0236191	0.728914	0.927719	1.45414	0.764864
13.61_262.2300n	13.61	263.237	PDA	(5E,9E)-Farnesylacetone		595408	75426.6	110513	282672	105971	59849.5	541029	154231	96226.6	437385	73409.5	35526.5		260449	149498	263829	182107	0.573999	1.01298	0.699203	0.573032	0.988388	0.729372	0.815102	0.768258	0.781676
10.04_109.0650m/z	10.04	109.065	PDA	6-Heptynoic acid		3607.35	3651.41	4006.7	4268.48	3943.91	4543.53	3606.88	3493.36	3532.15	3813.39	3772.44	3820.53		3755.16	4251.97	3544.13	3802.12	1.1323	0.943804	1.01251	0.0814807	0.181786	0.730858	1.1243	1.04715	0.780904
14.91_478.3295m/z	14.91	478.329	PDA	1-Palmitoyl-sn-glycero-3-phosphocholine		29001.6	29125.1	24846	20516.1	25641.1	13900.3	16739.1	28496.6	30487.2	19372.1	27503.2	31824.2		27657.6	20019.2	25241	26233.2	0.723823	0.912624	0.948499	0.1064	0.620798	0.734191	1.0649	0.638797	0.732644
11.65_293.1363m/z	11.65	293.136	PDA	His-His		6943.41	5408.76	6661.12	7097.93	4936.85	11081.5	12510.4	6864.14	5473.53	10253.1	5144.8	5414.7		6337.76	7705.43	8282.69	6937.54	1.2158	1.30688	1.09464	0.503024	0.427124	0.745638	0.639144	0.878492	0.777518
8.69_214.1230m/z	8.69	214.123	PDA	4-(3,4-Dimethylphenoxy)aniline		950.643	843.354	925.536	1070	821.593	1008.49	1178.39	867.87	3701.35	1195.41	723.382	611.083		906.511	966.694	1915.87	843.292	1.06639	2.11346	0.930261	0.500812	0.323814	0.745733	0.801575	1.03832	0.764378
12.06_256.3002m/z	12.06	256.3	PDA	N-Methyldioctylamine		3505.16	5080.47	13450.8	58891.6	5071.1	8417.95	3600.05	2938.26	3023.64	3982.87	8171.28	14356.6		7345.47	24126.9	3187.32	8836.9	3.28459	0.433916	1.20304	0.396295	0.250049	0.746929	0.878359	0.976118	0.727061
15.27_170.1541m/z	15.27	170.154	PDA	10-Aminodecanoic acid		18427.8	6015.53	13747.3	27209.4	17853.5	15858.7	8661.89	14067.5	9612.83	52446.9	3111.63	0		12730.2	20307.2	10780.7	18519.5	1.5952	0.846862	1.45477	0.206721	0.65024	0.755634	0.999605	0.819366	0.774017
9.23_453.1738m/z	9.23	453.174	PDA	4'-O-.beta.-D-Glucosyl-5-O-methylvisamminol		899.318	1603.6	1504.31	2025.47	1190.08	1010.07	1058.02	384.301	9048.28	1327.32	424.085	1799.08		1335.74	1408.54	3496.87	1183.49	1.0545	2.61792	0.88602	0.858322	0.481994	0.757036	0.697914	0.924685	0.492635
9.61_109.0650m/z	9.61	109.065	PDA	6-Heptynoic acid		3255.38	3871.07	4227.07	3789.99	4055.82	4401.61	3912.5	3604.76	5152.94	4063.72	3723.67	3858.1		3784.51	4082.47	4223.4	3881.83	1.07873	1.11597	1.02572	0.42341	0.470901	0.762297	0.878355	0.89322	0.77385
13.81_576.1277n	13.81	577.135	PDA	Procyanidin A2		33061.6	68782.1	44707.5	60450.3	90307.3	62362.9	51689.9	28176.4	322006	59262.2	34911.9	40000.3		48850.4	71040.2	133957	44724.8	1.45424	2.7422	0.915547	0.195008	0.420311	0.764577	1.00191	0.964173	0.772786
13.81_398.2437n	13.81	399.251	PDA	Tris(2-butoxyethyl) phosphate		188477	223514	282852	195056	264007	277993	194472	193840	237280	242142	245213	233152		231614	245685	208531	240169	1.06075	0.900337	1.03693	0.727411	0.498764	0.773498	0.769045	0.792861	0.755508
13.56_314.1887n	13.56	315.196	PDA	7-Oxoabieta-8,11,13-trien-18-oic acid		24935.4	28235.4	17798.1	28935.6	22821.2	24250.5	24261.6	19010.8	19983.7	31993.6	20691.5	22586.2		23656.3	25335.8	21085.4	25090.4	1.07099	0.891321	1.06062	0.664375	0.500675	0.773551	0.728959	0.883273	0.766569
10.80_493.2812m/z	10.8	493.281	PDA	Hypaphorine		28071	0	0	13367.5	0	0	16233.4	530.811	0	17855.4	0	0		9356.99	4455.82	5588.06	5951.8	0.476202	0.597207	0.636081	0.660925	0.743937	0.774117	0.782511	0.799585	0.770061
14.12_111.1169m/z	14.12	111.117	PDA	1,8-Octanediol		4435.69	4445.75	5789.46	6355.35	5563.07	6011.95	4575.89	5515.43	4592.31	5642.68	4533.68	4992.25		4890.3	5976.79	4894.54	5056.21	1.22217	1.00087	1.03393	0.0976928	0.994178	0.779058	1.1059	0.720758	0.760371
14.58_237.0795m/z	14.58	237.079	PDA	N-(5-Chloro-2-hydroxyphenyl)piperidine-4-carboxamide		3386.54	1764.09	1025.09	4372.58	3820.81	2730.83	2225.19	3051.76	16706	2591.01	1354.58	2986.02		2058.57	3641.4	7327.66	2310.54	1.7689	3.55958	1.1224	0.135358	0.329216	0.782431	1.07533	1.02355	0.61593
15.27_281.2719n	15.27	282.279	PDA	(9E)-9-Octadecenamide		4.57651e+07	1.6307e+07	2.5482e+07	5.64859e+07	3.47003e+07	2.67396e+07	3.29563e+07	3.22362e+07	1.9321e+07	1.01154e+08	1.07089e+07	3.45448e+06		2.91847e+07	3.93086e+07	2.81711e+07	3.84391e+07	1.34689	0.965271	1.3171	0.461465	0.922332	0.790655	0.850595	0.75646	0.766691
9.69_176.0709m/z	9.69	176.071	PDA	6-Maleimidocaproic acid		14518.9	17722.8	12972.9	9143.82	12912.9	10520.8	23499.7	24480.9	19291	6124.77	27024	17262.2		15071.6	10859.2	22423.8	16803.6	0.720508	1.48783	1.11492	0.0771313	0.0255924	0.793727	1.14368	1.44892	0.699105
11.57_325.1626m/z	11.57	325.163	PDA	1-{2-[(2-Amino-6-hydroxy-9H-purin-9-yl)methoxy]ethoxy}-3-methyl-1-oxo-2-butanamine		7827.83	5872.82	7588.9	8733.51	7695.87	5790.95	8589.51	8336.78	6156.81	8306.53	5628.68	6517.52		7096.52	7406.78	7694.37	6817.58	1.04372	1.08425	0.960693	0.78412	0.577627	0.794037	0.588441	0.854684	0.743085
14.30_401.1972m/z	14.3	401.197	PDA	2-(2,6-Dimethoxy-4-prop-2-enylphenoxy)-1-(3,4,5-trimethoxyphenyl)propan-1-ol		17654.4	9530.23	7611.72	13205.8	10669.2	9982.7	9470.33	9548.68	9963.57	15024.7	10302.8	6207.15		11598.8	11285.9	9660.86	10511.6	0.973025	0.83292	0.906265	0.9275	0.563589	0.799008	0.730386	0.761695	0.746904
12.21_287.1621m/z	12.21	287.162	PDA	Abacavir		7731.43	7300.64	9062.18	7299.99	7362.97	8800.41	7552.66	7436.29	9206.79	8530.29	7329.99	7729.33		8031.42	7821.12	8065.25	7863.2	0.973815	1.00421	0.979055	0.785298	0.967474	0.804733	0.753784	0.688255	0.759942
16.25_338.3418m/z	16.25	338.342	PDA	Erucamide		940584	4.44334e+06	5.9117e+06	1.16108e+06	888188	4.82115e+06	1.22832e+06	656186	479591	2.12086e+06	1.11124e+07	828549		3.76521e+06	2.29014e+06	788031	4.68726e+06	0.608238	0.209293	1.24489	0.490392	0.116683	0.808124	0.831473	1.20574	0.420093
11.84_423.1993m/z	11.84	423.199	PDA	3-Cyclohexyl-6-{4-[3-(trifluoromethyl)phenyl]-1-piperazinyl}-2,4(1H,3H)-pyrimidinedione		899.599	1963.66	413.135	19510	479.799	1837.1	1056.46	474.419	49727	618.421	1572.23	658.625		1092.13	7275.65	17086	949.758	6.66188	15.6446	0.869638	0.371345	0.382773	0.809772	0.902007	0.989397	0.682146
6.21_111.0806m/z	6.21	111.081	PDA	.gamma.-Heptalactone		14454.7	16613.9	17201.8	15960.7	17347.4	18570.6	15774.3	15852.6	17938.7	15385.3	15539.6	16647.1		16090.1	17292.9	16521.9	15857.3	1.07475	1.02683	0.98553	0.345275	0.713578	0.813648	0.916259	0.762134	0.738966
0.66_188.1760m/z	0.66	188.176	PDA	N8-Acetylspermidine		58675.1	53776.8	52990.2	32482.9	49754.1	52156.9	43096.3	26116.2	45628.5	43470.8	50367.8	66347.8		55147.4	44797.9	38280.3	53395.4	0.812331	0.694146	0.968232	0.183677	0.0573245	0.814828	1.00958	1.36673	0.559398
0.66_246.1815m/z	0.66	246.181	PDA	Val-Lys		13919	14964.5	12934	14307.8	14687.9	19353	6980.78	5155.79	11717	25121.9	7556.67	12876.9		13939.1	16116.2	7951.2	15185.1	1.15619	0.570422	1.08939	0.27544	0.0426643	0.823511	0.775856	1.40597	0.736507
14.86_262.2298n	14.86	263.237	PDA	(5E,9E)-Farnesylacetone		146072	29592.2	51305.5	106602	48488	34643	108684	59279.2	35050.9	245976	26441.7	9575.33		75656.5	63244.2	67671.3	93997.8	0.835938	0.894454	1.24243	0.782342	0.857845	0.83808	0.765681	0.777962	0.759695
12.47_333.2040m/z	12.47	333.204	PDA	2-(2,6-Dimethyl-4-morpholinyl)-6-(3-methyl-1-piperidinyl)-5-nitro-4-pyrimidinamine		12952.7	12974.2	10511.1	12742	14778.4	12123.5	10718.8	13404.4	13696.6	13960	11254.8	10338.8		12146	13214.6	12606.6	11851.2	1.08798	1.03792	0.975731	0.403569	0.731488	0.839024	0.882522	0.408873	0.748845
10.80_273.1101m/z	10.8	273.11	PDA	Trolox		7074.17	7871.34	11610.9	12088	8523.31	7740.14	8326.49	8187.4	44129	8676.18	6079.01	10579.7		8852.14	9450.49	20214.3	8444.96	1.06759	2.28355	0.954002	0.77264	0.398719	0.841799	0.627842	0.98004	0.604417
19.16_835.6671m/z	19.16	835.667	PDA	N-Nervonoyl-D-erythro-sphingosylphosphorylcholine		294549	107205	54980.3	89767.6	99020.8	147437	427681	147234	42904.9	540393	16639.8	18008.3		152245	112075	205940	191680	0.73615	1.35269	1.25903	0.620169	0.713076	0.844848	0.705263	0.812648	0.759389
16.45_237.0795m/z	16.45	237.079	PDA	N-(5-Chloro-2-hydroxyphenyl)piperidine-4-carboxamide		6403.32	5493.36	8323.11	11895	7148	10179.9	5031.87	12310.6	17930.4	6205.09	6399.47	7073.09		6739.93	9740.97	11757.6	6559.22	1.44526	1.74448	0.973187	0.137434	0.259884	0.84638	1.07293	1.08269	0.74582
10.50_281.1364m/z	10.5	281.136	PDA	Octyl .alpha.-ketoglutarate		3483.12	2781.45	7337.09	8802.53	4975.48	6180.13	4666.8	7249.69	4131.77	4464.18	4372.3	3885.59		4533.89	6652.71	5349.42	4240.69	1.46733	1.17987	0.935332	0.307103	0.658733	0.847294	0.914059	0.788517	0.750517
12.44_277.2168m/z	12.44	277.217	PDA	(2E,4Z)-9-Oxooctadeca-2,4-dienoic acid		9556.48	9244.91	8814.89	10126	9432.12	9579.2	9853.17	9005.38	9363.8	11072	8641.42	7256.06		9205.43	9712.43	9407.45	8989.83	1.05508	1.02195	0.976579	0.167709	0.569554	0.858691	1.02745	0.876123	0.708752
0.54_182.9809m/z	0.54	182.981	PDA	1-(2-Bromophenyl)ethanol		21200.7	15968.2	17091	16194.2	17337.3	17495.7	16419.2	14786.2	12828.3	23958.6	17707.5	14397.7		18086.6	17009.1	14677.9	18687.9	0.940422	0.811534	1.03325	0.547596	0.147123	0.861075	0.808873	1.22228	0.729281
11.53_135.1170m/z	11.53	135.117	PDA	trans-p-Menthan-7-oic acid		51349.7	50170.8	60215.6	56604.4	58698.7	69541.6	52509.6	51650.9	64670.4	59132.4	48783.3	56263.8		53912	61614.9	56277	54726.5	1.14288	1.04387	1.01511	0.206262	0.676574	0.862865	0.997796	0.771265	0.685673
16.75_569.3851m/z	16.75	569.385	PDA	Lasalocid C		27334.6	24619.9	26179.9	34788.4	24770.1	24477.3	30449.1	20880.3	24902.1	33759.2	25310.2	21140.1		26044.8	28011.9	25410.5	26736.5	1.07553	0.975646	1.02656	0.602026	0.836649	0.864222	0.794663	0.64133	0.716278
11.57_210.1856m/z	11.57	210.186	PDA	N-Cyclohexylcyclohexanecarboxamide		3952.63	3886.01	4870.78	4696.81	4130.7	5119.07	4480.23	4477.83	4170.07	4148.07	4094.98	4661.12		4236.47	4648.86	4376.04	4301.39	1.09734	1.03295	1.01532	0.389563	0.697501	0.867633	0.888506	0.598135	0.695795
10.63_449.2548m/z	10.63	449.255	PDA	Androstan-3-ol-17-one 3-glucuronide		45350.2	0	0	19109.5	401.18	425.429	26605.6	849.857	0	34981.1	1105.76	0		15116.7	6645.36	9151.81	12029	0.439603	0.60541	0.795739	0.631729	0.749774	0.878667	0.78895	0.798314	0.754538
14.37_561.1113m/z	14.37	561.111	PDA	3-Amino-4-hydroxyphenyl sulfone		0	938.896	0	0	0	877.096	0	0	27334	0	0	750.64		312.965	292.365	9111.34	250.213	0.934178	29.1129	0.799492	0.963943	0.389155	0.883139	0.507095	0.984535	0.646305
10.85_147.0807m/z	10.85	147.081	PDA	Thymoquinone		958.611	798.071	1175.34	893.558	802.821	1180.94	776.447	876.578	3315.94	1108.84	889.038	993.468		977.339	959.106	1656.32	997.116	0.981343	1.69472	1.02024	0.91364	0.462991	0.88325	0.717635	0.936325	0.739717
10.02_315.1783m/z	10.02	315.178	PDA	n-Octyl .beta.-D-glucopyranoside		13898.9	12290.9	12431.5	13989	12608.8	10847.5	11380.3	8087.73	12723.1	14615.5	9820.54	13471.8		12873.7	12481.8	10730.4	12635.9	0.969552	0.833509	0.981528	0.726484	0.218537	0.884359	0.710969	1.13243	0.546805
15.87_222.0565n	15.87	223.064	PDA	Hexamethylcyclotrisiloxane		0	1085.75	0	0	2492.46	0	0	0	12108	871.988	0	0		361.915	830.819	4036.01	290.663	2.29562	11.1518	0.803124	0.632157	0.415851	0.885437	0.721386	0.964492	0.75384
12.90_326.0712n	12.9	327.078	PDA	Triphenyl phosphate		50793.4	44434.4	48369.3	44927.2	52348.7	50776.3	51276.5	41852.4	46600.1	53213.3	43480.8	48418.6		47865.7	49350.8	46576.3	48370.9	1.03103	0.973063	1.01055	0.637907	0.715239	0.887948	0.797943	0.721452	0.680389
8.69_365.1212m/z	8.69	365.121	PDA	[(E)-3-Acetyloxy-6,7-dihydroxy-7-(6-oxo-2,3-dihydropyran-2-yl)hept-4-en-2-yl] acetate		614.095	2176.86	357.184	1940.27	1023.5	1291.54	407.428	261.131	8159.93	894.5	598.588	1415.09		1049.38	1418.44	2942.83	969.394	1.35169	2.80435	0.923777	0.58968	0.517394	0.903056	0.783898	0.896757	0.701908
15.73_213.1851m/z	15.73	213.185	PDA	11-Oxatetradecanoic acid		8094.16	5343.74	18323.7	10720.8	4523.28	12879.7	9822.31	7897.39	16610.8	7059.64	10939.1	12119.1		10587.2	9374.57	11443.5	10039.3	0.885462	1.08088	0.948247	0.808183	0.86575	0.903287	0.76146	0.614268	0.752052
14.65_519.3330n	14.65	520.34	PDA	3-Hydroxy-2-((9Z,12Z)-octadeca-9,12-dienoyloxy)propyl 2-(trimethylazaniumyl)ethyl phosphate		342852	345578	364382	228900	258186	257382	323433	337677	361032	254705	383104	399107		350937	248156	340714	345639	0.707123	0.970869	0.984902	0.000947829	0.471818	0.914218	1.33406	0.92594	0.746789
14.32_399.2720m/z	14.32	399.272	PDA	N5-(1-Imino-3-butenyl)-L-ornithine		7756.52	14926.1	20928.2	11302.6	14002.7	19269.8	9571.09	12710.7	70587.9	16362.2	12285.4	16200.3		14536.9	14858.4	30956.5	14949.3	1.02211	2.12951	1.02837	0.946104	0.461881	0.923492	0.748536	0.937182	0.738504
15.11_371.1013m/z	15.11	371.101	PDA	Decamethylcyclopentasiloxane		6057.76	8180.91	11808.4	13156.7	11605.5	15067.5	5614.14	13360.8	70129	8059.32	6792.49	10580.6		8682.36	13276.6	29701.3	8477.48	1.52914	3.42088	0.976402	0.0784933	0.361205	0.923886	1.14218	1.00601	0.663861
13.91_317.2091m/z	13.91	317.209	PDA	13S-Hydroxy-9Z,11E,15Z-octadecatrienoic acid		37975.4	39389.9	39286.7	35756.3	40558.2	38516.1	39711.7	38297.5	38343.8	43723.6	37220.4	34942.2		38884	38276.9	38784.3	38628.7	0.984386	0.997437	0.993436	0.699622	0.885553	0.928439	0.76043	0.530808	0.719263
15.57_406.2932m/z	15.57	406.293	PDA	N-Arachidonoyl-3-hydroxy-.gamma.-aminobutyric acid		153.584	48218.7	35304.2	65.9114	82.0417	10648.7	0	0	0	18426.1	70672.4	1727.13		27892.1	3598.9	0	30275.2	0.129029	0	1.08544	0.175773	0.124073	0.929342	1.03739	1.24347	0.424945
10.52_135.0806m/z	10.52	135.081	PDA	4-Hydroxyamphetamine		4748.65	4480.06	4419.58	4692.93	4764.37	5253.24	4096.33	4163.08	40739.6	4571.72	4256.94	4877.3		4549.43	4903.51	16333	4568.65	1.07783	3.59012	1.00423	0.156138	0.388937	0.930011	0.940229	0.984866	0.310434
9.28_369.1995m/z	9.28	369.2	PDA	His-Gly-Arg		12168.2	297.954	221.379	6610.18	0	0	7009.03	0	0	14265.4	0	0		4229.17	2203.39	2336.34	4755.14	0.520999	0.552436	1.12437	0.678543	0.702178	0.936411	0.77963	0.814336	0.749806
10.27_229.1683n	10.27	230.176	PDA	Icaridin		44008.9	84225.7	53976.3	48880.2	39357.2	43521.5	47657.9	36210.8	35871.4	92473.9	58188.4	36521.6		60737	43919.6	39913.4	62394.6	0.723112	0.657151	1.02729	0.246587	0.176339	0.9388	0.976268	1.18534	0.700383
15.78_309.3033n	15.78	310.311	PDA	Oleoyl ethylamide		149304	417435	560805	194084	99326.8	212475	178128	114605	59545.9	352484	656751	68177.8		375848	168629	117426	359137	0.448662	0.31243	0.955539	0.17429	0.108294	0.939936	1.03278	1.21433	0.377431
15.52_222.0566n	15.52	223.064	PDA	Hexamethylcyclotrisiloxane		1811.79	2285.67	2167.9	4437.91	2676.73	3115.75	0	2321.61	21188.6	1944.42	929.989	3569.51		2088.45	3410.13	7836.75	2147.97	1.63285	3.75241	1.0285	0.0734532	0.439977	0.942973	1.14913	0.945839	0.224326
9.46_391.2128m/z	9.46	391.213	PDA	Cys-Ile-Arg		12711.7	0	0	6693.08	0	0	7407.7	716.689	0	11612.5	0	0		4237.24	2231.03	2708.13	3870.84	0.526528	0.639126	0.913528	0.696774	0.768293	0.952159	0.774673	0.790978	0.74859
15.09_223.0638m/z	15.09	223.064	PDA	Hexamethylcyclotrisiloxane		0	0	635.12	0	0	660.869	0	530.503	4629.93	0	0	685.249		211.707	220.29	1720.14	228.416	1.04054	8.12513	1.07893	0.978934	0.3652	0.959784	0.728068	1.0046	0.600943
15.57_193.1589m/z	15.57	193.159	PDA	(E)-.alpha.-Ionone		0	5096.15	2773	0	0	728.078	0	0	0	918.61	6997.75	368.3		2623.05	242.693	0	2761.55	0.0925231	0	1.0528	0.186061	0.149562	0.959837	1.02757	1.21675	0.478613
15.37_441.2192m/z	15.37	441.219	PDA	His-Glu-Arg		9582.67	54171.6	17329	10273.7	75748.3	19684.4	6924.02	70351.1	16790.9	22005.5	43699.2	17448.1		27027.8	35235.5	31355.3	27717.6	1.30368	1.16012	1.02552	0.755738	0.865841	0.967599	0.723714	0.662214	0.645703
10.07_213.0828n	10.07	214.09	PDA	N-(tert-Butyl)benzenesulfonamide		200936	171764	243526	342021	191057	235976	225831	234206	230271	229408	194837	194868		205409	256351	230103	206371	1.24801	1.12022	1.00468	0.360416	0.30436	0.969702	0.905816	0.984637	0.748412
10.02_339.1889m/z	10.02	339.189	PDA	2-Amino-N-(2-methylphenyl)-6-tert-pentyl-4,5,6,7-tetrahydro-1-benzothiophene-3-carboxamide		31975.5	317.316	287.985	13631.6	0	0	17725.2	1158.03	0	32881.2	1286.96	225.082		10860.3	4543.88	6294.41	11464.4	0.418395	0.579582	1.05563	0.611873	0.723144	0.969885	0.795485	0.804091	0.748706
10.40_405.2284m/z	10.4	405.228	PDA	Met-Val-Arg		49373.8	1627.16	296.794	23530.8	1697.44	0	27892.8	836.844	0	48513.1	308.203	0		17099.3	8409.43	9576.56	16273.8	0.491801	0.560057	0.951724	0.651527	0.705992	0.972868	0.786341	0.810605	0.748158
10.68_307.1520m/z	10.68	307.152	PDA	Dimethyl 2-((1S,2R)-3-oxo-2-pentylcyclopentyl)malonate		7202.45	7172.97	7108.45	7034.14	7534.92	7271.41	6375.25	7301.57	7371.07	8205.62	6773.81	6453		7161.29	7280.16	7015.96	7144.15	1.0166	0.979706	0.997606	0.464847	0.675308	0.976169	0.850697	0.679995	0.734542
19.25_272.1858m/z	19.25	272.186	PDA	N-3-Hydroxydecanoyl-L-homoserine lactone		14718.9	18580.2	18227.2	18895.8	21973	18344.9	17221.1	17472.1	17478.1	19989.5	20172.6	11539.7		17175.5	19737.9	17390.4	17233.9	1.14919	1.01252	1.00341	0.199995	0.870301	0.985864	0.941899	0.715732	0.395428
12.34_219.1747m/z	12.34	219.175	PDA	15.alpha.-Hydroxyculmorin		11344.3	10740.6	10653.4	10254.5	12268.6	11732.4	10512.2	9556.02	11060.1	12123	10288.1	10361.7		10912.8	11418.5	10376.1	10924.3	1.04634	0.95082	1.00105	0.473787	0.335118	0.986482	0.853976	1.02868	0.748064
10.29_383.2152m/z	10.29	383.215	PDA	Ala-His-Arg		47457.8	475.757	0	22596.7	0	0	25086	944.438	0	45898.5	1124.94	0		15977.8	7532.24	8676.8	15674.5	0.471418	0.543052	0.981014	0.653697	0.701958	0.989575	0.784152	0.8098	0.748156
13.97_299.2827n	13.97	300.29	PDA	2S-Amino-4E-octadecene-1,3S-diol		275930	42451.6	61766.5	138248	67345.6	33422	280641	87446.7	62714.8	277976	63607.4	34143.6		126716	79671.8	143601	125242	0.628744	1.13325	0.988371	0.592259	0.876193	0.989695	0.810914	0.776198	0.748213
13.73_315.1570m/z	13.73	315.157	PDA	Acetylvalerenolic acid		56062.4	54838.3	49635.1	56869.8	58694.6	51596	54365.8	51722.3	51899.6	60935.3	51314.1	48173.6		53511.9	55720.1	52662.6	53474.3	1.04127	0.984128	0.999298	0.488855	0.712606	0.993467	0.827366	0.73438	0.7337
8.71_266.1543m/z	8.71	266.154	PDA	Desmethyldoxepin		3900.75	18034.8	4021.28	5322.2	14775.2	4387.52	8883.89	17961.6	4011.35	6717.97	15669.5	3422.87		8652.28	8161.64	10285.6	8603.45	0.943294	1.18877	0.994356	0.936057	0.805906	0.993844	0.735421	0.722685	0.591954
13.97_454.3896m/z	13.97	454.39	PDC	2-(1-Benzyl-4-piperidinyl)ethanamine		1898.56	1377.78	1999.65	2511.95	4183.01	1607.98	687.012	3339.99	1068.38	13184.2	12765.5	12771.5		1758.66	2767.64	1698.46	12907.1	1.57372	0.965765	7.33913	0.264669	0.946946	1.2283e-06	0.813141	0.691	1.44237
8.83_227.0712n	8.83	228.078	PDC	2-Chloro-N-(4-ethoxyphenyl)propanamide		3585.51	3308.07	2427.04	4717.53	4650.35	4525.27	41179.5	30328.4	29610.9	62457.2	66704.9	66149.5		3106.87	4631.05	33706.3	65103.9	1.49058	10.8489	20.9548	0.0125584	0.0012386	1.45953e-06	1.26524	1.58102	1.44227
15.54_543.3451m/z	15.54	543.345	PDC	Falcarindiol		2808.36	8066.1	13941.2	22099.4	62558.2	34481.1	7587.75	35018.8	31636.7	175393	173314	180154		8271.88	39712.9	24747.8	176287	4.80095	2.9918	21.3116	0.0641882	0.148292	1.564e-06	1.1366	1.20869	1.44219
0.91_534.1176m/z	0.91	534.118	PDC	(2S,3S,4S,5R,6S)-3,4,5-trihydroxy-6-({4-[(1S)-3-(methylamino)-1-(thiophen-2-yl)propoxy]naphthalen-1-yl}oxy)oxane-2-carboxylic acid		72453.1	65906.9	67913.7	17347.6	25090.7	13377.7	80801	69456.3	56298.3	0	1647.43	3707.72		68757.9	18605.4	68851.9	1785.05	0.270592	1.00137	0.0259614	0.000220929	0.990397	7.10718e-06	1.34465	0.737388	1.44089
1.54_287.0644m/z	1.54	287.064	PDC	Coelonin		79241.2	73966.9	70485.2	47220.1	39496.9	40491.3	87392	47906	66893.6	4270.64	1979.06	4175.74		74564.5	42402.8	67397.2	3475.15	0.568672	0.903878	0.046606	0.000792788	0.5727	1.15313e-05	1.33588	0.806374	1.44025
15.54_290.6681m/z	15.54	290.668	PDC	2-{[2-({2-[(2-amino-1-hydroxy-4-methylpentylidene)amino]-5-carbamimidamido-1-hydroxypentylidene}amino)-1-hydroxy-3-(C-hydroxycarbonimidoyl)propylidene]amino}-5-carbamimidamidopentanoic acid		1763.33	3646.33	3056.01	5179.53	10134.9	6576.54	2875.78	6157.32	4719.93	16353.5	17148.6	16233.4		2821.89	7297	4584.34	16578.5	2.58585	1.62456	5.87495	0.0469303	0.18453	2.5345e-05	1.17444	1.15195	1.43854
15.87_512.3990m/z	15.87	512.399	PDC	calcium ditetradecanoate		0	11484.6	8382.9	24033.1	43606.2	32444.9	2480.38	19619	15209.8	79141.3	79413	76927.5		6622.5	33361.4	12436.4	78493.9	5.03758	1.8779	11.8526	0.0156615	0.399951	3.39514e-05	1.25618	0.949409	1.43811
16.07_574.3848m/z	16.07	574.385	PDC	1-Arachidoyl-2-hydroxy-sn-glycero-3-phosphocholine		1967.44	6864.81	4901.12	29210.8	58834.8	49778.1	4537.59	15575.9	9763.56	86654.6	83274.4	96268.3		4577.79	45941.2	9959	88732.4	10.0357	2.1755	19.3832	0.00959981	0.198076	3.47223e-05	1.28221	1.12341	1.4369
1.21_287.0645m/z	1.21	287.065	PDC	(2Z)-N-(diethoxyphosphoryl)-4-methyl-1,3-dithiolan-2-imine		10479.7	11323.5	12619.5	7669.45	4000.18	4177.1	19661.4	7176.11	9590.68	691.237	413.953	0		11474.2	5282.24	12142.7	368.397	0.460358	1.05826	0.0321065	0.010056	0.871365	7.04761e-05	1.27599	0.539668	1.43593
10.27_318.3007m/z	10.27	318.301	PDC	Pentadecanoyl ethanolamide		29017.1	29711.9	25685.2	15571.1	17237.4	18134.3	25976.4	21404.8	21229.9	2901.82	5378.95	4380.3		28138.1	16980.9	22870.4	4220.35	0.603486	0.812791	0.149987	0.00154276	0.05713	7.61238e-05	1.32186	1.37288	1.43577
15.57_346.0562m/z	15.57	346.056	PDC	Luotonin F		647.449	1674.77	2725.88	1400.6	5645.07	2399.53	714.525	4696.87	7144.59	10995.5	11524.7	11445.3		1682.7	3148.4	4185.33	11321.8	1.87104	2.48727	6.72838	0.358715	0.27229	0.000101341	0.810086	1.0756	1.43458
15.57_462.7958m/z	15.57	462.796	PDC	(2-{[(2S,3R)-2-[(2R)-2-amino-3-{[(4S,5R,6E,8E,10Z,13Z)-1-carboxy-4-hydroxynonadeca-6,8,10,13-tetraen-5-yl]sulfanyl}propanamido]-3-hydroxynonadecyl phosphono]oxy}ethyl)trimethylazanium		1323.98	8165.93	6225.9	22646.8	34909.1	27572	3745.8	12226.5	12666.9	56550.9	48970.5	55759.2		5238.61	28375.9	9546.39	53760.2	5.4167	1.82231	10.2623	0.00486885	0.291212	0.000103846	1.30107	1.04911	1.43365
0.69_163.1160m/z	0.69	163.116	PDC	2-(4,4-Difluorocyclohexyl)ethan-1-amine		97930.7	109664	99516.4	68949.2	91870.2	89184	83516.6	76602.1	88823.2	45586.3	43219.1	46152.2		102370	83334.4	82980.6	44985.9	0.814049	0.810593	0.439442	0.0788649	0.0190922	0.000110177	1.13878	1.47722	1.43414
15.57_215.1482m/z	15.57	215.148	PDC	N-(3-Methylbutanoyl)valine		3707.46	4321.69	4312.2	7021.23	9195.26	7091.27	1666.13	4436.53	5159.66	7959.06	8439.42	8683.63		4113.78	7769.25	3754.11	8360.71	1.88859	0.912568	2.03236	0.00787987	0.756664	0.000133946	1.27632	0.733963	1.43324
0.71_169.0353n	0.71	170.043	PDC	N-(4-Fluorophenyl)ethanethioamide		2.7697e+06	2.64607e+06	2.51779e+06	2.08728e+06	2.14884e+06	2.28302e+06	2.57397e+06	2.20063e+06	2.4551e+06	1.56974e+06	1.51501e+06	1.60382e+06		2.64452e+06	2.17305e+06	2.4099e+06	1.56286e+06	0.821717	0.911282	0.590979	0.00710225	0.150057	0.000150456	1.27481	1.21855	1.432
15.69_366.2703m/z	15.69	366.27	PDC	(2-{[(2S,3R,4E,8Z)-2-[(9S,10S,12Z)-9,10-dihydroxyoctadec-12-enamido]-3-hydroxyhexadeca-4,8-dien-1-yl phosphono]oxy}ethyl)trimethylazanium		8850.54	15249.7	16113.4	57854.1	74993.2	63981.7	4228.36	18978.3	20137.9	70289.7	68002.7	80767.4		13404.6	65609.7	14448.2	73019.9	4.89458	1.07786	5.44739	0.000693599	0.861468	0.000195666	1.33585	0.746247	1.4288
15.54_281.6628m/z	15.54	281.663	PDC	4-(methylsulfanyl)-2-(4-{5,9,16-trihydroxy-2,15-dimethyltetracyclo[8.7.0.0^{2,7}.0^{11,15}]heptadecan-14-yl}pentanamido)butanoic acid		48300.7	85413.8	84751.6	95393.6	144705	109944	52500.5	116473	109529	262517	255055	287195		72822	116681	92834.2	268255	1.60228	1.27481	3.68371	0.0831431	0.445764	0.000236059	1.1089	0.928216	1.42886
0.54_91.9956m/z	0.54	91.9956	PDC	4-thia-1-azabicyclo[3.2.0]hept-2-en-7-one		2401.49	2510.16	2313.53	1521.96	2006.35	1780.57	2535.69	2139.58	1461.04	1678.04	1591.59	1639.64		2408.39	1769.63	2045.44	1636.42	0.734775	0.849296	0.679467	0.0133837	0.318589	0.000241125	1.2686	1.03375	1.42964
15.44_524.2752m/z	15.44	524.275	PDC	Calcimycin		199922	199919	228479	148249	136701	150375	188958	170000	190759	88705.2	81270.5	71443		209440	145109	183239	80472.9	0.692841	0.8749	0.384229	0.00350114	0.0869255	0.000276931	1.31165	1.23386	1.42846
7.61_298.1442m/z	7.61	298.144	PDC	Ipriflavone		871.018	553.25	1156.66	898.991	855.479	1346.08	8046.99	5251.95	7036.43	75541.2	82358.3	100097		860.309	1033.52	6778.46	85998.7	1.20133	7.8791	99.9626	0.500988	0.00209676	0.000312405	0.828134	1.56575	1.42535
7.21_449.7541m/z	7.21	449.754	PDC	(2-aminoethoxy)[(2R)-3-[(4Z,7Z,10Z,13Z,16Z)-docosa-4,7,10,13,16-pentaenoyloxy]-2-{[(5Z,7Z,10Z,13Z,16Z,19Z)-4-hydroxydocosa-5,7,10,13,16,19-hexaenoyl]oxy}propoxy]phosphinic acid		8751.22	9288.25	10276.6	1994.69	761.155	0	11126.5	6883.84	5419.45	0	0	1871.3		9438.69	918.616	7809.94	623.768	0.0973245	0.827439	0.0660863	0.000313119	0.409221	0.000327609	1.34154	0.846344	1.42505
8.83_360.0295m/z	8.83	360.029	PDC	3-Amino-2-(4-chlorophenyl)-1-thioxo-1,2,5,6,7,8-hexahydro-4-isoquinolinecarbonitrile		207.249	312.773	253.948	0	0	0	4149.81	2998.88	3153.14	21910.7	21316.7	27861.5		257.99	0	3433.95	23696.3	0	13.3104	91.8497	0.00107423	0.000930465	0.000359967	1.33284	1.58501	1.42214
0.81_100.0526n	0.81	101.06	PDC	3,3-Dimethylacrylic acid		2.00712e+06	1.93938e+06	1.82687e+06	1.25807e+06	1.36066e+06	1.29215e+06	2.17177e+06	1.83145e+06	1.89602e+06	1.17164e+06	1.20491e+06	1.28821e+06		1.92446e+06	1.30363e+06	1.96641e+06	1.22159e+06	0.677401	1.0218	0.63477	0.000512016	0.737698	0.000366699	1.34035	0.792445	1.4254
15.54_314.0299m/z	15.54	314.03	PDC	5-[(4-Nitrobenzoyl)amino]isophthalic acid		1923.07	2699.99	2932.79	3620.57	6935.42	2549.88	654.77	7251.7	4649.05	10500.5	13121	12647		2518.62	4368.62	4185.18	12089.5	1.73453	1.6617	4.80005	0.243875	0.439305	0.000374443	0.84808	0.876172	1.42643
15.54_603.3050n	15.54	604.312	PDC	11-ethyl-5,7,8,14-tetrahydroxy-6,16,18-trimethoxy-13-(methoxymethyl)-11-azahexacyclo[7.7.2.1Â²,âµ.0Â¹,Â¹â°.0Â³,â¸.0Â¹Â³,Â¹â·]nonadecan-4-yl benzoate		48772.8	116576	99257.6	131097	225273	203711	72508.2	187632	167617	359179	397892	423508		88202	186694	142586	393527	2.11666	1.61658	4.46165	0.0481264	0.254616	0.000381175	1.18815	1.0753	1.42624
9.92_316.2851m/z	9.92	316.285	PDC	6-Oxooctadecanoic acid		7448.84	7219.1	6393.37	3631.34	4572.04	4101.65	6205.54	7220.01	6506.01	916.406	1576.84	2236.73		7020.44	4101.68	6643.85	1576.66	0.584248	0.946359	0.224581	0.00225357	0.43989	0.000397658	1.3207	0.663072	1.42474
0.94_184.0277m/z	0.94	184.028	PDC	2-amino-4-sulfobutanoic acid		11755.5	13418.1	13752.2	5747.29	6689.38	6628.41	11400.2	14343.6	17348.7	1628.08	3056.31	4052.97		12975.3	6355.03	14364.2	2912.45	0.48978	1.10704	0.224462	0.000653706	0.489001	0.000424695	1.33784	0.912412	1.42505
15.69_367.2458m/z	15.69	367.246	PDC	1,2-Dioctanoyl-sn-glycerol		10964.5	10974.3	10260.6	11829.4	5127.91	2939.81	11881.4	7428.06	4894.98	6422.5	5698.65	5013.21		10733.1	6632.36	8068.13	5711.45	0.617934	0.751705	0.532134	0.201348	0.264569	0.00043657	0.996581	1.06481	1.42429
15.54_447.8003m/z	15.54	447.8	PDC	(2-aminoethoxy)[(2R)-3-[(5Z,8Z,11Z,14Z)-icosa-5,8,11,14-tetraenoyloxy]-2-[(15Z)-tetracos-15-enoyloxy]propoxy]phosphinic acid		913.168	2515.56	2110.03	4148.17	4548.69	2019.73	1993.6	3973.25	3901.24	12030.7	9599.19	10847.4		1846.25	3572.2	3289.36	10825.8	1.93484	1.78164	5.86364	0.134045	0.148326	0.000456312	0.984836	1.21143	1.42415
14.68_500.2774m/z	14.68	500.277	PDC	Carebastine		84533.4	70964.2	75912.1	58868.2	46528.1	53861.2	65404.2	56463.1	68066.6	29856.4	22019.5	18578.7		77136.5	53085.8	63311.3	23484.8	0.688206	0.820769	0.304458	0.0108186	0.0593478	0.000491253	1.2746	1.36758	1.4241
11.55_429.0797m/z	11.55	429.08	PDC	Eriodictyol 7-O-glucuronide		19340	18117.1	17752.8	10908.5	11794.3	11208.5	20201.7	21217.6	18873.4	4439.78	7249.05	7873.05		18403.3	11303.8	20097.6	6520.63	0.614226	1.09206	0.354319	0.000201801	0.111175	0.000511751	1.34713	1.2458	1.42342
11.00_433.1009m/z	11	433.101	PDC	6-{[3-(2-acetamidoethyl)-1H-indol-5-yl]oxy}-3,4,5-trihydroxyoxane-2-carboxylic acid		20746.1	22744.1	18021.9	9059.42	11008.8	9255.62	22536	17317.4	18249	2203.98	5413.08	4402.76		20504.1	9774.6	19367.5	4006.61	0.476715	0.944568	0.195405	0.00203297	0.618808	0.000581616	1.32283	0.85204	1.42242
8.09_328.0033m/z	8.09	328.003	PDC	4-iodo-1,5-dimethyl-2-phenyl-2,3-dihydro-1H-pyrazol-3-one		0	0	0	0	0	0	8990.7	10267.5	8802.41	55480.5	75454.8	77502.5		0	0	9353.54	69479.3	#DIV/0!	#DIV/0!	#DIV/0!	#DIV/0!	3.45999e-05	0.000586295	0	1.61339	1.42238
15.92_584.4292m/z	15.92	584.429	PDC	1-Arachidoyl-2-hydroxy-sn-glycero-3-phosphocholine		15544.6	42174.1	34407.3	95658.8	128943	114860	17909.5	41943.4	44053.4	137036	118420	122967		30708.7	113154	34635.4	126141	3.68476	1.12787	4.10767	0.00271504	0.750459	0.000596398	1.31703	0.789223	1.42226
3.49_233.1500m/z	3.49	233.15	PDC	Thr-Leu		5119.79	5439.56	5746.8	2139.01	2890.32	2906.44	4624.32	4789.88	4204.72	2072.8	2691.75	2833.56		5435.38	2645.26	4539.64	2532.7	0.486674	0.835201	0.465966	0.000856546	0.023458	0.000602223	1.33543	1.45147	1.42206
15.54_643.3362n	15.54	644.343	PDC	Buprenorphine glucuronide		32604.1	75988.4	74247.9	99374	151567	111524	48619	123743	105148	229331	249895	276052		60946.8	120822	92503.3	251759	1.98241	1.51777	4.13081	0.0476604	0.302259	0.0006225	1.16743	1.04069	1.42103
14.88_528.3213m/z	14.88	528.321	PDC	3-{7'-hydroxy-4'b,8',8',10'a-tetramethyl-5-oxo-dodecahydro-2'H-spiro[oxolane-3,1'-phenanthrene]-2'-yl}-1-(4-methyl-5-oxo-2,5-dihydrofuran-2-yl)butan-2-yl acetate		7933.65	7790.24	9799.56	6685.76	9974.8	5719.71	12335.3	12887.2	13317.9	21467.1	20953.2	18204.6		8507.82	7460.09	12846.8	20208.3	0.876851	1.50999	2.37526	0.50755	0.0035718	0.000623525	0.561455	1.55343	1.41766
15.52_324.6719m/z	15.52	324.672	PDC	methyl 6-[9-(butan-2-yl)-6-[(1-methoxy-1H-indol-3-yl)methyl]-1,4,7,10-tetraoxo-tetradecahydro-1H-pyrido[1,2-a]1,4,7,10-tetraazacyclododecan-3-yl]hexanoate		0	0	0	669.634	1949.9	0	0	1697.96	1214.49	2010.06	2447.21	2885.49		0	873.179	970.818	2447.59	#DIV/0!	#DIV/0!	#DIV/0!	0.201591	0.12696	0.000636019	0.902642	1.20226	1.41951
16.58_606.4500m/z	16.58	606.45	PDC	(9S,10S,12Z)-N-[(2S,3R,4E)-1,3-dihydroxyhexadec-4-en-2-yl]-9,10-dihydroxyoctadec-12-enamide		1602.57	4421.5	9709.39	20541.8	38005.7	30940.2	1999.56	4609.5	0	47530.4	37227.6	41684.3		5244.49	29829.2	2203.02	42147.4	5.68773	0.420064	8.03652	0.011788	0.326927	0.00063833	1.26954	0.973156	1.42105
8.86_231.0915m/z	8.86	231.091	PDC	ethyl 2-{3-oxo-2-[(2E)-5-{[3,4,5-trihydroxy-6-(hydroxymethyl)oxan-2-yl]oxy}pent-2-en-1-yl]cyclopentyl}acetate		1217.92	626.042	733.597	927.895	528.68	896.213	1089.66	1104.19	875.949	5303.19	5614.58	6931.17		859.187	784.263	1023.27	5949.65	0.912797	1.19097	6.92474	0.753347	0.450505	0.000662116	0.678804	0.914658	1.41656
0.94_353.1239m/z	0.94	353.124	PDC	Phenylbutazone		97028.6	97007.4	84247.5	49208.8	45245.2	38871.5	100627	79411.3	76806.8	480.773	19190.9	23487.1		92761.2	44441.8	85615	14386.3	0.479099	0.922962	0.155089	0.000754055	0.455717	0.000684014	1.33694	0.937838	1.42036
4.14_333.0530n	4.14	334.06	PDC	4-[(2E)-2-(5-Cyano-6-hydroxy-4-methyl-2-oxopyridin-3(2H)-ylidene)hydrazinyl]benzenesulfonamide		226645	237018	207826	114919	113369	93526.2	288093	254490	232311	32533.8	78320.3	75892.6		223830	107271	258298	62248.9	0.479254	1.15399	0.278108	0.000444825	0.133186	0.000707992	1.34173	1.2419	1.42038
13.56_414.3581m/z	13.56	414.358	PDC	.gamma.-Dodecalactone		2017.48	2338.99	2025.17	1152.19	3125.94	2208.94	1049.66	2357.01	1724.24	9655.09	11018.6	12968.8		2127.21	2162.35	1710.3	11214.2	1.01652	0.804011	5.27176	0.954594	0.347524	0.000715767	0.73704	0.911166	1.41735
15.54_554.8376m/z	15.54	554.838	PDC	4-Fluoro-2-iodobenzoic acid		0	1309.36	0	0	0	1831.33	1397.27	1904.17	0	11150	9723.52	13476.1		436.452	610.444	1100.48	11449.9	1.39865	2.52142	26.234	0.828026	0.407042	0.000727582	0.466195	0.961433	1.41319
2.83_222.0977m/z	2.83	222.098	PDC	N-Acetyl-D-glucosamine		10360.9	10507.4	10551.7	8988.07	6074.07	7383.02	17331.4	14515.4	14896.5	4583.8	5289.78	6436.61		10473.3	7481.72	15581.1	5436.73	0.71436	1.48769	0.519102	0.0239708	0.00445401	0.000751154	1.23678	1.54259	1.41617
13.07_317.1898m/z	13.07	317.19	PDC	1,2-Dilauroyl-sn-glycero-3-phospho-sn-glycerol		33957.3	30547.2	39132.5	9968.94	8139.9	6828.72	74082.7	21280.3	23656.7	2833.7	6036.72	9154.76		34545.7	8312.52	39673.2	6008.4	0.240624	1.14843	0.173926	0.000590166	0.782874	0.000765675	1.3361	0.603307	1.4187
16.65_383.2899m/z	16.65	383.29	PDC	cis-13-Docosenoic acid		6864.23	7558.64	7751.44	10162.4	13236.2	10129.7	6701.4	5666.74	11942.3	12872.4	15142.2	14678.3		7391.44	11176.1	8103.49	14231	1.51203	1.09633	1.92533	0.0237031	0.734914	0.000773383	1.21236	0.806547	1.41898
15.54_104.1071m/z	15.54	104.107	PDC	Choline cation		43939.7	66827	68590.8	70703.1	111060	103701	42886.7	87028.5	91011.2	138321	153244	156960		59785.8	95155	73642.1	149508	1.5916	1.23177	2.50073	0.0742838	0.469102	0.000781133	1.14648	0.913683	1.41922
0.91_547.1378m/z	0.91	547.138	PDC	Indirubin		21965.9	23663.7	16174	0	0	0	9722.12	7799.34	12241.4	0	0	0		20601.2	0	9920.95	0	0	0.481572	0	0.000813353	0.0148854	0.000813353	1.33379	1.48325	1.4187
15.47_367.3362m/z	15.47	367.336	PDC	25-Hydroxycholesterol		15166.7	16713.2	12890.5	8922.35	6491.33	8567.63	7615.55	9447.64	13129	2536.79	2801.13	4653.79		14923.5	7993.77	10064.1	3330.57	0.535651	0.67438	0.223177	0.00672298	0.0687157	0.000860381	1.28135	1.31671	1.41605
14.98_610.3983m/z	14.98	610.398	PDC	(6S)-6-hydroxy-3-[(1E,3E,5E,7E,9E,11E,13E,15E,17E)-18-[(4S)-4-hydroxy-2,6,6-trimethyl-3-oxocyclohex-1-en-1-yl]-3,7,12,16-tetramethyloctadeca-1,3,5,7,9,11,13,15,17-nonaen-1-yl]-2,4,4-trimethylcyclohex-2-en-1-one		9392.87	7722.56	9887.8	2774.53	3959.25	5830.79	6087.25	3215.54	5172.52	1771.28	2141.41	3026.53		9001.08	4188.19	4825.1	2313.07	0.465299	0.536058	0.256977	0.0120964	0.0175397	0.00088997	1.26918	1.46109	1.41629
15.95_330.3135n	15.95	331.321	PDC	Hexadecylmethylglycerol		181127	286234	297980	631811	969506	889596	237300	319773	325826	1.00192e+06	839859	1.09258e+06		255114	830305	294300	978121	3.25464	1.1536	3.83406	0.0060724	0.450014	0.000944522	1.29761	0.943044	1.41027
15.95_433.2464m/z	15.95	433.246	PDC	3'-Hydroxyrepaglinide		0	0	1145.16	5877.5	12779.2	10997.5	794.969	1207.65	1833.11	10290.8	12202.4	14903.5		381.722	9884.72	1278.58	12465.5	25.8951	3.3495	32.6561	0.010677	0.139098	0.000967745	1.2778	1.21413	1.41351
17.09_524.2751m/z	17.09	524.275	PDC	Calcimycin		91082.4	82400.2	86714.2	74362.6	64138.4	69073.2	74360.6	83442.3	96818.6	51910.5	47808.2	38508.8		86732.3	69191.4	84873.8	46075.8	0.797758	0.978572	0.531242	0.010581	0.803407	0.000974686	1.27737	0.742339	1.41356
0.91_441.1767m/z	0.91	441.177	PDC	5-Hydroxy-L-tryptophan		150440	146694	147957	84085.2	91213.4	76853.9	147426	158266	157143	8963.14	47943.5	48217.2		148364	84050.8	154278	35041.3	0.566519	1.03987	0.236185	0.000115232	0.176991	0.000978182	1.34758	1.11937	1.41633
15.54_526.3780m/z	15.54	526.378	PDC	methyl 10-(acetyloxy)-13-methoxy-1,2,6a,6b,9,9,12a-heptamethyl-1,2,3,4,4a,5,6,6a,6b,7,8,8a,9,10,11,12,12a,12b,13,14b-icosahydropicene-4a-carboxylate		58259.7	131678	137278	173464	319761	296524	71596.3	220019	199310	452788	527849	597678		109072	263250	163642	526105	2.41354	1.50031	4.82347	0.0414508	0.360831	0.00104319	1.2003	0.989867	1.41409
0.94_301.1525m/z	0.94	301.152	PDC	Ile-Phe		19540.1	20442.2	24035.2	17596.2	18104	18072.2	16458.1	17866.2	21127.5	3280.48	6510.2	7283.38		21339.2	17924.1	18484	5691.36	0.839963	0.866198	0.266709	0.068962	0.216729	0.00104992	1.13178	1.11899	1.41529
8.14_269.1363m/z	8.14	269.136	PDC	2'-Deoxyadenosine		5351.08	6142.98	4867.83	5980.65	6007.03	6187.7	5193.1	5097.22	5851.73	10053.9	11885.7	11537.6		5453.96	6058.46	5380.69	11159.1	1.11084	0.986564	2.04605	0.184408	0.87606	0.00106443	0.982751	0.695251	1.415
0.89_297.5887m/z	0.89	297.589	PDC	(6S)-N-[(3S,5S,6R)-6-methyl-2-oxo-5-phenyl-1-(2,2,2-trifluoroethyl)piperidin-3-yl]-2'-oxo-1',2',5,7-tetrahydrospiro[cyclopenta[b]pyridine-6,3'-pyrrolo[2,3-b]pyridine]-3-carboxamide		41785.7	31199	31157.5	10847.1	10123.2	7402.38	38527.5	29006.4	23271.2	0	3400.51	4512.07		34714.1	9457.57	30268.4	2637.53	0.272442	0.871934	0.0759786	0.00237953	0.477765	0.00106518	1.32043	0.9266	1.41477
0.54_85.0893n	0.54	86.0966	PDC	piperidine		8795.65	11622.2	8215.72	3424.91	5384.99	3826.43	5281.92	7124.17	4183.7	335.538	844.333	611.814		9544.52	4212.11	5529.93	597.228	0.441312	0.579383	0.0625729	0.0116342	0.0416742	0.00108861	1.27474	1.39262	1.41483
7.31_298.1442m/z	7.31	298.144	PDC	Oxycodone		0	233.194	0	0	255.749	0	561.455	0	0	4776.13	6801.29	7098.78		77.7315	85.2496	187.152	6225.4	1.09672	2.40767	80.0885	0.951168	0.617894	0.00111054	0.71448	0.789705	1.41442
16.05_379.3185m/z	16.05	379.318	PDC	2-hydroxydocosanoic acid		26813.7	46799.1	44104.9	82687.7	104713	89745.1	31113.5	44643.5	43432.8	99051.1	90756.3	97270		39239.2	92381.9	39729.9	95692.5	2.35432	1.01251	2.43869	0.00415088	0.951669	0.00111751	1.30404	0.769561	1.41419
16.17_673.5720m/z	16.17	673.572	PDC	7-[(1R,2R,3R,5S)-3,5-dihydroxy-2-[(1E,3S)-3-hydroxyoct-1-en-1-yl]cyclopentyl]-N-[(2S)-1,3,4-trihydroxyoctadecan-2-yl]heptanamide		2854.03	9754.99	7399.55	37544.7	43654.3	57485.2	12503	6138.83	9249.82	61165.1	52633.2	43412.7		6669.52	46228.1	9297.23	52403.7	6.93124	1.39399	7.85719	0.00316375	0.391002	0.00115179	1.30686	0.889479	1.4108
13.45_272.1366m/z	13.45	272.137	PDC	3-Amino-N-[2-(4-morpholinyl)ethyl]benzamide		0	0	0	0	0	0	0	234.668	47.4481	3216.59	3963.74	4906.47		0	0	94.0387	4028.93	#DIV/0!	#DIV/0!	#DIV/0!	#DIV/0!	0.259526	0.00118263	0	1.03569	1.41016
15.97_391.3184m/z	15.97	391.318	PDC	(2S)-2,3-bis(tetradecanoyloxy)propyl pentadecanoate		6843.81	10855.5	10288.7	22174.9	25240.1	21363.5	5513.54	17311.5	12966.1	21504.1	24415.7	25848.8		9329.33	22926.2	11930.4	23922.9	2.45743	1.2788	2.56426	0.00139093	0.517168	0.00123253	1.32403	0.84242	1.41272
12.37_200.1649m/z	12.37	200.165	PDC	tert-Butyl 6-aminohexylcarbamate		1146.13	888.832	971.244	277.938	0	260.397	1835.53	326.978	448.89	267.319	116.074	302.352		1002.07	179.445	870.466	228.581	0.179075	0.86867	0.22811	0.00219799	0.801432	0.00123712	1.31754	0.670697	1.40838
4.62_270.1691m/z	4.62	270.169	PDC	L-Isoleucine .beta.-naphthylamide		4685.95	3995.33	4251.24	1837.84	1527.53	1590.4	5634.23	2985.51	3340.93	242.546	1419.7	1194		4310.84	1651.92	3986.89	952.083	0.383201	0.924852	0.220858	0.000282057	0.723767	0.00124599	1.34517	0.704292	1.41282
15.35_446.8013m/z	15.35	446.801	PDC	(2S)-2-amino-3-({[(2R)-2-({7-[(1R,2R,3R,5S)-3,5-dihydroxy-2-[(1E,3S)-3-hydroxyoct-1-en-1-yl]cyclopentyl]heptanoyl}oxy)-3-(icosanoyloxy)propoxy](hydroxy)phosphoryl}oxy)propanoic acid		0	6976.98	7350.76	19844.8	16901.3	8976.94	1683.87	4291.89	7584.77	48790.2	48503.3	35888.4		4775.91	15241	4520.18	44393.9	3.19123	0.946453	9.29539	0.060275	0.934809	0.00125113	1.11731	0.753071	1.40525
4.14_362.0591m/z	4.14	362.059	PDC	4-Methyl-6-mercapto-2-(methylthio)pyrimidine		13597.5	12672.5	12124	6168.23	5104.29	4288.25	19899	14703.1	13688.4	716.409	4388.58	3791.89		12798	5186.92	16096.8	2965.63	0.405292	1.25776	0.231726	0.000391894	0.169505	0.00127223	1.34268	1.17337	1.41252
3.88_132.0425n	3.88	133.05	PDC	3-ethoxy-3-oxopropanoic acid		15677.1	12708	12508.9	6964.18	5054.04	7080.51	13752.9	7849.11	10695.3	3957.34	4962.27	5304.57		13631.3	6366.24	10765.8	4741.4	0.467031	0.789784	0.347831	0.00395578	0.223071	0.00127974	1.30181	1.12126	1.412
15.54_549.3623m/z	15.54	549.362	PDC	3-hydroxytetradecanedioic acid		1047.51	1935.61	3339.02	3102.56	11748.6	3873.77	1470.13	8481.11	4120.49	23307.9	20911.4	30056.1		2107.38	6241.63	4690.57	24758.4	2.9618	2.22578	11.7484	0.219421	0.295829	0.00129983	0.91499	1.03865	1.40272
15.54_614.3410m/z	15.54	614.341	PDC	2-{[6-(benzylamino)-9-methyl-9H-purin-2-yl]amino}ethan-1-ol		24571.7	60994.3	59495.7	72000.6	136974	112929	37283.3	103351	95545.1	197393	233446	266540		48353.9	107301	78726.6	232460	2.21908	1.62813	4.80746	0.0580161	0.274394	0.00137506	1.16705	1.06517	1.40973
1.11_178.0867m/z	1.11	178.087	PDC	1-(2-Furoyl)-4-piperidinamine		3061.02	3162.64	2481.47	760.515	689.858	670.934	4063.72	2458.1	757.274	539.567	746.709	1092.47		2901.71	707.103	2426.36	792.915	0.243685	0.836184	0.273258	0.000508824	0.652335	0.00138005	1.33919	0.823524	1.40896
15.27_502.2929m/z	15.27	502.293	PDC	GKK 1032B		1.37393e+06	1.45661e+06	1.46012e+06	1.26124e+06	1.27238e+06	1.43675e+06	1.13071e+06	1.25729e+06	1.3965e+06	1.01006e+06	808453	835930		1.43022e+06	1.32346e+06	1.2615e+06	884816	0.925351	0.882031	0.618657	0.167179	0.108008	0.00139515	0.990393	1.27659	1.41107
0.79_227.1394m/z	0.79	227.139	PDC	Lys-Pro		7259.53	6063.05	5944.31	2192.23	1304.06	2282.82	5451.31	5061.89	5829.67	1113.33	1443.46	2588.36		6422.3	1926.37	5447.62	1715.05	0.29995	0.848236	0.267046	0.00100893	0.109403	0.00154963	1.32921	1.26288	1.40436
16.05_831.6325m/z	16.05	831.633	PDC	(2-{[(2S,3R)-2-[(13Z)-docos-13-enamido]-3-hydroxyoctadecyl phosphonato]oxy}ethyl)trimethylazanium		0	3665.65	3648.91	23011.1	30200.4	35255.6	0	3939.46	2929.76	27755.8	23407.8	19170.3		2438.19	29489	2289.74	23444.6	12.0947	0.939116	9.6156	0.0019698	0.934521	0.00160404	1.32136	0.767973	1.40533
12.34_334.2955m/z	12.34	334.296	PDC	Nonanoic acid		3166.5	4920.53	5317.38	9834.33	17079.6	16992	2778.75	5157.59	5581.41	20180.4	14824.1	16637.5		4468.14	14635.3	4505.92	17214	3.27549	1.00846	3.85262	0.0150572	0.974112	0.00171583	1.26296	0.766009	1.4069
5.24_284.6497m/z	5.24	284.65	PDC	6-{4-[3,7-dimethyl-9-(2,6,6-trimethylcyclohex-1-en-1-yl)nona-2,4,6,8-tetraenamido]phenoxy}-3,4,5-trihydroxyoxane-2-carboxylic acid		60382.9	44176.9	47447.1	13730	10934.7	7270.18	70462.7	38138.6	33214.4	2562.13	7640.61	13031.2		50669	10645	47271.9	7744.63	0.210088	0.932956	0.152848	0.00163533	0.802123	0.00177584	1.32686	0.740267	1.40513
1.02_191.0487m/z	1.02	191.049	PDC	Ser-Cys		4592.82	4672.74	5981.85	578.73	0	0	10575.3	1950.68	2398.75	0	815.479	1333.94		5082.47	192.91	4974.91	716.472	0.0379559	0.978837	0.140969	0.000566057	0.971594	0.00183102	1.33721	0.540727	1.40571
5.00_192.9876m/z	5	192.988	PDC	1,1,1-trifluoropentane-2,4-dione		5068.01	7959.79	6459.04	691.025	102.715	143.548	17466.6	2261.17	962.597	19.2737	477.65	409.309		6495.61	312.429	6896.8	302.078	0.0480985	1.06176	0.0465049	0.00195045	0.943966	0.00186136	1.324	0.629154	1.40603
11.94_271.2515n	11.94	272.259	PDC	Myristoyl ethanolamide		8790.42	11571.2	11660.8	13956.8	18283.5	17064.7	6826.29	11828.5	12339.4	21301.1	21776.6	25672.8		10674.2	16435	10331.4	22916.8	1.5397	0.96789	2.14695	0.0225621	0.871951	0.00186347	1.23987	0.752282	1.40083
15.69_460.8170m/z	15.69	460.817	PDC	(2S)-2-amino-3-({[(2R)-2-({7-[(1R,2R,3R,5S)-3,5-dihydroxy-2-[(1E,3S)-3-hydroxyoct-1-en-1-yl]cyclopentyl]heptanoyl}oxy)-3-(docosanoyloxy)propoxy](hydroxy)phosphoryl}oxy)propanoic acid		0	1286.94	2291.31	2854.89	17942.9	15794.1	0	4170.04	7608.74	23552.6	27654.6	36461.3		1192.75	12197.3	3926.26	29222.8	10.2262	3.29177	24.5004	0.0818038	0.299946	0.00191978	1.13771	1.05102	1.39962
0.83_147.0358n	0.83	148.043	PDC	2-methyl-1,3-thiazolidine-4-carboxylic acid		59971.3	54857.6	66734.4	72485.8	119367	108119	35863.9	49753	56563.2	118214	128529	149698		60521.1	99990.5	47393.4	132147	1.65216	0.783088	2.18348	0.0533178	0.13378	0.00192528	1.1788	1.24054	1.40015
15.27_526.2932m/z	15.27	526.293	PDC	5-(Diaminomethylideneamino)-2-(3,4'-dihydroxy-4,4,7,8a-tetramethyl-6'-oxospiro[2,3,4a,5,6,7-hexahydro-1H-naphthalene-8,2'-3,8-dihydrofuro[2,3-e]isoindole]-7'-yl)pentanoic acid		209990	267489	221295	174660	208150	200077	170563	216061	212101	108276	104083	95313.4		232925	194296	199575	102557	0.834156	0.856822	0.440302	0.129474	0.217809	0.00192779	1.0797	1.09816	1.405
0.73_117.0769m/z	0.73	117.077	PDC	2-amino-4,5-dihydro-1H-imidazol-4-one		0	0	0	834.254	190.104	0	285.916	1059.33	0	1470.17	900.54	1184.25		0	341.453	448.415	1184.99	#DIV/0!	#DIV/0!	#DIV/0!	0.247584	0.229391	0.00196569	0.954964	1.10197	1.40208
16.25_439.3397m/z	16.25	439.34	PDC	(1S,2S,5R,7S,9R,10R,11S,14R,15R,16S)-14-[(2R)-5,6-dihydroxyheptan-2-yl]-2,15-dimethyltetracyclo[8.7.0.0Â²,â·.0Â¹Â¹,Â¹âµ]heptadecane-5,9,16-triol		3552.77	11065.1	4242.2	27993.2	47885.4	43960.3	7663.81	8653.55	6135.47	35770.8	26787.1	32143.3		6286.68	39946.3	7484.27	31567.1	6.35412	1.1905	5.02126	0.00675393	0.657777	0.00204128	1.29428	0.815334	1.40227
1.49_229.9750m/z	1.49	229.975	PDC	2-Chloro-6-fluoro-3-methoxybenzonitrile		62018.1	53800.7	48521.5	52135.5	60870.7	56997.2	40008.6	42894.6	52525.8	93558.2	85915.9	85535.3		54780.1	56667.8	45143	88336.5	1.03446	0.824077	1.61257	0.706708	0.151943	0.00206303	0.75901	1.15817	1.40414
16.05_443.3617m/z	16.05	443.362	PDC	Tapentadol		11266.5	27034.5	26046.4	71743.3	107263	95334.4	17608.2	24428.3	18402.6	89980.8	68081	85967.6		21449.1	91446.9	20146.4	81343.1	4.26343	0.939263	3.79237	0.00382087	0.825493	0.00208699	1.30962	0.769075	1.39987
11.25_219.1383m/z	11.25	219.138	PDC	3-Furancarboxylic acid, tetrahydro-4-methylene-2-octyl-5-oxo-, (2R,3S)-rel-		19760.8	19921.9	19888.9	20910.6	21849	24376.8	19620.5	19248.2	22497.2	23081.2	22303	21857.8		19857.2	22378.8	20455.3	22414	1.12699	1.03012	1.12876	0.0717143	0.591847	0.00209464	1.10059	0.865329	1.40144
9.10_261.1273m/z	9.1	261.127	PDC	2,5-Dimethyl-3,4-diphenyl-2,4-cyclopentadien-1-one		20293.7	18117.2	23615.1	6855.89	5974.23	6333.17	49062.2	15787.1	18093.2	6444.83	5933.96	9304.83		20675.3	6387.77	27647.5	7227.87	0.308956	1.33722	0.349589	0.000909785	0.555345	0.00215343	1.33278	0.725352	1.39959
14.20_345.2210m/z	14.2	345.221	PDC	Sethoxydim		12817.8	11152	16384.5	2288.49	372.626	410.497	23320.2	6118.82	7219.32	0	339.492	2771.3		13451.4	1023.87	12219.5	1036.93	0.0761161	0.908412	0.0770868	0.00173327	0.841358	0.0021899	1.32204	0.524365	1.40079
12.37_303.1741m/z	12.37	303.174	PDC	Resmethrin		132448	101831	146128	33225	20947.7	21767.4	315281	78590.2	92380.5	4521.74	18876.7	32936.7		126802	25313.4	162084	18778.4	0.199628	1.27824	0.148092	0.00176272	0.673754	0.00220297	1.32336	0.661477	1.40159
0.91_386.1132m/z	0.91	386.113	PDC	Urea, N-[2-methyl-5-(1-piperidinylsulfonyl)-3-furanyl]-N'-phenyl-		188132	133945	123912	43112.1	33578.5	32894.4	166677	125286	106802	0	9983.42	11194.5		148663	36528.3	132922	7059.29	0.245712	0.894113	0.0474851	0.0051682	0.586737	0.00220427	1.30057	0.864405	1.40257
14.50_293.2089m/z	14.5	293.209	PDC	1-Dodecylpyridinium cation		34047.3	33426.8	33205.1	34372.1	36912.6	38303.6	36825.9	33973	38042	35670.6	35484.5	36124.7		33559.8	36529.4	36280.3	35760	1.08849	1.08107	1.06556	0.0653305	0.0917975	0.0022289	1.13353	1.30156	1.3961
15.35_344.6970m/z	15.35	344.697	PDC	4-(2-{4-[2-(2-acetamido-3-methylbutanamido)-3-methylbutanamido]-3-hydroxy-6-methylheptanamido}propanamido)-3-hydroxy-6-methylheptanoic acid		14378.8	11434.5	16605	12016.9	7205.6	3298.83	6563.74	5338.92	13319.1	1202.24	0	3491.93		14139.4	7507.1	8407.24	1564.72	0.530933	0.594595	0.110664	0.0865084	0.11908	0.00227442	1.08008	1.25334	1.39741
15.54_305.1574m/z	15.54	305.157	PDC	(3R)-3-(hexanoyloxy)-4-(trimethylazaniumyl)butanoate		17758.4	15619.1	15090.3	17998.6	18871.9	21665.1	14562.6	17002.3	21619.2	22123.1	24252.6	24010.1		16155.9	19511.9	17728	23461.9	1.20772	1.09731	1.45222	0.0710234	0.518654	0.00230237	1.08779	0.8288	1.40193
0.79_174.9980m/z	0.79	174.998	PDC	(ethenylsulfanyl)benzene		8628.63	8526.43	7143.37	6149.68	6776.49	7330.36	8490.44	9024.76	7799.37	4571.32	4653.43	3849.89		8099.48	6752.18	8438.19	4358.21	0.833656	1.04182	0.538086	0.0837267	0.600211	0.00232186	1.0748	0.669845	1.39977
16.25_411.3445m/z	16.25	411.344	PDC	1-(3-Cyclohexen-1-ylmethyl)-4-piperidinamine		4833.46	17878.3	16933.8	56528.2	87748.4	75734.3	11781.2	16718	18377	92906.7	72776.6	64974.7		13215.2	73337	15625.4	76886	5.54945	1.18238	5.818	0.00387494	0.631115	0.00240189	1.30895	0.835871	1.39945
14.68_571.3593m/z	14.68	571.359	PDC	Dicyclohexylphenylphosphine		5188.65	4626.22	3963.87	3529.99	3531.24	1093.47	3085.77	3011.73	2434.78	1452.22	995.32	0		4592.91	2718.23	2844.09	815.845	0.591832	0.619235	0.177631	0.101851	0.0129352	0.0024514	1.07435	1.4916	1.39722
13.00_257.1515m/z	13	257.151	PDC	Diethylene glycol 2-ethylhexyl ether		62211.3	60945.5	64443.5	66777.4	69686.7	71222.8	63322.1	61606.9	70192.9	70467.8	69224.1	69982.8		62533.5	69229	65040.6	69891.6	1.10707	1.04009	1.11767	0.0155865	0.423528	0.00246533	1.2614	0.943815	1.40014
0.94_302.0624m/z	0.94	302.062	PDC	N-Phenyl-10H-phenothiazine-10-carboxamide		64598.4	45128.9	44338.3	15806.4	25475.2	19350.7	37735.3	33737.1	42189.1	0	6470.63	6316.42		51355.2	20210.8	37887.1	4262.35	0.393548	0.737747	0.0829974	0.0124059	0.129131	0.00248905	1.27154	1.22799	1.40011
15.92_299.6727m/z	15.92	299.673	PDC	1-[2-(1-{4-[(4-carbamoylpiperidin-1-yl)methyl]phenyl}-N-methylformamido)ethyl]piperidin-4-yl N-{[1,1'-biphenyl]-2-yl}carbamate		2193.85	3677.49	4912.11	2257.45	11391	8828.16	1693.39	9952.51	7907.26	16773.6	25413.4	22951.3		3594.48	7492.21	6517.72	21712.7	2.08436	1.81326	6.04058	0.240632	0.324554	0.00252218	0.980735	1.00581	1.39878
11.92_301.1584m/z	11.92	301.158	PDC	4-{4-[5-(dibenzylcarbamoyl)-2-heptyl-4-oxo-1,3-thiazolidin-3-yl]butyl}benzoic acid		5815.31	4954.16	7104.33	782.492	0	759.086	13826.6	3916.89	4539.78	0	709.723	1569.72		5957.94	513.859	7427.75	759.814	0.0862479	1.2467	0.12753	0.00128779	0.675888	0.00253733	1.32988	0.634958	1.39821
2.62_269.1078m/z	2.62	269.108	PDC	2-Amino-4-(4-methylphenyl)-6-phenylnicotinonitrile		650174	530983	607272	156410	147905	117216	1.06615e+06	431299	426806	27450.1	170745	222711		596143	140511	641417	140302	0.235699	1.07595	0.23535	0.000245394	0.843658	0.00257669	1.34553	0.646536	1.3982
12.85_398.3269m/z	12.85	398.327	PDC	3-Hydroxyhexadecanoylcarnitine		6232.72	3896.41	4329.42	2965.58	1445.23	1944.56	7086.22	4492.73	6066.76	13781.7	18891.6	18867.5		4819.52	2118.45	5881.9	17180.3	0.439557	1.22043	3.56473	0.0330854	0.365228	0.00258054	1.2148	0.997514	1.39947
15.35_455.7879m/z	15.35	455.788	PDC	(2-{[(2S,3R)-2-[(2R)-2-amino-3-{[(4S,5R,6E,8E,10Z,13Z)-1-carboxy-4-hydroxynonadeca-6,8,10,13-tetraen-5-yl]sulfanyl}propanamido]-3-hydroxyoctadecyl phosphono]oxy}ethyl)trimethylazanium		0	2121.94	14396.8	10242.7	27969.7	20348.4	0	16422.2	6346.9	49993.4	70594.4	53126.3		5506.23	19520.3	7589.69	57904.7	3.54512	1.37838	10.5162	0.109039	0.766578	0.00258576	1.07564	0.797326	1.39186
0.87_283.9847m/z	0.87	283.985	PDC	4-Chloro-2-methyl-6-trifluoromethylquinoline		0	0	1482.83	3374.55	2825.91	3368.9	0	0	0	8375.59	5944.08	5988.66		494.275	3189.79	0	6769.45	6.45347	0	13.6957	0.00689694	0.373901	0.00264926	1.29192	0.848506	1.39888
15.97_347.2923m/z	15.97	347.292	PDC	henicosane-6,8-dione		9043.32	18303.2	18833.3	19849.1	15681.8	19432.6	9767.12	14238.8	19106.9	36975.9	38368.6	42674.6		15393.3	18321.2	14370.9	39339.7	1.19021	0.933587	2.55564	0.44311	0.818339	0.00268521	0.868585	0.779119	1.39754
19.00_834.6803m/z	19	834.68	PDC	N-[(2S,3R,4E)-3-hydroxy-1-{[(2R,5S,6R)-3,4,5-trihydroxy-6-(hydroxymethyl)oxan-2-yl]oxy}octadec-4-en-2-yl]tetracosanamide		394404	361524	291850	26003.4	12092.1	58626.5	500291	257715	197799	122917	28819.9	25988.9		349259	32240.7	318602	59241.9	0.0923115	0.91222	0.169621	0.000674177	0.768434	0.00272395	1.33252	0.773291	1.39829
0.68_104.1071m/z	0.68	104.107	PDC	Choline cation		275843	294693	263153	195974	302501	248816	259250	220742	240508	555712	726088	589058		277896	249097	240167	623619	0.896366	0.864231	2.24407	0.420184	0.058868	0.00283828	0.875417	1.36767	1.38808
9.89_180.1081m/z	9.89	180.108	PDC	N2-cyclopropyl-1,3,5-triazine-2,4,6-triamine		845.568	1085.55	994.325	823.636	1338.59	1521.22	1108.68	873.767	1505.35	1520.86	1486.39	1410.98		975.149	1227.81	1162.6	1472.74	1.2591	1.19223	1.51028	0.315265	0.3955	0.00296693	0.909405	0.970845	1.39387
15.54_547.3571m/z	15.54	547.357	PDC	2-(4,4-difluoropiperidin-1-yl)-6-methoxy-N-[1-(propan-2-yl)piperidin-4-yl]-7-[3-(pyrrolidin-1-yl)propoxy]quinazolin-4-amine		202906	479020	504370	514298	936095	755992	257897	756797	690038	1.32812e+06	1.69565e+06	1.90286e+06		395432	735462	568244	1.64221e+06	1.85989	1.43702	4.15295	0.0943777	0.400263	0.00300305	1.109	0.964767	1.39475
10.14_316.2852m/z	10.14	316.285	PDC	6-Oxooctadecanoic acid		10931.3	10208.8	7689.67	6138.61	6362.2	5349.11	8722.25	9191.48	7333.24	2000.52	2748.96	3464.21		9609.94	5949.97	8415.66	2737.9	0.619148	0.875724	0.284903	0.0236873	0.35012	0.00301675	1.23632	0.897286	1.39451
4.14_98.0239m/z	4.14	98.0239	PDC	[5-(2-amino-6-chloro-9H-purin-9-yl)oxolan-2-yl]methanol		851.943	1128.27	996.499	276.35	377.955	372.988	1616.4	1381.98	1209.92	131.552	397.995	304.077		992.238	342.431	1402.77	277.875	0.34511	1.41374	0.280049	0.00167168	0.0447728	0.00305936	1.32656	1.38803	1.39434
10.47_275.1428m/z	10.47	275.143	PDC	2-(Aminomethyl)-4-(tert-butyl)-6-(methylsulfonyl)phenol		14708.3	11537.2	16823.9	3046.81	1258.8	1129.4	36933.6	10054.1	9758.88	0	2228.8	4003.24		14356.5	1811.67	18915.5	2077.35	0.126192	1.31756	0.144697	0.00162871	0.644086	0.00309209	1.32385	0.679931	1.39391
14.98_662.4009m/z	14.98	662.401	PDC	Enniatin B		72387.2	58501.9	57978.9	50030.7	22365.9	27099.2	35625.2	25574.8	43487.6	19021.2	26693.2	31045.8		62956	33165.3	34895.9	25586.7	0.526801	0.55429	0.406422	0.03793	0.0160873	0.0031482	1.20712	1.48834	1.39311
16.30_425.3392m/z	16.3	425.339	PDC	Cholest-5-ene-3.beta.,4.beta.-diol		2328.18	0	4248.85	6573.45	8949.56	8988.37	1330.51	5420.93	7377.9	19633.9	14115.7	21635.8		2192.34	8170.46	4709.78	18461.8	3.72682	2.14828	8.42103	0.0150968	0.309369	0.00315159	1.26062	1.04971	1.38267
0.54_134.0380m/z	0.54	134.038	PDC	2-sulfanylideneimidazolidin-4-one		3126.8	2908.06	3397.33	2392.83	2734.55	2049.12	2980.66	2612.92	2100.49	2087.18	1987.99	2264.66		3144.06	2392.16	2564.69	2113.28	0.760851	0.815724	0.672148	0.0365403	0.118077	0.00320023	1.14756	1.22085	1.39034
15.92_590.3331m/z	15.92	590.333	PDC	methyl 6-[9-(butan-2-yl)-6-[(1-methoxy-1H-indol-3-yl)methyl]-1,4,7,10-tetraoxo-tetradecahydro-1H-pyrido[1,2-a]1,4,7,10-tetraazacyclododecan-3-yl]hexanoate		1575.14	4378.08	4638.44	6507.42	21168	9452.98	1559.6	9132.67	8414.47	26000.9	41200.9	41167.2		3530.55	12376.1	6368.92	36123	3.50544	1.80394	10.2316	0.125835	0.337169	0.0032025	1.04344	0.998513	1.39451
4.17_371.0068m/z	4.17	371.007	PDC	phenoxyphosphonic acid		22989.5	25345.4	28633.8	13423.2	13859	12192.4	33307.7	29673.2	30083.1	2831.25	9845.17	9989.73		25656.2	13158.2	31021.3	7555.38	0.512866	1.20912	0.294485	0.00186871	0.0550802	0.00324825	1.31716	1.30478	1.39416
3.73_116.0531m/z	3.73	116.053	PDC	7-(2-benzyl-3-sulfanylpropanamido)heptanoic acid		916.137	1025.2	1080.74	80.8113	116.372	194.16	1605.58	726.316	611.16	51.7584	173.559	441.291		1007.36	130.448	981.018	222.203	0.129494	0.973849	0.220579	0.000117761	0.937909	0.00326053	1.34978	0.585302	1.38723
5.94_229.0646m/z	5.94	229.065	PDC	N-[(4-Sulfamoylphenyl)methyl]acetamide		4779.74	5428.97	7729.17	254.17	0	0	12165.7	4889.2	4410.3	0	186.199	570.275		5979.29	84.7232	7155.07	252.158	0.0141694	1.19664	0.0421719	0.00279568	0.681752	0.0032621	1.3121	0.569882	1.39399
0.81_161.0513n	0.81	162.059	PDC	4-Aminotetrahydro-2H-thiopyran-4-carboxylic acid		10497.2	10060.4	11372.3	15936.5	17820.5	14252.7	12066.1	13949.6	15893.1	34734.1	24518.7	28528.1		10643.3	16003.2	13969.6	29260.3	1.50359	1.31252	2.74917	0.00821169	0.0467496	0.0034154	1.26024	1.39514	1.39068
5.41_399.2442m/z	5.41	399.244	PDC	PyroGlu-Lys-Lys		5696.19	7213.41	5734.26	2637.78	2765.06	2669.21	8317.94	5369.85	7683.08	0	1744.27	1985.81		6214.62	2690.68	7123.62	1243.36	0.43296	1.14627	0.200071	0.00215257	0.425555	0.00342165	1.32173	0.925979	1.39268
8.09_253.1050m/z	8.09	253.105	PDC	(2E)-1-(4-Methoxyphenyl)-3-(4-pyridinyl)-2-propen-1-one		14904.9	14226.9	14504.7	16197	16410.2	17062.2	13927.2	13842.1	15470.3	20825.2	18800.2	22077.4		14545.5	16556.5	14413.2	20567.6	1.13825	0.990901	1.41401	0.00351778	0.826161	0.00348855	1.30411	0.779702	1.37437
1.02_306.1299m/z	1.02	306.13	PDC	(2R)-3-Hydroxyisovaleroylcarnitine		17975.5	10961.3	9923.56	11391.6	7329.41	9518.65	17022.9	13375.8	9770.56	30162.7	35130.6	29942.4		12953.5	9413.23	13389.8	31745.2	0.726696	1.03368	2.45071	0.272994	0.900694	0.00349555	0.927158	0.761627	1.3891
15.92_606.4112m/z	15.92	606.411	PDC	(2S)-1-(dodecanoyloxy)-3-hydroxypropan-2-yl (5R,6R,7Z,9Z,11E,13E,15S,17Z)-5,6,15-trihydroxyicosa-7,9,11,13,17-pentaenoate		9339.02	28881.3	24230.5	51963.5	63415.3	54112.6	8331.34	30875.4	30386.9	72588.9	61740.9	82302.6		20816.9	56497.1	23197.9	72210.8	2.714	1.11438	3.46885	0.00651785	0.81421	0.0035619	1.29127	0.764887	1.38411
15.25_636.4239m/z	15.25	636.424	PDC	Enniatin B1		179417	168935	227233	190100	94187.2	104551	77971	104118	172851	56158.2	43464.8	83229.3		191862	129613	118314	60950.8	0.675553	0.616661	0.317681	0.152538	0.0931481	0.00363765	1.04046	1.30108	1.38636
15.31_661.4919m/z	15.31	661.492	PDC	tetradecyl pyridine-3-carboxylate		81979.9	69445.7	98684.5	85364.8	49013.9	54025.6	22371.7	41322.2	63413.9	0	13978.7	27318.9		83370	62801.4	42369.3	13765.9	0.753286	0.508207	0.165118	0.220544	0.048146	0.00384844	0.979323	1.39284	1.38751
2.98_454.1829m/z	2.98	454.183	PDC	14-{2-[(2-hydroxyethyl)amino]ethyl}-10-({2-[(2-hydroxyethyl)amino]ethyl}amino)-14,15-diazatetracyclo[7.6.1.0^{2,7}.0^{13,16}]hexadeca-1(15),2,4,6,9,11,13(16)-heptaen-8-one		10686.6	12381.3	8717.19	2864.51	3322.79	3265.34	10597.5	8437.24	5203.94	1328.35	3967.57	3078.85		10595	3150.88	8079.57	2791.59	0.297393	0.762582	0.263481	0.00223136	0.254291	0.00401171	1.31836	1.10069	1.38822
15.33_525.8488m/z	15.33	525.849	PDC	(9E)-N-[(4E)-1-[(5-{[3,4-dihydroxy-6-(hydroxymethyl)-5-{[3,4,5-trihydroxy-6-(hydroxymethyl)oxan-2-yl]oxy}oxan-2-yl]oxy}-3,4-dihydroxy-6-(hydroxymethyl)oxan-2-yl)oxy]-3-hydroxyoctadec-4-en-2-yl]octadec-9-enamide		43038	40118.1	35482.9	53324	24686.8	10020.3	13353.5	16649	14594.9	21200.1	9055.16	11276.1		39546.3	29343.7	14865.8	13843.8	0.742009	0.375908	0.350065	0.473401	0.000504591	0.00404983	0.817248	1.59085	1.38777
14.93_648.3852m/z	14.93	648.385	PDC	9-(hydroxymethyl)-2-(methoxycarbonyl)-2,6a,6b,9,12a-pentamethyl-10-[(3,4,5-trihydroxyoxan-2-yl)oxy]-1,2,3,4,4a,5,6,6a,6b,7,8,8a,9,10,11,12,12a,12b,13,14b-icosahydropicene-4a-carboxylic acid		26425.3	19926	24258.9	15234.9	9441.39	8071.47	7717.91	10708.4	15621.1	9575.12	7882.55	12268.5		23536.7	10915.9	11349.1	9908.72	0.463782	0.482188	0.42099	0.0122865	0.0151978	0.00405272	1.2687	1.49075	1.38071
16.50_244.9102m/z	16.5	244.91	PDC	6-Iodo-2,3-dihydro-1,3-benzoxazol-2-one		39221.6	41054.8	39934.9	40700.3	42881.5	42274.1	43527.4	41176.4	39202.2	44250.8	44978.4	43401.3		40070.5	41952	41302	44210.2	1.04695	1.03073	1.10331	0.0888606	0.416147	0.00412946	1.12855	0.927845	1.37749
15.76_339.2298m/z	15.76	339.23	PDC	Arachidonyl trifluoromethyl ketone		10456.9	11911.9	12807.8	5996.07	6863.44	3193.8	8837.62	3469.69	8098.05	1160.42	2493.58	5546.18		11725.5	5351.1	6801.79	3066.73	0.456363	0.580083	0.261543	0.00806982	0.0532983	0.00413046	1.26026	1.33741	1.38085
1.67_470.1447m/z	1.67	470.145	PDC	Bucladesine		39144.9	66733.5	58730.3	16143.7	33968.3	35242.4	65781	63167.8	76658.6	0	5807.97	8464.14		54869.6	28451.5	68535.8	4757.37	0.518529	1.24907	0.0867032	0.0615744	0.210677	0.00426136	1.1666	1.13386	1.38699
14.98_323.6734m/z	14.98	323.673	PDC	(5Z)-7-[(1R,2R)-2-[(3S)-1-{[(2S)-2-[(4R)-4-amino-4-carboxybutanamido]-2-[(carboxymethyl)carbamoyl]ethyl]sulfanyl}-3-hydroxyoctyl]-3-hydroxycyclopentyl]hept-5-enoic acid		10173.2	9114.16	7285.32	10555.8	1639.8	4083.71	4445.17	2713.6	4784.49	3401.65	4191.44	3639.73		8857.57	5426.44	3981.09	3744.27	0.612633	0.449456	0.42272	0.286232	0.0100133	0.00428141	0.947488	1.51314	1.38673
11.70_260.1682m/z	11.7	260.168	PDC	Cecropiacic acid		4527.51	5148.21	4514.21	818.226	1105.28	1801.3	7535.96	5115.39	6118.5	0	1450.61	1930.55		4729.97	1241.6	6256.62	1127.06	0.262496	1.32276	0.23828	0.000628453	0.105577	0.00428365	1.33448	1.25363	1.38554
15.69_419.2304m/z	15.69	419.23	PDC	HC Toxin		28349	53460.5	46024.1	77092.6	94810.3	71880.3	31764.3	67405.8	60091.1	92778.4	120045	119591		42611.2	81261.1	53087.1	110805	1.90703	1.24585	2.60037	0.0191555	0.471057	0.00430687	1.2337	0.89851	1.38664
0.98_215.0372m/z	0.98	215.037	PDC	[2-(4-methoxyphenyl)ethoxy]sulfonic acid		27758.7	20370.5	30457	7953.62	16016.3	20941.2	15281	21429.4	26513.7	572.972	4591.19	8217.11		26195.4	14970.4	21074.7	4460.42	0.57149	0.80452	0.170275	0.0811789	0.312168	0.00434901	1.13601	1.04838	1.38439
15.37_363.2041m/z	15.37	363.204	PDC	1-Benzyl-4-(3-ethoxy-4-methoxybenzyl)piperazine		15288.3	11805.9	13312	9377.01	6980.25	8360.89	10353.6	9766.46	7760.39	5736.67	5751.31	7771.86		13468.7	8239.39	9293.48	6419.95	0.611741	0.690004	0.476655	0.0129395	0.030868	0.00437658	1.26819	1.43853	1.37948
3.83_136.0759m/z	3.83	136.076	PDC	DL-Octopamine		5712.88	5020.98	4686.12	2835.98	3666.99	3405.18	6282.35	4514.41	5426.23	2456.22	3153.9	3162.21		5140	3302.72	5407.66	2924.11	0.642553	1.05208	0.568893	0.00917672	0.675233	0.00440391	1.28191	0.816078	1.38581
16.17_344.3292n	16.17	345.336	PDC	(2S)-3-(octadecyloxy)propane-1,2-diol		2.81392e+06	4.20941e+06	3.9747e+06	1.37613e+07	1.86072e+07	1.80129e+07	4.58981e+06	5.05787e+06	4.4061e+06	2.16315e+07	1.38105e+07	1.63085e+07		3.66601e+06	1.67938e+07	4.68459e+06	1.72502e+07	4.58094	1.27784	4.70543	0.00116195	0.0976149	0.00442347	1.3318	1.29246	1.38456
16.17_369.3249m/z	16.17	369.325	PDC	4-[(1-hydroxyoctadecylidene)amino]butanoic acid		51475.5	84497.7	77036.5	295763	409734	387655	96932	107640	95887	456525	285241	352932		71003.3	364384	100153	364899	5.13193	1.41054	5.13919	0.00127365	0.0524861	0.00443522	1.33058	1.38114	1.38351
0.98_328.9960m/z	0.98	328.996	PDC	4-(4-Chloro-3-nitrobenzenesulfonyl)morpholine		204592	169626	172864	141508	162285	151131	113587	150938	140245	77537.2	104765	108261		182361	151641	134923	96854.3	0.831546	0.739869	0.531115	0.0723699	0.039407	0.00444629	1.15025	1.37818	1.38519
0.98_259.5178m/z	0.98	259.518	PDC	N-[4-(4-chlorobenzenesulfonyl)-4-(2,5-difluorophenyl)cyclohexyl]-1,1,1-trifluoromethanesulfonamide		46322.8	57686.3	59703	53574.9	57989.3	52246.1	50877.2	47298.7	49068.5	10280.9	22892	24519.4		54570.7	54603.4	49081.5	19230.8	1.0006	0.89941	0.352401	0.994566	0.269982	0.00449559	0.602229	0.986383	1.38544
14.91_291.1479m/z	14.91	291.148	PDC	1-(3-Hydroxypropyl)-3-tricyclo[3.3.1.1[3,7]]dec-1-ylurea		5255.91	8543.3	5778.35	4194.52	9252.46	10593.3	4075.07	10634.7	8480.32	13016.5	16759	15806.2		6525.85	8013.42	7730.02	15193.9	1.22795	1.18452	2.32827	0.535858	0.610624	0.00463987	0.783539	0.716475	1.38367
4.17_319.0354m/z	4.17	319.035	PDC	5-(4-Morpholinylsulfonyl)-1H-indole-2,3-dione		53794.3	37787.1	42196.3	25306.5	29121.3	26871.7	33396.6	34304.4	35279.9	11133.2	16002.3	17935.2		44592.6	27099.8	34327	15023.6	0.60772	0.769791	0.336908	0.0233827	0.0994629	0.00467304	1.23974	1.28042	1.38338
11.84_228.1188n	11.84	229.126	PDC	(2S,5S)-2-[2-(acetylsulfanyl)propan-2-yl]-5-methylcyclohexan-1-one		413101	378520	434019	112164	105961	108301	744544	384649	410886	27703.8	149594	185744		408546	108809	513360	121014	0.266332	1.25655	0.296206	5.12409e-05	0.42085	0.0046912	1.35225	0.843402	1.38295
0.91_550.2064m/z	0.91	550.206	PDC	(6S)-N-[(3S,5S,6R)-6-methyl-2-oxo-5-phenyl-1-(2,2,2-trifluoroethyl)piperidin-3-yl]-2'-oxo-1',2',5,7-tetrahydrospiro[cyclopenta[b]pyridine-6,3'-pyrrolo[2,3-b]pyridine]-3-carboxamide		451644	285065	275044	66626.8	69832.8	59007.8	358188	229094	273187	0	13151.8	17186.7		337251	65155.8	286823	10112.8	0.193197	0.850473	0.0299861	0.00901285	0.503439	0.00471493	1.28283	0.909868	1.38371
14.93_491.3616m/z	14.93	491.362	PDC	4-(1-Phenylcyclohexyl)morpholine		10722.9	10386.1	7234.69	3055.28	5394.31	4639.66	10225.7	9249.05	12040.1	0	1443.79	2965.93		9447.9	4363.08	10505	1469.91	0.461805	1.11188	0.15558	0.017698	0.486203	0.00471758	1.24816	0.83475	1.38063
0.85_352.1014n	0.85	353.109	PDC	5-(4-chlorophenyl)-N-cyclohexyl-4-methyl-2-oxo-1,3-thiazolidine-3-carboxamide		77322	117239	87443.7	47917	31537.5	41369.1	96491.2	79947.4	77522.7	4773.05	24061.3	22980.8		94001.5	40274.5	84653.8	17271.7	0.428445	0.900557	0.183739	0.0140577	0.523296	0.00475112	1.26411	0.892484	1.3838
14.88_580.3615m/z	14.88	580.361	PDC	1H-Pyrazolo[3,4-d]pyrimidin-4-amine, 1-(1,1-dimethylethyl)-3-(4-methylphenyl)-		70157.1	50526.5	58759.3	52749	36647.7	27130.3	35059.5	32908.3	45920.7	21558.5	15061.7	27704.8		59814.3	38842.4	37962.9	21441.7	0.649383	0.634679	0.358471	0.0894166	0.0350444	0.00475614	1.11454	1.42516	1.37539
0.98_351.0509m/z	0.98	351.051	PDC	N-Acetylsulfamerazine		42080.8	38471.9	57570.1	43505.4	33497	30880	54212.7	43752.7	39979.8	0	12012.7	9160.31		46040.9	35960.8	45981.8	7057.67	0.781062	0.998714	0.153291	0.223735	0.993869	0.0048046	0.925546	0.350679	1.38309
16.60_628.4319m/z	16.6	628.432	PDC	Arachidonic acid biotinamide		0	0	3754.75	9737.14	15428.9	13109.5	0	0	0	27554.3	15687.7	22224.3		1251.58	12758.5	0	21822.1	10.1939	0	17.4356	0.00515302	0.373901	0.00489099	1.29791	0.848506	1.37817
3.00_104.0530m/z	3	104.053	PDC	2-methyl-1,3-thiazolidine		1089.84	723.615	753.204	60.8724	208.384	121.348	856.98	346.777	455.842	55.1729	170.866	211.517		855.552	130.201	553.199	145.852	0.152184	0.646599	0.170477	0.00438858	0.19516	0.00495151	1.3067	1.15618	1.3817
3.36_205.0904m/z	3.36	205.09	PDC	Olodaterol		95547	100802	95337.7	55742.5	45749.2	44551.9	173555	121860	121273	16511.4	46803.3	49091.3		97228.9	48681.2	138896	37468.7	0.500687	1.42855	0.385366	0.000257373	0.0750352	0.0049567	1.34567	1.30895	1.38237
0.94_389.0981m/z	0.94	389.098	PDC	2'-Hydroxy-2,4,4',5-tetramethoxychalcone		38351.5	21483.3	26142.8	0	4635.92	9932.98	16511.5	10186.1	25215	0	1314.03	0		28659.2	4856.3	17304.2	438.011	0.16945	0.603793	0.0152834	0.0147228	0.163102	0.00502404	1.25683	1.20086	1.38215
5.56_364.7031m/z	5.56	364.703	PDC	15-(hydroxymethyl)-21-[(4-hydroxyphenyl)methyl]-3,6-bis(2-methylpropyl)-1,4,7,13,16,19,22-heptaazatricyclo[22.3.0.0â¹,Â¹Â³]heptacosane-2,5,8,14,17,20,23-heptone		22576	15060.1	18094.9	8202.78	7937.65	9007.44	14921.4	8843.96	12299.7	1179.57	5735.86	5141.25		18577	8382.63	12021.7	4018.89	0.451237	0.647127	0.216337	0.00988094	0.07957	0.00506205	1.28003	1.32355	1.38192
15.64_343.2695m/z	15.64	343.269	PDC	3-[(4,8-dimethylnonanoyl)oxy]-4-(trimethylazaniumyl)butanoate		6952.96	9318.19	7190.35	1356.67	3662.62	3400.74	7675.65	3693.7	4663.87	1279.46	2443.76	3433		7820.5	2806.68	5344.41	2385.41	0.358887	0.683384	0.30502	0.00872788	0.155064	0.0050964	1.28451	1.18871	1.37984
15.73_758.4945m/z	15.73	758.495	PDC	(2S)-2-amino-3-({[(2R)-2,3-bis(hexadecanoyloxy)propoxy](hydroxy)phosphoryl}oxy)propanoic acid		25268.8	20630.9	20565.2	10300.2	0	0	5900.66	9221.83	14241.7	0	7087.23	8486.12		22155	3433.41	9788.06	5191.12	0.154973	0.4418	0.234309	0.00767342	0.0127255	0.00513865	1.29031	1.49311	1.3804
0.89_134.0272m/z	0.89	134.027	PDC	Thiazolidine-2-carboxylic acid		5114.53	5038.63	6366.21	984.112	1367.43	1545.27	5202.74	2829.91	2265.93	370.878	2018.27	2171.51		5506.46	1298.94	3432.86	1520.22	0.235894	0.623425	0.276079	0.000800806	0.106154	0.00518585	1.3352	1.20839	1.38111
0.94_315.0167m/z	0.94	315.017	PDC	Dimethyl 3-(3-chlorophenoxy)-2-oxopropylphosphonate		82547.4	71283.8	78980.6	59599.7	69758	67277.3	41958.5	58823	52842	30346.1	45002.3	48821		77603.9	65545	51207.8	41389.8	0.844609	0.659862	0.533347	0.0557963	0.011373	0.00519538	1.17529	1.50164	1.37988
14.62_543.3331n	14.62	544.34	PDC	(2-{[(2R)-3-hydroxy-2-[(5Z,8Z,11Z,14Z)-icosa-5,8,11,14-tetraenoyloxy]propyl phosphono]oxy}ethyl)trimethylazanium		551581	462340	522957	329766	303871	307068	417272	357886	411539	300756	315919	368323		512293	313568	395566	328333	0.612089	0.772148	0.640908	0.00195632	0.0227043	0.00526241	1.32375	1.4591	1.37437
13.10_341.0688m/z	13.1	341.069	PDC	N-[[2-(4-Chlorophenyl)-4-quinolinyl]carbonyl]glycine		5135.68	3937.46	4334.56	2875.42	1512.17	2878.88	5740.07	4437.65	6807.28	1403.1	1756.72	2467.55		4469.23	2422.16	5661.67	1875.79	0.541963	1.26681	0.419712	0.0236487	0.19662	0.00531946	1.22195	1.1606	1.37397
7.33_202.0900m/z	7.33	202.09	PDC	(2R,3R,4S)-2-(4-Carboxybutyl)tetrahydro-3,4-thiophenediamine		4054.23	4107.6	4237.22	759.061	808.935	596.228	7404.83	3677.07	4090.82	0	1599.48	1696.72		4133.02	721.408	5057.57	1098.73	0.174548	1.2237	0.265843	2.20908e-06	0.477444	0.00536559	1.3565	0.806003	1.37997
17.36_341.1775m/z	17.36	341.178	PDC	1H-Indazole-3-carboxamide, 1-pentyl-N-8-quinolinyl-		2250.39	4847.74	3932.07	16940.4	24694	23736.2	7378.78	2301.1	2056.98	18340.2	11613.4	15378.5		3676.73	21790.2	3912.29	15110.7	5.92651	1.06407	4.10982	0.00209444	0.907027	0.00542951	1.32272	0.604464	1.37476
1.09_210.1162m/z	1.09	210.116	PDC	1-(4-Fluoro-2-methoxyphenyl)piperazine		0	518.593	0	6438.47	9608.18	7394.28	0	370.975	0	3714.74	6985.17	6135.81		172.864	7813.64	123.658	5611.91	45.201	0.715349	32.4642	0.00132085	0.828277	0.00544517	1.3284	0.681731	1.37836
8.21_558.3008m/z	8.21	558.301	PDC	1-(2-methyl-5-nitro-1H-imidazol-1-yl)-3-(morpholin-4-yl)propan-2-ol		8571.09	6567.17	6223.71	2219.19	2036.94	2270.26	11691.8	4143.53	3371.99	0	2047.47	2335.2		7120.66	2175.47	6402.44	1460.89	0.305515	0.899135	0.205162	0.00254687	0.807069	0.00548587	1.3165	0.730934	1.37865
1.04_177.0508m/z	1.04	177.051	PDC	Ureidosuccinic acid		8598.33	14433.1	8736.09	7352.08	11467.8	7156.27	7439.1	10852.4	8427.23	0	281.727	0		10589.2	8658.73	8906.24	93.9091	0.817697	0.841071	0.00886842	0.463065	0.481963	0.00549541	0.849756	0.851845	1.37925
14.98_366.2979m/z	14.98	366.298	PDC	N-(1,3-dihydroxyoctadecan-2-yl)acetamide		0	802.14	742.664	0	0	0	0	0	0	8695.45	14141.3	16447.9		514.935	0	0	13094.9	0	0	25.4302	0.116706	0.116706	0.00554511	1.08778	1.24285	1.37697
8.09_227.0713n	8.09	228.079	PDC	2-Chloro-N-(4-ethoxyphenyl)propanamide		1092.01	1123.94	1580.51	26839.9	34474.4	27382.4	412648	407246	349794	591692	1.13233e+06	1.07881e+06		1265.49	29565.6	389896	934279	23.363	308.099	738.277	0.000328292	4.22787e-05	0.00559899	1.34191	1.61307	1.37864
15.33_650.4395m/z	15.33	650.439	PDC	Cyclo[(2R)-2-hydroxy-3-methylbutanoyl-N-methyl-L-valyl-(2R)-2-hydroxy-3-methylbutanoyl-N-methyl-L-valyl-(2R)-2-hydroxy-4-methylpentanoyl-N-methyl-L-isoleucyl]		1.61377e+06	1.46103e+06	1.78917e+06	2.33792e+06	1.19503e+06	1.42369e+06	727578	987532	1.27799e+06	1.07009e+06	964086	1.12252e+06		1.62132e+06	1.65222e+06	997699	1.05223e+06	1.01905	0.615361	0.648997	0.936054	0.0280633	0.00574106	0.741356	1.447	1.37366
5.94_201.0793n	5.94	202.087	PDC	Quinolin-6-yl-acetic acid, methyl ester		97602.5	71782.9	73440.9	31214.6	28870.7	24921.9	79422.2	60248.8	55415.4	13881.6	26555.5	35061.9		80942.1	28335.8	65028.8	25166.3	0.350074	0.803399	0.310918	0.00353024	0.225208	0.00576936	1.31206	1.13126	1.37498
15.67_406.2378m/z	15.67	406.238	PDC	3-Quinolinecarboxamide, 1,4-dihydro-8-methoxy-4-oxo-1-pentyl-N-tricyclo[3.3.1.13,7]dec-1-yl-		11520.1	9108.4	13994.8	4474.4	3968.51	4172.79	11251.3	7132.2	7783.02	2956.15	4068.41	4120.76		11541.1	4205.23	8722.18	3715.11	0.36437	0.755749	0.321902	0.00664062	0.212794	0.00585745	1.28993	1.01384	1.37728
15.42_361.1674m/z	15.42	361.167	PDC	Imidodicarbonimidic diamide, N-(4-chlorophenyl)-N'-[6-[[(cyanoamino)iminomethyl]amino]hexyl]-		16598.8	15447.7	12471.3	6450.26	6986.12	4140.98	25831.6	9617.49	10061.2	2892.79	4820.48	7572.38		14839.3	5859.12	15170.1	5095.22	0.394839	1.02229	0.34336	0.00399152	0.954694	0.00600976	1.30915	0.704271	1.36979
5.64_124.0476m/z	5.64	124.048	PDC	3,4-diethylthiophene		47.0504	0	0	44.8729	0	0	431.966	130.858	140.539	942.365	1661.06	1845		15.6835	14.9576	234.455	1482.81	0.95372	14.9492	94.5461	0.974888	0.0940066	0.00601032	0.746057	1.27599	1.37524
15.54_306.6622m/z	15.54	306.662	PDC	N-[7-benzyl-2-hydroxy-5,8-dioxo-4-(propan-2-yl)-3-oxa-6,9-diazatricyclo[7.3.0.0^{2,6}]dodecan-4-yl]-6-methyl-6,11-diazatetracyclo[7.6.1.0^{2,7}.0^{12,16}]hexadeca-1(16),9,12,14-tetraene-4-carboxamide		27481.5	59811.3	58254.9	68306.8	117746	84043.6	34555.8	95691.2	94998.5	139724	180524	217741		48515.9	90032	75081.9	179329	1.85572	1.54757	3.6963	0.0821798	0.309344	0.0062527	1.11231	1.03069	1.37089
15.54_446.8013m/z	15.54	446.801	PDC	(2S)-2-amino-3-({[(2R)-2-({7-[(1R,2R,3R,5S)-3,5-dihydroxy-2-[(1E,3S)-3-hydroxyoct-1-en-1-yl]cyclopentyl]heptanoyl}oxy)-3-(icosanoyloxy)propoxy](hydroxy)phosphoryl}oxy)propanoic acid		915.212	0	0	4212.98	6248.06	3108.31	0	1348.22	0	22647.1	17284.4	11581.9		305.071	4523.12	449.408	17171.1	14.8265	1.47313	56.2856	0.012121	0.803581	0.00627416	1.25639	0.594156	1.3676
4.17_454.0195m/z	4.17	454.019	PDC	butane-1,4-disulfonic acid		45305.1	73905.5	65369.5	25026.6	23551.4	18333.3	115223	98070.3	81336.5	2675.38	17672.1	13365.9		61526.7	22303.8	98210.1	11237.8	0.362505	1.59622	0.182649	0.0108243	0.0471564	0.00629432	1.27425	1.37848	1.37397
15.31_745.5141m/z	15.31	745.514	PDC	2-{[2-(octadeca-6,9,12-trienamido)-6-oxo-6,9-dihydro-1H-purin-9-yl]methoxy}ethyl octadeca-6,9,12-trienoate		147210	187786	195257	201854	251048	218058	64411.6	133755	136129	273091	274281	249580		176751	223654	111432	265651	1.26536	0.630446	1.50297	0.0870882	0.0789644	0.00632753	1.1009	1.32628	1.36767
5.89_245.1864m/z	5.89	245.186	PDC	Ile-Leu		6406.91	7203.37	7786.21	3500.37	3702.35	4224.19	4206.6	5736.46	6598.48	3037.24	2651.97	4566.74		7132.16	3808.97	5513.85	3418.65	0.534056	0.773096	0.479328	0.00185658	0.114943	0.0063282	1.32482	1.26903	1.36048
16.78_661.1821m/z	16.78	661.182	PDC	3-Hydroxy-N-(2-oxo-2,3-dihydro-1H-benzimidazol-5-yl)-2-naphthamide		4031.55	7065.29	8061.68	21028.6	24507.6	25967.5	2050.45	11917.1	93931.7	20958.5	14804.8	17320.4		6386.17	23834.6	35966.4	17694.6	3.73221	5.63192	2.77076	0.000782848	0.367574	0.00634534	1.33645	0.999505	1.37297
0.91_136.5323m/z	0.91	136.532	PDC	3-fluoro-4-{5H,6H,7H-pyrrolo[1,2-c]imidazol-5-yl}benzonitrile		49931.5	40861.9	42439.7	41439.9	41583.2	41228.1	29190.2	35267.5	38130.1	30325.2	28497.7	29704.4		44411	41417.1	34195.9	29509.1	0.932586	0.769987	0.664455	0.345101	0.0565282	0.00637753	0.912584	1.34473	1.37319
0.94_170.0579m/z	0.94	170.058	PDC	3-Aminohexanoic acid		289597	262050	251595	188553	176784	167226	321297	265080	285976	87182.5	151575	160840		267747	177521	290784	133199	0.663018	1.08604	0.497482	0.00220104	0.312267	0.00643825	1.32182	1.04294	1.37323
18.22_806.6488m/z	18.22	806.649	PDC	Petromyzonol		141652	91376.5	87832.4	0	0	8574.09	159408	75097.2	68152.6	22011	0	9494.7		106954	2858.03	100886	10501.9	0.0267222	0.943269	0.0981912	0.00410273	0.867392	0.00646966	1.30475	0.759802	1.37242
0.75_267.0591m/z	0.75	267.059	PDC	Uridine		10220.5	6846.68	10527.9	5427.61	2061.15	1166.4	25889.4	10547.9	6074.43	722.782	2553.97	2968.3		9198.36	2885.05	14170.6	2081.69	0.313649	1.54055	0.226311	0.0227331	0.461763	0.00647518	1.23074	0.84297	1.37343
4.14_305.0560m/z	4.14	305.056	PDC	2-[3-fluoro-4-(4-hydroxyphenyl)phenyl]propanoic acid		13056.7	10543.7	9722.57	5851.03	7204.28	6531.86	7690.02	7243.12	9523.95	2830.53	5001.36	5425.81		11107.7	6529.06	8152.36	4419.23	0.587797	0.73394	0.397854	0.0131172	0.072859	0.00649843	1.26713	1.31895	1.37273
4.43_146.1178m/z	4.43	146.118	PDC	L-Leucine, methyl ester		216087	179119	182698	99647.6	101012	85444.6	201725	178898	155531	38109.5	90932.3	99260.3		192635	95368.2	178718	76100.7	0.495073	0.927757	0.395052	0.00159995	0.477725	0.00658475	1.32706	0.927359	1.37235
7.01_528.7889m/z	7.01	528.789	PDC	{[(2R,3R,5R)-5-(4-amino-2-oxo-1,2-dihydropyrimidin-1-yl)-3,4-dihydroxyoxolan-2-yl]methoxy}({[(2R)-2-[(4Z,7Z,10Z,13Z,16Z)-docosa-4,7,10,13,16-pentaenoyloxy]-3-(octadecanoyloxy)propoxy](hydroxy)phosphoryl}oxy)phosphinic acid		5817.71	6749.89	10248.5	2261.21	620.503	0	10397.1	6369.02	6455.67	0	437.522	973.843		7605.38	960.572	7740.6	470.455	0.126302	1.01778	0.0618582	0.0116327	0.946488	0.00661291	1.25913	0.204584	1.37308
15.78_371.2091m/z	15.78	371.209	PDC	4-[4-[(Dimethylamino)methyl]-2,5-dimethoxyphenyl]-2-methyl-2,7-naphthyridin-1-one		44045.9	34168.7	33692.7	4926.52	6057.28	4013.49	56048.7	30658	29082	2111.19	15451	12599.3		37302.5	4999.1	38596.2	10053.8	0.134015	1.03468	0.269522	0.000705321	0.89682	0.00667682	1.33748	0.726677	1.3727
15.67_374.2227m/z	15.67	374.223	PDC	1H-Indole-3-carboxamide, N-2-naphthalenyl-1-pentyl-		19333.1	15305.4	16672.3	8489.81	8665.63	4774.46	18866	12195.2	9537.83	8522.21	11161.5	8021.45		17103.6	7309.97	13533	9235.05	0.427393	0.791237	0.539947	0.00484419	0.302023	0.00680975	1.2975	1.03063	1.36514
15.09_612.3251m/z	15.09	612.325	PDC	Fumitremorgin A		12466.5	14642.9	21902	10143	20651.3	10143.4	15190	24036.6	22139.2	33477.6	30389.5	36255.6		16337.2	13645.9	20455.3	33374.2	0.835266	1.25207	2.04284	0.583397	0.352762	0.00681373	0.571789	1.01053	1.36709
15.62_350.3031m/z	15.62	350.303	PDC	N,N-Dimethylsphingosine		10643.2	11616.7	17242.9	35548.3	37415.3	37819.4	11053.2	16481.7	18690.2	47600.4	34927	56316.8		13167.6	36927.7	15408.4	46281.4	2.80444	1.17017	3.51479	0.000397077	0.504933	0.00717046	1.34185	0.904475	1.34746
4.17_333.1773m/z	4.17	333.177	PDC	Ala-Asp-Lys		30684.9	49395.1	44343.3	13622.3	11113.3	5795.82	14319.9	19401.9	26861.8	312.132	11514.9	11320.1		41474.4	10177.2	20194.5	7715.71	0.245384	0.486914	0.186035	0.00662204	0.0332112	0.00730258	1.29052	1.43135	1.36948
16.17_711.6479m/z	16.17	711.648	PDC	(2S)-3-(octadecyloxy)propane-1,2-diol		37694.7	96440.1	69876	390793	610661	562012	78538.3	109628	91924.2	805280	473975	515949		68003.6	521155	93363.6	598401	7.66364	1.37292	8.79956	0.0027524	0.257536	0.00735207	1.31761	1.09476	1.3692
15.13_445.7935m/z	15.13	445.793	PDC	(2S)-2-amino-3-({[(2R)-2-{[(5E)-7-[(1R,2R,3R,5S)-3,5-dihydroxy-2-[(1E,3S)-3-hydroxyoct-1-en-1-yl]cyclopentyl]hept-5-enoyl]oxy}-3-(icosanoyloxy)propoxy](hydroxy)phosphoryl}oxy)propanoic acid		47862.4	74809.5	83396.3	80921.7	94168.9	91378.1	25550	82276	92748.8	127062	166599	166392		68689.4	88822.9	66858.3	153351	1.29311	0.973342	2.23253	0.153193	0.941531	0.00752098	1.0413	0.753978	1.3684
15.13_690.5213m/z	15.13	690.521	PDC	(2S)-1-hydroxy-3-[(11Z)-icosa-5,8,11-trienoyloxy]propan-2-yl (4Z,10Z)-docosa-4,7,10,13,16,19-hexaenoate		0	0	11061.3	41843.3	50861.2	93483.4	0	0	11162.6	76576.6	59042.3	40519.7		3687.09	62062.6	3720.86	58712.9	16.8324	1.00916	15.9239	0.0233491	0.995165	0.00758365	1.21843	0.676444	1.36002
0.75_205.1267m/z	0.75	205.127	PDC	2-dodecanamido-3-(1H-indol-3-yl)propanoic acid		122345	122227	86932.9	51957.6	54247.2	49507.2	119365	102277	96451.3	48726.4	47439.4	55757.7		110502	51904	106031	50641.2	0.469712	0.959542	0.458284	0.0078208	0.759589	0.00769701	1.28456	0.741352	1.36548
7.99_554.3128m/z	7.99	554.313	PDC	1,3-bis[(3-aminophenyl)methyl]-4,7-dibenzyl-5,6-dihydroxy-1,3-diazepan-2-one		9988.92	7380.26	11842.3	2136.82	3173.14	3509.52	9981.32	9042	7809.56	0	449.241	3528.12		9737.16	2939.83	8944.3	1325.79	0.301918	0.918573	0.136157	0.00747247	0.610947	0.00784143	1.2889	0.709163	1.35873
0.96_242.0540m/z	0.96	242.054	PDC	Gln-Gly		42607.1	34208.1	26091.8	21119.5	23778.1	18633.2	36748.8	37071.8	32449.8	0	9148.6	9513.97		34302.3	21176.9	35423.5	6220.86	0.617361	1.03268	0.181354	0.0582892	0.83341	0.00786131	1.16882	0.591936	1.36638
4.38_136.1123m/z	4.38	136.112	PDC	N-Methyl-1-phenylethylamine		3350.9	3475.32	2762.69	4009.68	2139.12	2295.71	5893.09	5712.77	2974.79	2067.32	1461.48	1289		3196.3	2814.84	4860.22	1605.94	0.880655	1.52057	0.502435	0.582202	0.161217	0.00786356	0.814002	1.20498	1.36629
15.15_422.1734n	15.15	423.181	PDC	Mulberrin		52935.5	71010.2	67778.9	95449.6	90860.3	99640.7	19830.7	71001.2	61867	107679	93982.6	95029.7		63908.2	95316.9	50899.6	98897.3	1.49147	0.796449	1.54749	0.00681055	0.479776	0.00786559	1.29352	0.867169	1.36669
3.83_178.0632n	3.83	179.07	PDC	6-Methoxychromanone		31014.1	20287.4	21952.2	9501.05	7997.7	7350	25670.8	16797.8	15704.2	3905.67	6826.11	8879.95		24417.9	8282.92	19390.9	6537.24	0.339215	0.794128	0.267723	0.00893789	0.334938	0.00791152	1.2846	1.02719	1.3645
3.00_164.0742m/z	3	164.074	PDC	L-.beta.-Homomethionine		109532	76004.2	79111.9	31052.8	31003	27437.3	94251.1	69282.3	68271.5	12789.5	31230.1	34693.2		88216.1	29831.1	77268.3	26237.6	0.338159	0.875898	0.297424	0.00559899	0.467769	0.00809916	1.29982	0.933468	1.36468
1.54_186.0077m/z	1.54	186.008	PDC	(3-Chlorophenyl)(hydroxy)acetic acid		1828.75	739.925	675.179	308.406	1199.21	541.459	746.168	547.47	977.368	2898.14	3704.69	3143.47		1081.28	683.024	757.002	3248.77	0.631678	0.700095	3.00454	0.435011	0.457011	0.00814115	0.872812	0.889721	1.36317
17.44_258.0950m/z	17.44	258.095	PDC	2-amino-4,5,6-trihydroxy-3-[(1-oxopropan-2-yl)oxy]hexanal		2.09459e+06	1.94348e+06	1.97602e+06	1.7531e+06	1.65935e+06	1.7255e+06	2.09378e+06	1.86667e+06	2.11818e+06	1.03218e+06	1.40297e+06	1.47279e+06		2.0047e+06	1.71265e+06	2.02621e+06	1.30265e+06	0.854318	1.01073	0.649797	0.00554282	0.827155	0.00823464	1.29707	0.767604	1.36378
0.69_162.0006m/z	0.69	162.001	PDC	Benzofuran-2-sulfonamide		15193.9	9418.48	14028	7316.39	14859.9	8146.98	11336.2	3294.14	11698.9	4219.82	4708.13	3254.85		12880.1	10107.8	8776.41	4060.93	0.784756	0.681391	0.315287	0.403217	0.276676	0.00827219	0.807047	1.03521	1.3639
15.64_235.1307m/z	15.64	235.131	PDC	9,10-Dihydrojasmonic acid		8172.42	8950.99	8907.72	6789.65	7825.9	10137.1	10048.3	10191.3	9685.15	5479.15	5477.05	6966.58		8677.04	8250.88	9974.91	5974.26	0.950887	1.14957	0.688513	0.697863	0.0115772	0.00831289	0.639816	1.50486	1.34797
5.94_132.0810m/z	5.94	132.081	PDC	3-Methylindole		922.782	591.795	558.056	159.935	238.068	139.678	766.967	395.145	425.196	0	52.1582	174.184		690.878	179.227	529.103	75.4473	0.259419	0.765842	0.109205	0.0130753	0.38655	0.00843229	1.26923	0.988227	1.3597
0.73_180.0521m/z	0.73	180.052	PDC	(2S,3S,4S,5R,6S)-6-[5-(2-carboxyethyl)-2-hydroxyphenoxy]-3,4,5-trihydroxyoxane-2-carboxylic acid		445.765	854.865	955.052	0	0	0	1808.83	630.285	525.448	0	0	0		751.894	0	988.186	0	0	1.31426	0	0.00848059	0.619679	0.00848059	1.28287	0.651582	1.36359
15.83_504.3083m/z	15.83	504.308	PDC	4-{5-[(4,5-dihydroxy-6-methyloxan-2-yl)oxy]-11-hydroxy-2,15-dimethyltetracyclo[8.7.0.0Â²,â·.0Â¹Â¹,Â¹âµ]heptadecan-14-yl}-2,5-dihydrofuran-2-one		41697.6	39502.8	52761.9	30075.4	25812.5	32043.4	29112.3	40309.9	39300.7	23782	25190.2	25315.9		44654.1	29310.5	36240.9	24762.7	0.656389	0.811593	0.554545	0.0269662	0.197068	0.00856385	1.22986	1.15809	1.36341
15.52_468.7959m/z	15.52	468.796	PDC	(2-{[(2S,3R,4E)-2-[(2R)-2-amino-3-{[(4S,5R,6E,8E,10Z,13Z)-1-carboxy-4-hydroxynonadeca-6,8,10,13-tetraen-5-yl]sulfanyl}propanamido]-3-hydroxyicos-4-en-1-yl phosphono]oxy}ethyl)trimethylazanium		0	18925.2	14342.6	18921.2	40568.5	43427.5	1002.15	13832	9088.58	123105	66722	92426.8		11089.3	34305.7	7974.26	94084.7	3.0936	0.719098	8.48432	0.073082	0.671584	0.00860432	1.14809	0.829831	1.35918
0.94_211.0333m/z	0.94	211.033	PDC	2-(1-Benzothien-3-ylmethylene)malononitrile		146207	98764.6	95206.4	69437.3	66486.6	59713.1	87290.7	84740	85992	18358.8	34914.6	36858.3		113393	65212.3	86007.6	30043.9	0.575102	0.758494	0.264955	0.0447023	0.171412	0.0088084	1.19261	1.15555	1.3617
15.57_415.3304m/z	15.57	415.33	PDC	(1S,2R)-2-(Diethylamino)-1-phenyl-1-propanol		28007.1	51429.4	46242.1	65996.4	93811.3	79283.7	25602.3	56410	52416.5	75990.4	82944.8	74584		41892.8	79697.1	44809.6	77839.7	1.9024	1.06962	1.85807	0.0243212	0.819916	0.00893134	1.23205	0.757146	1.35662
9.28_428.2312m/z	9.28	428.231	PDC	[(2R)-3-[(4Z,7Z,10Z,13Z,16Z)-docosa-4,7,10,13,16-pentaenoyloxy]-2-{[(5Z,7Z,10Z,13Z,16Z,19Z)-4-hydroxydocosa-5,7,10,13,16,19-hexaenoyl]oxy}propoxy]phosphonic acid		22896.2	22956	20638.7	19008.6	13878.6	10876.1	14565.9	17665.9	12026.1	17841	14344.8	14218.7		22163.6	14587.8	14752.6	15468.2	0.658185	0.665623	0.697908	0.0384806	0.0146533	0.00900016	1.20022	1.48308	1.36143
3.95_227.1030m/z	3.95	227.103	PDC	[3-(hexadecanoyloxy)-2-oxopropoxy]phosphonic acid		4891.97	4819.95	4512.18	1664.28	2179.43	1999.26	5810.52	5227.08	4869.08	1664.99	3035.53	2969.46		4741.37	1947.65	5302.23	2556.66	0.410779	1.11829	0.539224	0.000126169	0.133011	0.00905652	1.34933	1.24129	1.36117
15.33_425.7959m/z	15.33	425.796	PDC	(2S)-2-amino-3-({[(2R)-2-{[(9S,10S,12Z)-9,10-dihydroxyoctadec-12-enoyl]oxy}-3-(icosanoyloxy)propoxy](hydroxy)phosphoryl}oxy)propanoic acid		13298.9	5328.68	3408.87	1658.87	24453.1	0	9969.8	34200.3	15240.3	41297.4	70291	45624.9		7345.48	8703.98	19803.5	52404.4	1.18494	2.69601	7.13424	0.88007	0.192445	0.00909744	0.657816	1.07608	1.34546
14.91_104.1070m/z	14.91	104.107	PDC	Choline cation		29514.9	36273.4	40560.3	32709.8	43196.2	40943.1	29686.8	41142.5	49357.2	49954.5	55180.7	58375.5		35449.5	38949.7	40062.2	54503.6	1.09874	1.13012	1.5375	0.482566	0.51999	0.00923465	0.82778	0.901966	1.35958
8.64_597.2691m/z	8.64	597.269	PDC	2-[2-(1H-indol-3-yl)acetamido]-3-methylpentanoate		21104	14350.4	18431.8	5481	4109.83	3484.36	23090.4	9360.84	8251.51	550.405	4553.61	7902.99		17962	4358.4	13567.6	4335.67	0.242645	0.755347	0.241379	0.00267762	0.442428	0.00924581	1.31761	0.877504	1.35519
18.50_524.2751m/z	18.5	524.275	PDC	(2,3-dihydroxypropoxy)[2-(icosa-5,8,11,14-tetraenamido)ethoxy]phosphinic acid		16970.2	19341.7	19395.1	9131.63	14037	12084.7	18238.8	13289.9	23954.9	10884.3	6977.04	12397.6		18569	11751.1	18494.5	10086.3	0.632835	0.995989	0.54318	0.0140239	0.982456	0.00925665	1.26334	0.725899	1.33882
7.74_171.0267m/z	7.74	171.027	PDC	Octamethylcyclotetrasiloxane		3419.08	3309.95	2614.18	1994.77	2270.1	1802.95	3233.22	2874.41	2796.65	470.855	873.956	1715.51		3114.41	2022.61	2968.09	1020.11	0.649437	0.953021	0.327545	0.0188684	0.635549	0.00926183	1.25174	0.782795	1.34847
9.79_218.1213m/z	9.79	218.121	PDC	Pro-Tyr-Arg		41617	40368.5	43272.8	9107.8	9556.1	8546.58	75477	40576.8	43720.6	958.921	16856.4	20953.6		41752.8	9070.16	53258.1	12923	0.217235	1.27556	0.309511	3.28896e-06	0.361518	0.00942286	1.35642	0.90501	1.35795
0.96_183.9381m/z	0.96	183.938	PDC	3-Chloropyridine-2-thiol		272054	267330	198297	154403	150236	150477	275533	252352	240822	56801.6	104710	128730		245894	151705	256236	96747.3	0.616955	1.04206	0.393451	0.016889	0.710387	0.00944097	1.24601	0.71682	1.3567
14.14_335.1409m/z	14.14	335.141	PDC	Trp-Phe		9001.4	9892.76	10390.8	3975.29	9967.64	4759.95	8450.46	14169.4	10218	5114.07	7313.35	6275.85		9761.65	6234.29	10945.9	6234.42	0.638652	1.12132	0.638665	0.140647	0.533185	0.0094659	1.01258	0.84238	1.35374
2.98_257.1136m/z	2.98	257.114	PDC	3-(2,4-Dimethoxyanilino)-3-oxopropanoic acid		48817	58456	57531.5	29389.4	21332.1	16724.8	299836	75201.3	70192.6	7497.62	27700.2	27191.2		54934.8	22482.1	148410	20796.3	0.40925	2.70157	0.378564	0.00251339	0.284964	0.00958815	1.3147	0.99852	1.35877
15.04_293.2453m/z	15.04	293.245	PDC	Methyl palmitate		5378.89	5308	6767.92	5061.69	2108.2	5504.6	3862.13	3733.24	3415.02	3729.53	2965.11	2543.61		5818.27	4224.83	3670.13	3079.41	0.726132	0.630795	0.529266	0.243923	0.0121289	0.00963348	0.948882	1.48421	1.35636
15.29_717.4815m/z	15.29	717.481	PDC	Octanoic acid, 4-[(1-oxo-7-phenylheptyl)amino]-, (4R)-		296045	400690	447117	603993	553566	701422	244612	428061	384721	680326	685877	575783		381284	619660	352464	647329	1.62519	0.924415	1.69776	0.0186613	0.706121	0.00968652	1.24772	0.816581	1.34491
16.75_446.3762n	16.75	447.383	PDC	(2R)-2-[(4R,8S)-13-hydroxy-4,8,12-trimethyltridecyl]-2,5,7,8-tetramethyl-3,4-dihydro-2H-1-benzopyran-6-ol		89031	150089	176724	357340	480844	504014	86789.7	142375	163814	452788	311539	345577		138615	447399	130993	369968	3.22764	0.945014	2.66903	0.00414836	0.836661	0.00972728	1.30822	0.775191	1.35776
5.00_120.0810m/z	5	120.081	PDC	2,3-dihydro-1H-indole		24907.4	22186.7	22575.7	13732.4	13183.8	11731.4	25688.2	22164.3	20970.2	6345.31	13575.4	13767.1		23223.3	12882.6	22940.9	11229.3	0.554726	0.987841	0.483535	0.000570944	0.872541	0.0097498	1.33919	0.757609	1.35784
14.25_542.3250m/z	14.25	542.325	PDC	1H-Indazole-4-carboxamide, N-[(1,2-dihydro-6-methyl-2-oxo-4-propyl-3-pyridinyl)methyl]-1-(1-methylethyl)-6-[2-(4-methyl-1-piperazinyl)-4-pyridinyl]-		20348.9	14914.1	16136.9	9210.32	4965.72	8072.34	13874.7	8190.4	13406	1066.36	6561.41	7634.74		17133.3	7416.12	11823.7	5087.5	0.432848	0.6901	0.296936	0.00947663	0.0966104	0.0100073	1.27722	1.29608	1.3556
0.94_567.1047m/z	0.94	567.105	PDC	N,N-Bis[2-(p-tolylsulfonyloxy)ethyl]-p-toluenesulfonamide		43850.9	21325.7	35437	11195.3	17148.5	17984.5	36577.5	21983.3	19159.9	0	3420.47	4815.51		33537.9	15442.8	25906.9	2745.32	0.460458	0.772468	0.0818574	0.0588875	0.420254	0.0101943	1.1708	0.935698	1.35555
15.33_652.4458m/z	15.33	652.446	PDC	1-cycloheptyl-1-({3-[(1-cycloheptyl{[4-(dimethylamino)phenyl]carbamoyl}amino)methyl]phenyl}methyl)-3-[4-(dimethylamino)phenyl]urea		74984.8	65318.5	86612.9	99173.7	33171.4	69328.3	34084.2	39386.7	53241.3	37359	46709.2	47475.8		75638.8	67224.5	42237.4	43848	0.888757	0.558409	0.579703	0.696298	0.0164314	0.0102897	0.775918	1.48445	1.35572
0.54_147.0140m/z	0.54	147.014	PDC	D-Cycloserine		118698	104006	100745	78931.3	84982.2	80586.4	104643	104342	106863	85169.9	76824.7	78516.1		107817	81500	105283	80170.2	0.755913	0.976499	0.74358	0.0105773	0.673241	0.0104458	1.27745	0.706305	1.35418
10.93_232.1370m/z	10.93	232.137	PDC	2-{[(5-Methyl-2-thienyl)methyl]amino}-1-butanol		11691	10527.8	12995.7	2689.96	2524.5	2026.11	21147.1	11937	13142.2	150.752	4873.69	5420.84		11738.2	2413.53	15408.8	3481.76	0.205614	1.31271	0.296619	0.000228584	0.285059	0.0104955	1.34435	0.957144	1.35447
12.32_222.1048n	12.32	223.112	PDC	Buthionine sulfoximine		37636.2	32477.8	25848.5	17461.2	19957.9	15091	38031.9	37071.7	31577.2	12497.9	17622.2	15288.7		31987.5	17503.4	35560.3	15136.3	0.547195	1.11169	0.473193	0.0171667	0.417962	0.0105715	1.25622	0.886091	1.35435
3.12_168.0658m/z	3.12	168.066	PDC	N-(2-Fluorophenyl)urea		12153.2	13848.3	14186.2	7705.27	7467.66	6817.26	19556.5	15638.6	15447.6	3437	7936.05	7526.7		13395.9	7330.06	16880.9	6299.92	0.547187	1.26016	0.470287	0.000886441	0.0780137	0.0106139	1.33146	1.27533	1.35416
13.10_119.0857m/z	13.1	119.086	PDC	2,3-dihydro-1H-indene		49963.4	37604.2	40845	31595.5	25203.5	31898.1	51481.6	35925.2	44500.5	26875.8	24833.2	25897.4		42804.2	29565.7	43969.1	25868.8	0.69072	1.02721	0.604352	0.0368691	0.851242	0.0106563	1.19528	0.753033	1.3532
0.68_237.0381n	0.68	238.045	PDC	N-(4-Fluorophenyl)-N'-1,3-thiazol-2-ylurea		151523	159193	149680	154845	154177	162871	164126	147723	169420	265155	208555	221632		153465	157298	160423	231781	1.02497	1.04534	1.51031	0.396125	0.385681	0.0107193	0.703853	0.980672	1.35285
1.06_159.5262m/z	1.06	159.526	PDC	2-(4-Nitrophenoxy)-N-(3-pyridinyl)acetamide		16497.9	15254.2	15497.2	12003.7	14927.7	12171.1	10805.1	10012.2	10473.3	4768.3	10419.8	8814.9		15749.7	13034.2	10430.2	8000.98	0.827581	0.662246	0.508008	0.0564874	0.000279767	0.0108664	1.15407	1.60261	1.35177
1.30_361.0028m/z	1.3	361.003	PDC	Chlorthalidone		110047	94195.1	93977.1	56518.7	81680.9	74575.5	38991.6	61016.9	79977.5	36194.2	55798.9	66602		99406.4	70925	59995.3	52865	0.713485	0.603535	0.531807	0.0362158	0.0385682	0.010918	1.21015	1.39574	1.34818
15.04_351.1838m/z	15.04	351.184	PDC	(5.alpha.)-2'H-Androst-2-eno[3,2-c]pyrazol-17-one		13414.7	13541.1	16315.2	13280.8	7697.46	10187.1	23453.2	11412.1	11754.2	8493.44	10410	9611.15		14423.7	10388.4	15539.8	9504.86	0.720236	1.07738	0.658977	0.0973497	0.797456	0.0109782	1.11703	0.545546	1.35077
11.89_227.1624m/z	11.89	227.162	PDC	5-{2-[1-(5,5-difluoro-6-hydroxy-6-methylheptan-2-yl)-7a-methyl-octahydro-1H-inden-4-ylidene]ethylidene}-4-methylidenecyclohexane-1,3-diol		11452.1	11194.2	13378.4	21765.7	8811.73	10379.6	14231.9	16972.9	13236.6	8778.19	8310.55	9145.6		12008.2	13652.3	14813.8	8744.78	1.13692	1.23364	0.728234	0.711524	0.0993671	0.0110837	0.768512	1.29345	1.34969
0.73_233.0635m/z	0.73	233.064	PDC	2-Propanone, 1-(3-ethyl-5-methoxy-2(3H)-benzothiazolylidene)-		5772.78	6101.24	5898.23	4342.97	3630.56	4082.41	4298.04	5453.67	4174.74	1208.6	3480.27	3282.87		5924.08	4018.65	4642.15	2657.25	0.678357	0.783607	0.44855	0.00114088	0.0375184	0.0111793	1.33063	1.40771	1.35195
16.20_402.2753n	16.2	403.283	PDC	(5.xi.,9.xi.)-Beyer-15-en-18-yl methyl butanedioate		33364.9	36053	42899.5	115337	157987	132962	48476.3	41580.2	42780.4	162536	95952	118210		37439.1	135429	44279	125566	3.6173	1.18269	3.35388	0.00151648	0.126044	0.0111898	1.32563	1.12804	1.34932
16.32_381.3340m/z	16.32	381.334	PDC	1-O-Octadecyl-2-O-methyl-sn-glycerol		22151.6	24898.1	18671.3	106869	154388	148664	28681.2	23962.6	24944.9	174466	91145	124380		21907	136640	25862.9	129997	6.23728	1.18058	5.93403	0.00160369	0.161234	0.0112357	1.32687	1.2036	1.34725
4.19_265.1763m/z	4.19	265.176	PDC	Ile-Thr		6118.69	9668.82	11549.9	3577.86	2540.36	1559.05	12945.1	11442.3	10092	200.33	2697.27	1102.26		9112.48	2559.09	11493.1	1333.29	0.280833	1.26125	0.146314	0.0180736	0.254948	0.0113259	1.23804	0.981854	1.34755
14.50_301.2142m/z	14.5	301.214	PDC	4-(5-amino-2,2-dimethyl-4-oxo-3,4-dihydro-2H-1-benzopyran-6-yl)-2-acetamido-4-oxobutyl 16-methylheptadecanoate		9044.82	12294.3	14351.2	6062.46	5416.2	5812.74	16243.8	10026.5	7137.71	3388.41	5714.94	4096.86		11896.7	5763.8	11136	4400.07	0.484485	0.936056	0.369855	0.016941	0.81817	0.0113965	1.25087	0.532034	1.34692
17.16_658.8778m/z	17.16	658.878	PDC	2-[(3-butanamido-2,4,6-triiodophenyl)methyl]butanoic acid		49995.2	41895.6	44262.8	42842	61690.1	59259	56447.2	52578.6	74291.5	67885.8	58246.2	60285.6		45384.5	54597	61105.8	62139.2	1.20299	1.3464	1.36917	0.222779	0.0913819	0.0115315	0.995964	1.30655	1.34946
0.54_150.0380n	0.54	151.045	PDC	N-Methylbenzothiazolium cation		284928	259067	242516	222423	227046	210212	252024	255056	270275	210480	190746	204379		262170	219894	259118	201868	0.838744	0.988359	0.76999	0.0337579	0.833096	0.0115321	1.21588	0.573762	1.34571
15.33_556.3977m/z	15.33	556.398	PDC	1-Stearoyl-2-hydroxy-sn-glycero-3-phosphocholine		136173	257725	247807	301489	411429	314100	119217	313707	265780	444088	684308	562305		213902	342339	232901	563567	1.60045	1.08882	2.6347	0.0696681	0.800311	0.0117308	1.12487	0.763784	1.34184
11.05_367.1334m/z	11.05	367.133	PDC	Benzenesulfonamide, 4-[[6-(cyclohexylmethoxy)-9H-purin-2-yl]amino]-		11161.8	11381.3	8748.99	5840.51	7085.5	6631.05	9932.47	10342.8	11249	4353.72	5819.07	6734.27		10430.7	6519.02	10508.1	5635.69	0.624984	1.00742	0.540298	0.0130589	0.93759	0.0117604	1.26279	0.46452	1.34626
3.19_215.0489m/z	3.19	215.049	PDC	Methyl 4-(aminosulfonyl)phenylimidoformate		43966.8	27783.1	37046.5	20839.7	10827.6	9172.79	55280.6	15784	15521.5	982.257	11798.3	14222.7		36265.5	13613.4	28862	9001.09	0.37538	0.795854	0.2482	0.0188642	0.625316	0.0117683	1.2499	0.753032	1.34838
15.29_434.3395m/z	15.29	434.339	PDC	(6R)-6-[(1S,2S,5R,7S,9R,10R,11S,14R,15R)-5,9-dihydroxy-2,15-dimethyltetracyclo[8.7.0.0^{2,7}.0^{11,15}]heptadecan-14-yl]-2-methylheptanoic acid		25513.9	27310.4	40268.3	7369.03	27924.5	10493.7	17842.7	31850.8	34355	2863.34	11675.8	8675.68		31030.9	15262.4	28016.2	7738.27	0.491845	0.902847	0.249373	0.116832	0.685906	0.0118837	1.02224	0.821438	1.34769
2.16_161.9613m/z	2.16	161.961	PDC	3-Hydroxy-2-iodo-4-methoxybenzaldehyde		8545.07	6802.95	6320.9	7156.06	9461.47	9089.66	3445.81	3564.88	4529.46	10032.7	10633	11509.1		7222.97	8569.06	3846.72	10724.9	1.18636	0.532567	1.48483	0.24288	0.011194	0.0119023	0.967701	1.49873	1.34329
4.17_296.0612m/z	4.17	296.061	PDC	N-(3-Chlorophenyl)-N'-(2-pyridinyl)thiourea		8290.88	7136.21	10341.8	3370	5478.63	6335.32	4137.69	6352.28	7727.3	1095.74	2858.76	4358.93		8589.64	5061.32	6072.42	2771.14	0.589235	0.706947	0.322615	0.0517618	0.147515	0.011912	1.1821	1.22148	1.3453
8.96_253.1050m/z	8.96	253.105	PDC	(2E)-1-(4-Methoxyphenyl)-3-(4-pyridinyl)-2-propen-1-one		15560.3	15609.4	16242.8	17871.3	16892.7	18919.1	17517	17040.2	16997.2	18546	17638	19747.3		15804.2	17894.3	17184.8	18643.8	1.13225	1.08736	1.17967	0.028722	0.00745403	0.0119306	1.205	1.50646	1.3193
1.28_529.1048m/z	1.28	529.105	PDC	3,6,9-tris(hydroxymethyl)-1,4,7-trioxonane-2,5,8-trione		72503.8	71510.4	46900.6	40262.2	38030.9	25796	57305.5	54746.1	37135.1	2479.54	20912.9	24989.1		63638.3	34696.4	49728.9	16127.2	0.545212	0.781431	0.25342	0.0382138	0.256002	0.0119449	1.20656	1.04945	1.34774
16.30_377.3392m/z	16.3	377.339	PDC	tricosanoic acid		1866.66	1236.63	5606.85	10891.3	9740.93	11232	1039.63	3487.68	6398.91	18541.8	10491.7	14737.5		2903.38	10621.4	3642.07	14590.3	3.6583	1.25443	5.02529	0.00579759	0.738499	0.0122948	1.29768	0.791617	1.34183
5.94_159.0920m/z	5.94	159.092	PDC	pyridine		1352.37	844.617	928.081	354.601	443.559	0	1041.54	860.976	693.54	0	310.562	337.689		1041.69	266.053	865.352	216.084	0.255406	0.830721	0.207436	0.0201637	0.398096	0.0124017	1.24018	0.977257	1.34645
0.98_160.1334m/z	0.98	160.133	PDC	Methacholine cation		6918.4	6528.83	4507.22	2628.13	2974.78	2874.54	10367.5	5908.68	6431.51	1636.1	2826.02	2702.14		5984.82	2825.82	7569.22	2388.09	0.472165	1.26474	0.399024	0.0138335	0.376322	0.012691	1.25699	0.989446	1.34598
15.01_524.2753m/z	15.01	524.275	PDC	Calcimycin		251623	185881	204539	146591	152204	161666	197890	165005	200226	135804	84667.5	79160.9		214014	153487	187707	99877.3	0.71718	0.877076	0.466685	0.0392038	0.309579	0.0127454	1.1996	1.05045	1.34584
0.73_70.0653m/z	0.73	70.0653	PDC	N-Methylpropionamide		12038.4	11177.8	9990.01	7877.29	6054.45	6323.61	16769.4	11660.7	13023.8	13898.1	14373.8	15984.5		11068.7	6751.78	13817.9	14752.1	0.609987	1.24838	1.33277	0.00628429	0.168705	0.0131592	1.29458	1.18159	1.33048
15.09_622.4084m/z	15.09	622.408	PDC	Enniatin B		217593	160611	203063	201908	84265.7	90411.6	122949	92294.3	156261	73542.3	72532.3	125179		193756	125528	123835	90418	0.647868	0.639129	0.466659	0.17861	0.0499102	0.0132788	1.02943	1.38553	1.32644
4.17_281.0816n	4.17	282.089	PDC	(1R,2S)-2-[(4-Chloroanilino)carbonyl]cyclohexanecarboxylic acid		76311.1	51184.8	48623.2	32539.8	30341	27747.2	51009.8	43084	41564.4	15053.6	23227.8	21522		58706.4	30209.3	45219.4	19934.5	0.514584	0.770264	0.339562	0.0333076	0.220855	0.0134272	1.2143	1.11598	1.34315
15.69_545.4249m/z	15.69	545.425	PDC	2-amino-6-octanamidohexanoic acid		0	3579	8889.66	56722.8	68018.9	77908.6	0	6624.53	8589.25	57251.8	50060	98288.9		4156.22	67550.1	5071.26	68533.6	16.2528	1.22016	16.4894	0.000673328	0.815057	0.0134384	1.33712	0.778765	1.31211
17.39_418.7483m/z	17.39	418.748	PDC	(2S)-2-amino-3-({[(2R)-2-({7-[(1R,2R,3R,5S)-3,5-dihydroxy-2-[(1E,3S)-3-hydroxyoct-1-en-1-yl]cyclopentyl]-6-oxoheptanoyl}oxy)-3-(pentadecanoyloxy)propoxy](hydroxy)phosphoryl}oxy)propanoic acid		14051.1	16518.1	13619.4	66911.9	94355.4	78611.8	11508.8	9921.36	9587.7	56366.2	31776.4	49021.9		14729.5	79959.7	10339.3	45721.5	5.42853	0.701942	3.10407	0.00123251	0.0152865	0.013474	1.33013	1.49242	1.32711
0.58_168.9959m/z	0.58	168.996	PDC	4-Chlorotetrahydro-3-thiophenamine 1,1-dioxide		3600.65	3521.74	4203.97	1883.42	3639.06	3777.39	1987.92	1242.76	2984.47	1261.79	2313.9	2393.54		3775.45	3099.96	2071.71	1989.75	0.821082	0.548733	0.527022	0.355099	0.0360274	0.0135253	0.912801	1.41082	1.34278
4.24_233.0595m/z	4.24	233.06	PDC	Glu-Cys		109828	93114.4	97788.3	124216	62232.1	44083.3	148746	43002.1	31523.8	14476	48096.9	58596		100244	76843.7	74424	40389.6	0.76657	0.742432	0.402915	0.398209	0.530423	0.0135549	0.862739	0.814068	1.33987
15.73_662.4758m/z	15.73	662.476	PDC	7-[(1R,2R,3R,5S)-3,5-dihydroxy-2-[(1E,3S)-3-hydroxyoct-1-en-1-yl]cyclopentyl]-N-[(2S,3R,4E)-1,3-dihydroxyheptadec-4-en-2-yl]heptanamide		33916.7	28995	43086.1	59109	25049.9	42613.7	17035.5	14371.7	22482.8	14180.1	4336.32	16819.7		35332.6	42257.5	17963.3	11778.7	1.19599	0.508406	0.333367	0.551547	0.0219269	0.0137144	0.824343	1.44774	1.32759
15.09_620.3926m/z	15.09	620.393	PDC	(-)-Indolactam V		99216.1	58122.3	70672.8	50481.4	13105.5	26375.3	36658.8	24956.1	31605	15207	26150.6	27060.7		76003.7	29987.4	31073.3	22806.1	0.394552	0.40884	0.300065	0.0481454	0.0235922	0.0139714	1.18641	1.4608	1.34071
14.91_267.6471m/z	14.91	267.647	PDC	2-[(4-amino-3-{[3-amino-6-(1-aminoethyl)-3,4-dihydro-2H-pyran-2-yl]oxy}-6-(ethylamino)-2-hydroxycyclohexyl)oxy]-5-methyl-4-(methylamino)oxane-3,5-diol		134162	172145	155089	127405	187038	140618	134402	203215	223604	210776	275945	271375		153799	151687	187074	252699	0.986266	1.21635	1.64305	0.925279	0.317146	0.0140002	0.672178	1.00596	1.34095
15.59_353.2455m/z	15.59	353.245	PDC	Methyl 12-hydroxystearate		26649.2	21402.8	19737.9	13202.3	8080.15	7641.5	17965.8	15477	15996.6	2857.09	10557.5	11469.2		22596.6	9641.32	16479.8	8294.59	0.426671	0.729304	0.367072	0.00914872	0.0508442	0.0141007	1.28377	1.37705	1.33972
0.60_750.8325m/z	0.6	750.832	PDC	1,2,8,9,13-pentahydroxy-3,5,7,10,12,14,15-heptaoxa-4lambda5,11lambda5-diphosphapentacyclo[9.2.1.1^{4,6}.0^{2,6}.0^{8,13}]pentadecane-4,11-dione		0	3249.63	555.471	37744.4	18534.7	38068.7	16526.6	14205.8	9044.6	19958.3	9115.71	17241.6		1268.37	31449.3	13259	15438.5	24.7951	10.4536	12.172	0.00989576	0.00782768	0.0141735	1.26612	1.52781	1.32406
0.94_205.0822m/z	0.94	205.082	PDC	8-Methyl-2-(trifluoromethyl)-5H,6H,7H,8H-imidazo[1,2-a]pyrazine		16206.5	14250.1	15084.8	6552.24	6953.93	6254.39	24174.7	13661.1	12668.8	21838.2	31547.5	28905.1		15180.4	6586.85	16834.9	27430.3	0.433904	1.10898	1.80695	0.000139813	0.679869	0.0142823	1.34882	0.726015	1.3382
1.32_310.0956m/z	1.32	310.096	PDC	{4-[1-hydroxy-2-(methylamino)ethyl]-2-methoxyphenyl}oxidanesulfonic acid		1.03514e+06	984299	835486	593931	691352	621699	1.02528e+06	928228	957887	412132	612831	649323		951640	635660	970464	558095	0.667963	1.01978	0.586456	0.00898074	0.790956	0.0143481	1.2827	0.724993	1.33846
13.12_263.1321m/z	13.12	263.132	PDC	4-Fluorotropacocaine		4933.09	2888.11	3341.58	1570.55	1048.46	2305.36	4551.46	2780.52	4186.25	1027.82	978.195	1335.44		3720.93	1641.46	3839.41	1113.82	0.441141	1.03184	0.299338	0.0445176	0.892381	0.0144001	1.16975	0.771001	1.33701
15.09_417.2694m/z	15.09	417.269	PDC	Tetraethylene glycol monomethyl ether		12625.2	3328.32	9461.43	16326.9	15667.6	7414.32	18965.7	18781.8	9103.76	39651.5	32362.1	22747.5		8471.64	13136.3	15617.1	31587	1.55062	1.84346	3.72856	0.303947	0.167944	0.0145592	0.852023	1.19568	1.32953
13.89_338.1599m/z	13.89	338.16	PDC	3,4-dihydroxy-7-methoxy-2,2,6-trimethyl-2H,3H,4H,5H,6H-pyrano[3,2-c]quinolin-5-one		1006.05	1347.18	753.42	0	2129.41	0	1259.91	1750.31	1483.48	0	404.141	0		1035.55	709.803	1497.9	134.714	0.685437	1.44648	0.130089	0.678668	0.106726	0.0145799	0.692755	1.20466	1.32876
18.80_311.1266m/z	18.8	311.127	PDC	3-Aminoquinoline		13695.2	14176.4	9936.46	4619.27	1314.72	7426.03	6998.3	978.542	5800.88	6668.13	5348.08	7511.54		12602.7	4453.34	4592.57	6509.25	0.353364	0.364412	0.516496	0.0212858	0.0244719	0.0146735	1.19692	1.45848	1.32963
14.88_537.3081m/z	14.88	537.308	PDC	Oleana-1,9(11)-dien-28-amide, 2-cyano-3,12-dioxo-N-(2,2,2-trifluoroethyl)-		7909.45	11393.7	7761.81	7871.4	10468.1	9343.53	10960.5	14700.1	15326.9	14551.2	17251.5	20235.9		9021.66	9227.67	13662.5	17346.2	1.02284	1.51441	1.92273	0.890511	0.0621222	0.0147401	0.746904	1.33122	1.33141
8.34_204.1057m/z	8.34	204.106	PDC	Thiocyanic acid, 2-(2-butoxyethoxy)ethyl ester		48653	45476.4	52828.5	9877.95	10016	10562.8	85481.6	48947.5	52756.5	1561.72	21702.9	26363.6		48986	10152.3	62395.2	16542.7	0.207248	1.27374	0.337704	5.41401e-05	0.318876	0.0147874	1.35207	0.928332	1.33678
13.45_277.1566m/z	13.45	277.157	PDC	Lys-Phe		70083.4	84216.5	59810.3	41432	59777.4	41444.2	63702.1	84844.5	60112.7	25877.2	43872.7	36430.5		71370.1	47551.2	69553.1	35393.5	0.666263	0.974542	0.495915	0.0634748	0.870634	0.0149536	1.16286	0.566505	1.3359
15.67_375.2957m/z	15.67	375.296	PDC	N-Methyl-N-(2-{2-[2-(methylamino)ethoxy]ethoxy}ethyl)amine		43552.5	37240.3	41379.4	25185.9	23539.4	16519.6	55949.3	34171	30336.8	17227.6	30233.1	17656.3		40724.1	21748.3	40152.4	21705.7	0.53404	0.985962	0.532994	0.00423468	0.947685	0.0149752	1.29775	0.650064	1.31582
0.77_267.9543m/z	0.77	267.954	PDC	disulfanylcarbamic acid		18774.8	12789.1	21760.4	14460.9	15566.1	12636.4	13592.3	13520	14848.3	7352.36	6867.42	6641.3		17774.8	14221.1	13986.9	6953.69	0.800075	0.786894	0.391212	0.269186	0.229366	0.0149795	0.881755	1.08592	1.33762
15.92_600.3625m/z	15.92	600.362	PDC	6-amino-2-[2-(2-{[1-(2-amino-3-methylbutanoyl)pyrrolidin-2-yl]formamido}-4-(methylsulfanyl)butanamido)-4-methylpentanamido]hexanoic acid		297.438	332.947	180.992	1622.61	22303	5335.99	312.643	5353.4	6329.65	22675.4	47857	57425.9		270.459	9753.85	3998.56	42652.8	36.0641	14.7844	157.705	0.210527	0.116244	0.0149812	0.96028	1.23007	1.33431
1.32_268.0733n	1.32	269.081	PDC	2,3-Dimethylquinizarin		1.33789e+06	1.27331e+06	1.06814e+06	772797	862829	791632	1.29871e+06	1.1693e+06	1.2084e+06	531567	786342	838940		1.22645e+06	809086	1.22547e+06	718950	0.659699	0.999202	0.586205	0.00825905	0.991834	0.0153433	1.28474	0.69289	1.33471
13.48_194.1674n	13.48	195.175	PDC	7,8-Dihydro-.alpha.-ionone		14193.1	10692.2	11273.5	8319.93	7915.91	8006.39	12105.2	8080.25	9148.59	7076.12	7995.5	7519.66		12052.9	8080.74	9778.01	7530.43	0.670438	0.811256	0.62478	0.0218857	0.232763	0.0154078	1.24179	1.11605	1.33612
8.14_329.1575m/z	8.14	329.158	PDC	Asn-Gly-Arg		4461.99	5863.44	4191.51	4361.44	4779.01	4919.04	5338.1	4946.27	4755.87	7465.95	10184.2	8378.77		4838.98	4686.5	5013.41	8676.29	0.968489	1.03605	1.793	0.793345	0.765255	0.0157239	0.699774	0.784364	1.32279
0.98_296.0375m/z	0.98	296.038	PDC	3-(1,3-Benzothiazol-2-yl)-7-hydroxy-2H-chromen-2-one		53750.2	50402.6	66526.6	31360.9	44448.5	57502.6	20196.5	38743	52769.4	16539.2	27588.2	36067.4		56893.1	44437.3	37236.3	26731.6	0.781067	0.654496	0.469856	0.238779	0.13828	0.0157727	0.97913	1.23537	1.33064
8.09_241.1413m/z	8.09	241.141	PDC	2,3-dihydroxypropyl octanoate		8034.44	6435.79	6131.18	7171.72	8080.37	8496.44	5345.61	5303.93	7494.46	12737.3	10615.5	9860.08		6867.14	7916.18	6048	11071	1.15276	0.880717	1.61216	0.212584	0.429805	0.015781	0.956941	0.910188	1.33347
0.54_151.0090m/z	0.54	151.009	PDC	4-Hydroxyphenyl thiocyanate		521372	475363	433355	363688	381162	365740	458413	466841	443822	384161	348522	366520		476697	370197	456359	366401	0.776587	0.957336	0.768625	0.0149158	0.482364	0.0158328	1.25944	0.762345	1.33156
11.97_315.2777n	11.97	316.285	PDC	(8E)-2-aminooctadec-8-ene-1,3,4-triol		17123.5	22091.1	22438.9	25116.6	27665.1	29306.4	17745.3	25208.1	31889.9	28607.7	38006.5	37813.6		20551.2	27362.7	24947.8	34809.3	1.33144	1.21393	1.69379	0.0318205	0.37728	0.0158342	1.22015	0.988811	1.33458
0.81_93.0370m/z	0.81	93.037	PDC	propane-1-SO-thioperoxol		3099.5	3323.17	3412.6	6148.75	11605.9	11107.8	1600.92	3671.85	4159.86	4367.01	5453.71	6047.7		3278.42	9620.83	3144.21	5289.47	2.93459	0.959063	1.61342	0.022048	0.873332	0.0159221	1.24282	0.694859	1.32946
19.22_744.3906m/z	19.22	744.391	PDC	6-amino-2-{[1-(carboxymethyl)-2-oxo-2,3,4,5-tetrahydro-1H-1-benzazepin-3-yl]amino}hexanoic acid		31283.9	32706.5	29029.6	34535.3	29779.6	29562.9	33681.1	53148.5	33917.5	40284.1	42226.9	36018.8		31006.6	31292.6	40249	39509.9	1.00922	1.29808	1.27424	0.890175	0.230373	0.0160602	0.749987	1.06097	1.3043
4.14_290.0915m/z	4.14	290.091	PDC	Tanshinone I		182517	132245	110131	83878	86282.6	74997	117363	111438	108325	39137.9	58351.2	58895.2		141631	81719.2	112375	52128.1	0.576986	0.793436	0.368055	0.0507343	0.246686	0.0161412	1.17914	1.04507	1.33305
0.94_183.1123n	0.94	184.12	PDC	Simazine hydroxy		17985.9	17998.5	17656	14235.4	13691.1	11000.1	19802.7	13661.4	19548	6933.8	12872.5	11831.5		17880.1	12975.5	17670.7	10545.9	0.725696	0.988285	0.589813	0.00819923	0.921985	0.0161527	1.27231	0.684083	1.33292
1.24_365.1128m/z	1.24	365.113	PDC	(S)-10-Hydroxycamptothecin		18473.7	11904.4	10947.1	7986.38	7050.07	4011.13	15387.2	6160.96	5709.27	4703.62	4597.76	2436.64		13775.1	6349.19	9085.82	3912.67	0.460919	0.659584	0.28404	0.0488278	0.300003	0.0164045	1.18734	1.05572	1.3317
16.05_229.1639m/z	16.05	229.164	PDC	5-Aminolevulinic acid hexyl ester		0	0	472.554	4975.86	5719.04	3403.73	0	0	516.463	5614.26	2756.86	3048.91		157.518	4699.55	172.154	3806.68	29.835	1.09292	24.1666	0.00291572	0.952995	0.0166643	1.3	0.687799	1.33175
5.51_233.0959m/z	5.51	233.096	PDC	Methyl 3-[(2-methyl-1,3-thiazolidin-4-yl)formamido]propanoate		60364.3	67747.3	97302.6	20826.9	20457.1	23885.3	129860	64819.7	62183.3	4398.46	21331.4	33398.6		75138.1	21723.1	85621.1	19709.5	0.289109	1.13952	0.26231	0.00923043	0.694746	0.0169863	1.27751	0.50192	1.32894
14.62_484.2941m/z	14.62	484.294	PDC	Echinulin		1546.72	0	0	1135.43	1760.49	797.265	2406.89	3403.01	2434.82	6928.93	17278.3	15382.2		515.574	1231.06	2748.24	13196.5	2.38774	5.33045	25.5957	0.290365	0.0216684	0.0170335	0.948086	1.44612	1.32986
17.48_407.3286m/z	17.48	407.329	PDC	Testosterone decanoate		2562.31	2423.42	0	5088.31	8108.88	9373.95	1147.5	0	2663.95	27608.6	13292.6	16310.6		1661.91	7523.72	1270.48	19070.6	4.52715	0.764472	11.4751	0.0181745	0.747473	0.0171798	1.23441	0.733789	1.32881
17.44_406.7482m/z	17.44	406.748	PDC	18-(butan-2-yl)-9,21-bis(furan-3-ylmethyl)-1,3,4,10-tetramethyl-6-(2-methylpropyl)-12,15-bis(propan-2-yl)-1,4,7,10,13,16,19-heptaazacyclohenicosane-2,5,8,11,14,17,20-heptone		70080.2	81893.3	95254.7	300232	400329	404872	85141.9	66298	73881.8	256900	150242	214402		82409.4	368478	75107.2	207181	4.47131	0.911391	2.51405	0.0012087	0.467357	0.0172698	1.3311	0.630195	1.31759
15.42_608.4294m/z	15.42	608.429	PDC	(2-{[(2R)-3-[(13Z,16Z)-docosa-13,16-dienoyloxy]-2-hydroxypropyl phosphono]oxy}ethyl)trimethylazanium		22092.3	22648.5	27482.8	28569.9	14219.1	16911.5	14560.8	15511.6	20613	11829.1	11980.1	17799.3		24074.5	19900.2	16895.1	13869.5	0.826607	0.701784	0.576108	0.426885	0.0476088	0.0173122	0.863294	1.38383	1.31328
0.71_140.0377m/z	0.71	140.038	PDC	3-Amino-1-propanesulfonic acid		22329.1	18907.5	21582.9	11319.4	11646.5	13507	18055	18437.1	21518.6	9955.69	15098.9	14762.5		20939.9	12157.6	19336.9	13272.3	0.580598	0.923449	0.633832	0.00211207	0.348367	0.017341	1.32129	1.0181	1.3296
12.93_325.1988m/z	12.93	325.199	PDC	Pro-Ala-Arg		17410.2	19993.3	23559.2	48511.6	40634	40377.7	17904.8	19260.6	12893.7	38850.6	29696.2	31424.6		20320.9	43174.4	16686.4	33323.8	2.12463	0.821144	1.63988	0.00205737	0.239434	0.0174036	1.32021	1.07456	1.32917
14.91_615.3047n	14.91	616.312	PDC	Hypaconitine		71759.3	91496.2	94529	69136.7	120908	84995.8	76289.5	128930	117763	119033	157310	162828		85928.2	91680.3	107661	146390	1.06694	1.25292	1.70364	0.750655	0.282891	0.0175726	0.668019	1.05138	1.32859
1.32_116.0166m/z	1.32	116.017	PDC	4-Amino-3-hydroxytetrahydrothiophene 1,1-dioxide		15950.6	15946.1	13458.7	9880	11523.3	10033.1	15952.4	16530.8	16584.9	5365.3	9900.68	9913.05		15118.4	10478.8	16356	8393.01	0.693114	1.08186	0.55515	0.00912493	0.220984	0.0176066	1.28378	0.995602	1.32855
0.83_156.9288m/z	0.83	156.929	PDC	tricyclo[1.1.0.0Â²,â´]tetraphosphane		4282.14	3255.75	3212.3	4831.53	3924.43	2760.46	4578.13	1685.12	5700.16	2247.62	2071.32	2282.7		3583.4	3838.81	3987.8	2200.55	1.07128	1.11286	0.614095	0.731463	0.761789	0.0177189	0.719898	0.785166	1.32513
0.54_124.0173m/z	0.54	124.017	PDC	6-(Chloromethyl)-1,3,5-triazine-2,4-diamine		9388.53	8545.72	7526.67	7056.11	6649.05	6302.9	8181.74	7759.35	7821.56	6375.37	6474.51	5643.7		8486.97	6669.35	7920.88	6164.53	0.785834	0.933299	0.726352	0.0351688	0.364744	0.0178487	1.20981	0.926004	1.32354
1.04_144.0425n	1.04	145.05	PDC	3-Hydroxy-4-methoxy-2,3-dihydropyran-6-one		403667	375175	520935	161603	183097	187912	1.21295e+06	442912	363440	148053	221538	269577		433259	177537	673101	213056	0.409772	1.55358	0.491752	0.00486092	0.431648	0.0179978	1.29944	0.830562	1.32519
0.75_420.9976m/z	0.75	420.998	PDC	5-chloro-6-methoxy-2,3-dihydro-1,3-benzoxazol-2-one		26311	16422.6	32733.4	14198.4	15987	20397.6	17970.4	16465.4	17375.9	8049.73	6341.62	5223.85		25155.7	16861	17270.6	6538.4	0.670266	0.686548	0.259918	0.17845	0.173238	0.0180406	1.03298	1.13784	1.32709
7.19_227.1044m/z	7.19	227.104	PDC	4-Hydrazino-1-phenyl-1H-pyrazolo[3,4-d]pyrimidine		1616.8	1242.3	900.64	552.489	339.771	440.172	1089.45	649.027	4439.67	516.725	437.406	315.171		1253.25	444.144	2059.39	423.101	0.354394	1.64324	0.337603	0.0199418	0.543195	0.018118	1.23688	0.883407	1.32684
18.73_136.1122m/z	18.73	136.112	PDC	Amphetamine		2578.06	2653.81	2955.52	2890.79	2250.7	2486.86	3599.04	2964.24	1112.65	2231.22	2110.15	1767.65		2729.13	2542.79	2558.64	2036.34	0.931721	0.937531	0.74615	0.443885	0.832357	0.0184712	0.861874	0.735651	1.30939
15.37_535.3643n	15.37	536.372	PDC	(2-aminoethoxy)[(2R)-2-[(13Z)-docos-13-enoyloxy]-3-hydroxypropoxy]phosphinic acid		46403.1	81332.3	75581.3	63295.8	92924.4	79308.8	53741.4	116069	120306	143448	254062	261881		67772.2	78509.7	96705.4	219797	1.15843	1.42692	3.24317	0.479755	0.295831	0.0186911	0.828618	1.03958	1.32512
1.28_506.1153n	1.28	507.123	PDC	Metaflumizone		360838	245036	209450	127332	150617	127004	157028	184457	177231	47794.2	95808.5	107256		271775	134984	172905	83619.6	0.496678	0.636209	0.30768	0.041957	0.100285	0.0187061	1.19531	1.2367	1.32381
15.92_300.6704m/z	15.92	300.67	PDC	Fellutamide B		0	711.769	469.383	0	3717.95	2694.35	0	460.236	1155.61	3467.88	4012.34	7176.79		393.718	2137.43	538.617	4885.67	5.42885	1.36803	12.4091	0.197142	0.732687	0.0187319	1.019	0.802776	1.29795
14.22_320.1500n	14.22	321.157	PDC	2-{4-[4-(4-chloro-1H-pyrazol-1-yl)butyl]piperazin-1-yl}pyrimidine		47020.3	43410.6	43557.5	62264.8	50680.1	50065.9	52136.7	51259	53770	52539.9	53376.4	48876.4		44662.8	54337	52388.6	51597.6	1.2166	1.17298	1.15527	0.0796369	0.00513193	0.0188265	1.13865	1.54373	1.30467
8.39_199.1309m/z	8.39	199.131	PDC	His-Leu-Lys		2606.9	2279.84	2401.6	2301.79	2486.96	2795.27	2181.95	2228.57	18868.2	2013.87	2115.59	2008.01		2429.45	2528	7759.56	2045.82	1.04057	3.19397	0.842094	0.598719	0.391646	0.019521	0.683338	0.982882	1.32049
2.86_150.0552m/z	2.86	150.055	PDC	5-Amino-2-fluorobenzonitrile		4066.59	4041.69	4193.25	1579.58	2114.11	1837.14	5743.64	4728.98	4947.22	533.644	2345.19	2423.06		4100.51	1843.61	5139.94	1767.3	0.449605	1.25349	0.430995	0.000151406	0.0290364	0.0196178	1.34791	1.41529	1.32215
15.80_327.2271m/z	15.8	327.227	PDC	2-(Diethylamino)ethyl 3-amino-4-propoxybenzoate		52624.7	46934.1	46286.9	14156.4	13677.4	10107.4	60610.8	38830.8	37700.8	7136.5	33096.5	17171.5		48615.2	12647.1	45714.2	19134.8	0.260146	0.940325	0.393597	0.000112561	0.72624	0.0196199	1.34987	0.749533	1.30913
11.40_244.1370m/z	11.4	244.137	PDC	Andrastin A		17192	16919.1	19622.1	4292.59	4267.38	4325.33	29307.3	18295.7	20327.8	419.764	8241.66	10120.7		17911.1	4295.1	22643.6	6260.72	0.239801	1.26422	0.349545	9.27093e-05	0.246645	0.0196438	1.34986	0.99105	1.32056
14.65_310.1546n	14.65	311.162	PDC	3-(3-methyl-6-{7H-pyrrolo[2,3-d]pyrimidin-4-yl}-1,6-diazaspiro[3.4]octan-1-yl)-3-oxopropanenitrile		19452.6	15923.2	16429.5	11387.8	12373.4	12746.8	16845.3	19186.8	16496.2	9883.22	13406.1	11571.8		17268.4	12169.3	17509.4	11620.4	0.704716	1.01396	0.672926	0.0122207	0.87061	0.0196657	1.2684	0.631604	1.31905
17.72_411.7585m/z	17.72	411.759	PDC	(2S)-2-amino-3-({[(2R)-2-({7-[(1R,2R,3R,5S)-3,5-dihydroxy-2-[(1E,3S)-3-hydroxyoct-1-en-1-yl]cyclopentyl]heptanoyl}oxy)-3-(pentadecanoyloxy)propoxy](hydroxy)phosphoryl}oxy)propanoic acid		1368.14	2323.16	1686.37	12412.8	34421.5	28598.3	3971.11	1155.27	2978.02	29578	15633	14609.4		1792.55	25144.2	2701.47	19940.1	14.027	1.50705	11.1239	0.0239369	0.355632	0.0199042	1.23853	0.937729	1.32102
15.85_538.3872m/z	15.85	538.387	PDC	N-Octanoylsphingosine-1-phosphate		13108.5	40264.8	51697	77352.5	88982.5	98889.4	15664.4	53155.3	60046.2	81924.8	140987	145689		35023.4	88408.1	42955.3	122867	2.52426	1.22647	3.50814	0.0148759	0.680912	0.0201329	1.26362	0.827658	1.32074
7.41_247.1116m/z	7.41	247.112	PDC	Met-Pro		5664.06	5872.89	8894.94	1664.77	1454.44	2744.99	12733.1	5954.62	5655.7	0	1085.99	3318.67		6810.63	1954.73	8114.48	1468.22	0.287012	1.19144	0.215578	0.0122139	0.634226	0.0201782	1.27133	0.567613	1.31233
1.52_281.9465m/z	1.52	281.947	PDC	Carbophenothion methyl-O-analog		15722.3	18249.1	14767.3	14550.9	17668.1	15914.8	22930.4	21487.9	22808.4	21207.9	26622.5	28871.7		16246.2	16044.6	22408.9	25567.3	0.987588	1.37933	1.57374	0.890564	0.00561137	0.0203324	0.750581	1.54177	1.31658
0.69_221.0309m/z	0.69	221.031	PDC	methyl 3-{[2-methoxy-4-(phenylamino)phenyl]sulfamoyl}thiophene-2-carboxylate		10629.6	11674.9	8508.34	6018.42	10048.2	7286.99	8278.78	6927.64	7905.42	6053.62	7264.38	6287.45		10270.9	7784.54	7703.94	6535.15	0.757919	0.750072	0.636276	0.175189	0.0647128	0.0203672	1.03808	1.34374	1.3175
14.22_311.1795m/z	14.22	311.18	PDC	4,6,6-Trimethyl-3-(2-phenylethyl)-2-sulfanyl-3,4,5,6-tetrahydro-4-pyrimidinol		40006.3	37016.5	28514.3	17921.7	13921.1	18633.2	35118.8	31821.2	29779.3	23642.7	21578.7	18676.9		35179	16825.3	32239.8	21299.4	0.478277	0.916448	0.605458	0.00801411	0.479964	0.0204817	1.2721	0.848885	1.31863
0.54_179.0039m/z	0.54	179.004	PDC	(2S)-2-(carbamoylamino)-2-hydroxyacetic acid		6795.58	5773.33	5637.45	4704.14	4677.24	3705	5913.19	5586.47	5725.76	4866	3635.78	3803.03		6068.79	4362.13	5741.81	4101.6	0.718781	0.946121	0.675852	0.0255354	0.435335	0.0207556	1.22929	0.916841	1.31791
17.70_386.7507m/z	17.7	386.751	PDC	{2-[(5Z,8Z,11Z,14Z,17Z)-icosa-5,8,11,14,17-pentaenoyloxy]-3-[(6Z,9Z,12Z,15Z)-octadeca-6,9,12,15-tetraenoyloxy]propoxy}[2-(methylamino)ethoxy]phosphinic acid		28990.9	22045.7	15261.6	99067.4	150121	143736	43022.7	28019.4	11152.3	123978	67700.7	75299.9		22099.4	130975	27398.1	88992.9	5.92663	1.23977	4.02694	0.00275868	0.624995	0.0207993	1.3168	0.849178	1.3182
0.83_129.9696m/z	0.83	129.97	PDC	6-Chlorouracil		3349.55	3464.47	3200.53	1982.19	1608.36	1564.9	2314.99	1312.69	2801.41	1399.99	2623.73	1986.79		3338.18	1718.48	2143.03	2003.5	0.514796	0.641976	0.600178	0.000449526	0.0548602	0.0209862	1.34178	1.37382	1.30748
11.45_263.1257m/z	11.45	263.126	PDC	Lys-Cys		27444	26598.2	28397	30436	32281.7	31021.4	26250.5	28709.1	30164.8	31000	30174.8	29259.6		27479.7	31246.4	28374.8	30144.8	1.13707	1.03257	1.09698	0.00746666	0.51509	0.0210818	1.28034	0.897592	1.31006
15.80_427.3395m/z	15.8	427.339	PDC	dodecane-1-thiol		66695.3	168569	93389.5	192409	281347	278590	54210.5	104638	105195	229894	212018	230612		109551	250782	88014.2	224175	2.28917	0.803407	2.0463	0.0287017	0.570232	0.0210969	1.22466	0.836192	1.31729
15.37_353.6833m/z	15.37	353.683	PDC	2-(2-{2-[2-(2-amino-3-phenylpropanamido)-4-methylpentanamido]-4-methylpentanamido}-5-[(diaminomethylidene)amino]pentanamido)-3-carbamoylpropanoic acid		6689.66	4779.68	5115.22	4848.38	2152.85	3316.57	3536.61	4234.06	2609.24	1625.03	0	3118.91		5528.19	3439.27	3459.97	1581.31	0.622133	0.625878	0.286046	0.0994703	0.0516933	0.0214262	1.10703	1.37213	1.27786
1.49_158.0127m/z	1.49	158.013	PDC	Phenylphosphonic acid		2959.67	1088.88	1180.31	1924.52	2132.97	1306.02	896.59	878.651	786.19	7900.18	6597.52	4247.33		1742.96	1787.83	853.81	6248.34	1.02575	0.489863	3.58491	0.948868	0.218617	0.0215324	0.745838	1.10299	1.30297
15.06_288.1425m/z	15.06	288.142	PDC	Triphenyl(propyl)phosphonium cation		5129.78	11396.7	9718.79	5196.99	8122.98	7398.58	10142.4	10719.8	13711.3	15937.6	15367.8	15546.1		8748.43	6906.18	11524.5	15617.2	0.78942	1.31732	1.78514	0.423643	0.27094	0.0217244	0.872808	1.07929	1.31578
12.06_156.1386m/z	12.06	156.139	PDC	(2,2,6,6-tetramethylpiperidin-1-yl)oxidanyl		2769.58	2423.15	2486.09	3067.43	2901.41	2927.16	2438.61	2467.28	2975.96	2985.08	3244.95	2970.71		2559.6	2965.33	2627.28	3066.91	1.15851	1.02644	1.1982	0.0265987	0.757284	0.0217271	1.23077	0.769369	1.30398
1.84_86.0436m/z	1.84	86.0436	PDC	4-Phenylphenol		6113.66	4674.59	3577.56	599.587	771.745	452.512	7948.23	4787.62	4394.98	1450.44	2461.62	1793.29		4788.6	607.948	5710.28	1901.78	0.126957	1.19247	0.397148	0.00483763	0.530307	0.0218749	1.30187	0.894687	1.31461
15.69_697.5958m/z	15.69	697.596	PDC	(2S)-3-hydroxy-2-[(8-{3-[(2Z)-oct-2-en-1-yl]oxiran-2-yl}octanoyl)oxy]propyl icosanoate		13009.3	76010.8	65800.6	174433	242582	300716	11939.6	63850.9	60267.1	167282	281471	365899		51606.9	239244	45352.5	271551	4.63589	0.878807	5.2619	0.0105473	0.819805	0.0223728	1.2732	0.7842	1.3066
16.63_421.3655m/z	16.63	421.365	PDC	2-hydroxy-22-methyltetracosanoic acid		3112.72	6437.75	4309.58	22463.4	26712	27601	6395.68	4699.38	1704.05	38999.7	18871.5	23026.6		4620.02	25592.1	4266.37	26965.9	5.5394	0.923453	5.83676	0.000352309	0.843675	0.0228127	1.34301	0.758448	1.31175
16.17_449.2572m/z	16.17	449.257	PDC	(5S,6R,7E,9E,11Z,14Z)-6-{[(2R)-2-amino-3-{[(2R)-1-{[(2-aminoethoxy)(hydroxy)phosphoryl]oxy}-3-[(6Z,9Z,12Z)-octadeca-6,9,12-trienoyloxy]propan-2-yl]oxy}-3-oxopropyl]sulfanyl}-5-hydroxyicosa-7,9,11,14-tetraenoic acid		6407.54	4168.03	5159.61	38420.1	57238.4	42666.7	9836.05	12448.3	10760.3	56560.7	22402.2	44954.7		5245.06	46108.4	11014.9	41305.9	8.79084	2.10005	7.8752	0.0020512	0.00451681	0.0229923	1.31974	1.54396	1.29263
0.52_87.0368m/z	0.52	87.0368	PDC	5-Amino-1-methyl-2-piperidinone		998.283	648.392	1060.53	788.902	909.529	663.664	457.552	2692.12	0	433.397	250.303	466.36		902.401	787.365	1049.89	383.354	0.872523	1.16344	0.424815	0.476498	0.869383	0.0230768	0.71438	0.726463	1.30201
6.14_191.0682m/z	6.14	191.068	PDC	3,4,2',4',6'-Pentamethoxychalcone		44360.7	41992.1	43682.3	47609.7	50089.8	53739.7	39610.2	39466.3	45146	53503.5	48199.8	48421.9		43345	50479.7	41407.5	50041.7	1.1646	0.9553	1.1545	0.0203566	0.387074	0.0231347	1.23179	0.987928	1.31192
0.54_124.0108n	0.54	125.018	PDC	1-chloro-2-(ethylsulfanyl)ethane		39758.8	33965.1	32146.1	25436.6	26909.1	24009.6	33227	34393	32434.6	28378.5	25280.5	24133.3		35290	25451.8	33351.5	25930.8	0.721217	0.94507	0.73479	0.0157739	0.458385	0.0233909	1.26091	0.810525	1.31111
6.66_563.3181m/z	6.66	563.318	PDC	Xanomeline		9848.32	6255.84	6035.18	3478.67	1939.11	0	8208.01	5072.44	2691.82	0	2640.67	2942.53		7379.78	1805.92	5324.09	1861.07	0.244713	0.721443	0.252185	0.0249613	0.36631	0.0235523	1.2345	1.00412	1.30951
15.11_355.0701m/z	15.11	355.07	PDC	disodium decahydrate sulfate		0	821.248	1937.46	0	8555.16	3349.52	1533.12	0	11611.7	9017.09	6259.22	3994.11		919.571	3968.23	4381.62	6423.47	4.31531	4.76485	6.9853	0.298148	0.400676	0.0241269	0.902372	0.976211	1.29716
14.40_493.3174n	14.4	494.325	PDC	(2-aminoethoxy)[2-hydroxy-3-(nonadec-9-enoyloxy)propoxy]phosphinic acid		902771	885476	870298	573047	614044	597210	852631	751428	869919	558572	706302	756876		886182	594767	824659	673916	0.671157	0.930576	0.760472	4.3061e-05	0.181901	0.0243522	1.35307	1.17041	1.30417
15.13_352.2543m/z	15.13	352.254	PDC	4-Fluoromethamphetamine		0	5115.64	4430.21	9746.45	8925.6	16294.6	1848.59	5629.81	3168.91	19116.5	16681.5	9288.88		3181.95	11655.5	3549.1	15029	3.66301	1.11539	4.72319	0.0401546	0.859739	0.0243615	1.17982	0.779745	1.28276
12.77_153.9772m/z	12.77	153.977	PDC	alumane tetrahydrate potassium silane		2549.1	2422.33	2280.63	2511.16	3164.99	2913.36	2472.39	2733.09	2544.43	3441.09	3253.37	2783.05		2417.35	2863.17	2583.3	3159.17	1.18442	1.06865	1.30687	0.0959752	0.205195	0.0243652	1.11943	1.00212	1.28746
16.02_481.2541m/z	16.02	481.254	PDC	17-Trifluoromethylphenyltrinorprostaglandin F2.alpha. isopropyl ester		70675.4	80463.1	85154.5	83875.3	96386.5	98043.7	67777.8	100503	95788	98823.2	92015.2	104482		78764.3	92768.5	88022.9	98440.2	1.1778	1.11755	1.24981	0.0861047	0.449942	0.0243698	1.13151	0.918654	1.29203
15.15_433.2096m/z	15.15	433.21	PDC	Palmitoleoyl 3-carbacyclic phosphatidic acid		1.25781e+06	1.66112e+06	1.60033e+06	2.07165e+06	2.1421e+06	2.11291e+06	951764	1.54412e+06	1.54284e+06	2.33879e+06	2.08528e+06	1.92795e+06		1.50642e+06	2.10889e+06	1.34624e+06	2.11734e+06	1.39993	0.89367	1.40554	0.00905902	0.530918	0.024399	1.28284	0.873247	1.30193
14.65_300.6335m/z	14.65	300.634	PDC	(5S,6R,7E,9E,11Z,14Z)-6-{[(2R)-3-{[(2S)-1-(acetyloxy)-3-hydroxypropan-2-yl]oxy}-2-amino-3-oxopropyl]sulfanyl}-5-hydroxyicosa-7,9,11,14-tetraenoic acid		24793	18464.2	18160.6	11786.6	12963	8497.88	21447.5	12978.2	18185	6993.55	8523.69	13968.7		20472.6	11082.5	17536.9	9828.64	0.541332	0.856604	0.480088	0.0209333	0.421326	0.0244947	1.24416	0.960588	1.28882
15.04_299.2825n	15.04	300.29	PDC	Palmitoyl ethanolamide		20107.4	24093.9	23195.1	22743	26641.6	23911.1	22938.1	21419.5	23225.5	27874.6	35690.1	37500.4		22465.5	24431.9	22527.7	33688.3	1.08753	1.00277	1.49956	0.304495	0.964946	0.0245077	0.903192	0.666358	1.30694
16.25_393.3341m/z	16.25	393.334	PDC	(2S)-2-(pentadecanoyloxy)-3-(tetradecanoyloxy)propyl (9Z)-hexadec-9-enoate		44018	65774.1	66825.6	199993	272701	214531	47441.7	74048.4	64114.9	291818	139127	214798		58872.6	229075	61868.3	215247	3.89103	1.05088	3.65616	0.00190544	0.794265	0.0249358	1.31969	0.789386	1.29667
14.88_634.3693m/z	14.88	634.369	PDC	Cimicifugoside H 2		12361.5	10780	22692	15264.1	4267.97	8011.36	8505.19	4112.4	11871.4	0	0	4127.11		15277.8	9181.13	8162.99	1375.7	0.600945	0.534304	0.0900459	0.284408	0.177935	0.0250623	0.933528	1.08953	1.30309
2.53_113.0000m/z	2.53	113	PDC	chloroformic acid		168177	206256	234613	105781	122676	127067	620580	443010	392066	77741	125301	134142		203015	118508	485219	112395	0.58374	2.39007	0.553627	0.0141378	0.0171637	0.025297	1.26229	1.4651	1.3058
12.62_318.3007m/z	12.62	318.301	PDC	Pentadecanoyl ethanolamide		4581.37	4804.62	4165.15	8721.47	13223.5	16087.3	3826.9	4350.3	4016.23	32548.3	15781.5	18920.4		4517.05	12677.4	4064.48	22416.8	2.80658	0.899808	4.9627	0.0192348	0.134703	0.0254457	1.23669	1.13218	1.30445
0.91_485.1291m/z	0.91	485.129	PDC	3-{[3,4,5-trihydroxy-6-(hydroxymethyl)oxan-2-yl]oxy}-2-(3,4,5-trihydroxyphenyl)-3,4-dihydro-2H-1-benzopyran-4,5,7-triol		59502.4	38690.2	20134.3	4500.18	2472.81	1859.33	84610.3	40989.4	32906.8	0	0	0		39442.3	2944.11	52835.5	0	0.0746434	1.33956	0	0.0328401	0.533434	0.0256132	1.20675	0.894805	1.30455
0.73_120.0425n	0.73	121.05	PDC	L-(+)-Threose		13583.3	10512.5	12391.2	7001.57	4058.24	5688.2	11747.1	10355	9714.19	3766.12	8721.95	6443.2		12162.3	5582.67	10605.4	6310.43	0.459014	0.87199	0.518851	0.00596352	0.221661	0.0256686	1.29771	1.12435	1.29922
1.11_184.1195m/z	1.11	184.119	PDC	Val-Val-Lys		7820.66	4037.12	6706.47	5500.95	5442.7	1527.22	7835.74	3083.6	1909.92	1839.7	2695.63	2064.44		6188.08	4156.96	4276.42	2199.92	0.671768	0.691073	0.355509	0.305245	0.420435	0.0257305	0.83237	0.903638	1.30431
12.19_316.2851m/z	12.19	316.285	PDC	6-Oxooctadecanoic acid		34242.1	33178.1	34970.5	35694.5	39001.9	41812.9	33442.7	33383	35269.2	48314.3	39224.5	42808		34130.2	38836.4	34031.6	43448.9	1.13789	0.997111	1.27303	0.0630818	0.908835	0.0258475	1.14857	0.739563	1.29788
5.69_187.1234m/z	5.69	187.123	PDC	4-Picoline		1003.64	532.754	581.882	0	0	0	431.309	508.658	439.922	0	284.618	0		706.093	0	459.963	94.8726	0	0.65142	0.134363	0.00914028	0.179432	0.025987	1.28256	1.14271	1.29671
1.84_132.0015m/z	1.84	132.001	PDC	4-(Methylthio)-6-oxo-1,6-dihydro-5-pyrimidinecarbonitrile		37897.9	28969.8	24363.7	7176.04	8415.33	7329.45	50483.3	29821.6	28973.5	11863.1	19009.6	13720.8		30410.5	7640.27	36426.1	14864.5	0.251238	1.19781	0.488795	0.00466966	0.497799	0.0261792	1.30258	0.906411	1.30055
3.69_189.1238m/z	3.69	189.124	PDC	Gly-Leu		5320.95	3751.48	2891.02	1709.84	1447.53	1028.78	4719.29	3778.47	3963.46	1047.56	1574.06	1714.85		3987.82	1395.38	4153.74	1445.49	0.349911	1.04161	0.362477	0.02466	0.839388	0.0263738	1.2342	0.724918	1.30162
0.58_749.3579m/z	0.58	749.358	PDC	Hydroxyzine		18525.6	22992.8	12755.6	13868.1	10319.2	9084.69	28790.9	13834.3	8011.56	5569.97	9647.72	5496.37		18091.3	11090.7	16878.9	6904.69	0.613039	0.932985	0.381658	0.100583	0.868333	0.0266345	1.10716	0.766395	1.29638
15.78_411.3081m/z	15.78	411.308	PDC	trimethyl({2-[(9Z,12Z)-octadeca-9,12-dienoyloxy]ethyl})azanium		28268.2	46644.3	54267.3	64440	90679.5	87887.6	27972.9	41508.9	49065.9	64533.3	78404.2	80608.3		43059.9	81002.4	39515.9	74515.2	1.88115	0.917696	1.7305	0.0287384	0.737943	0.026911	1.22513	0.792604	1.30162
3.24_367.1505m/z	3.24	367.151	PDC	[(E)-3-(4-Methoxyphenyl)prop-2-enyl] (Z)-2-[[(E)-2-methylbut-2-enoyl]oxymethyl]but-2-enoate		25085.7	25378.7	22615.7	12808.6	13869.3	10909.4	30616.4	22336.3	22838.4	5979.46	16356	15523.8		24360	12529.1	25263.7	12619.8	0.514329	1.0371	0.518052	0.000656985	0.764666	0.0270113	1.33784	0.75913	1.30133
4.95_299.1006m/z	4.95	299.101	PDC	Leu-Glu		139290	151245	127516	87017	101554	88576.6	146722	130165	132341	43227.1	95393.9	92990.4		139350	92382.7	136409	77203.8	0.662953	0.978896	0.554027	0.00471409	0.749496	0.0275216	1.30504	0.80077	1.30002
14.93_546.3558m/z	14.93	546.356	PDC	3-{[13-(3-methyl-5-pentylfuran-2-yl)tridecanoyl]oxy}-4-(trimethylazaniumyl)butanoate		200278	169571	205652	121256	137835	126130	143921	154223	156605	132673	141251	160601		191834	128407	151583	144842	0.669367	0.79018	0.755037	0.00665209	0.0276779	0.0280638	1.28909	1.44655	1.28812
15.71_421.2258m/z	15.71	421.226	PDC	9-Octadecyn-1-one, 1-oxazolo[4,5-b]pyridin-2-yl-		8258.39	18834	16687.7	14653.6	30642.8	24488.1	8841.95	23513.2	28838.2	26692.3	38320.2	47430.6		14593.4	23261.5	20397.8	37481.1	1.59398	1.39774	2.56836	0.200759	0.441089	0.0283351	1.00808	0.931114	1.29065
16.02_195.0654m/z	16.02	195.065	PDC	7-Hydroxycoumarin		4171.2	5651.63	5303.34	6902.93	7893.48	5493.32	3570.19	4025.16	5475.39	8194.88	7277.66	6446.39		5042.06	6763.24	4356.91	7306.31	1.34137	0.864115	1.44907	0.106005	0.399811	0.0283591	1.02687	0.97906	1.28697
14.35_287.1984m/z	14.35	287.198	PDC	Farnesyl acetate		8245.72	11922.8	13798.1	8780.83	6644.13	8300.36	11180.9	8928.38	9025.27	5294.36	6335.1	5630.78		11322.2	7908.44	9711.5	5753.41	0.698491	0.857742	0.508155	0.123556	0.418803	0.028407	1.08293	0.761229	1.29527
0.61_67.9875n	0.61	68.9948	PDC	sodium formate		2.12435e+06	2.13242e+06	2.08561e+06	2.05452e+06	2.46968e+06	2.49878e+06	2.14587e+06	1.96099e+06	2.10935e+06	2.43004e+06	2.21157e+06	2.38433e+06		2.11413e+06	2.34099e+06	2.07207e+06	2.34198e+06	1.10731	0.980107	1.10778	0.190784	0.510916	0.0286508	1.01077	0.869616	1.26765
16.02_180.0424n	16.02	181.05	PDC	3-(4-hydroxyphenyl)-2-oxopropanoic acid		157764	178349	183271	208569	224864	239689	146521	196129	196028	267318	213535	222765		173128	224374	179559	234539	1.296	1.03715	1.35472	0.0126107	0.742637	0.0286615	1.26976	0.779189	1.29679
15.33_421.2537m/z	15.33	421.254	PDC	(2R)-2-[(2S)-2-[(2R)-2-amino-3-(4-hydroxyphenyl)propanamido]-3-methylpentanamido]-4-methylpentanoic acid		368935	411864	385655	456624	492533	485586	276898	410660	374644	529952	480437	441224		388818	478248	354067	483871	1.23	0.910625	1.24447	0.00579433	0.453202	0.0291225	1.29919	0.844739	1.28417
8.44_295.1156m/z	8.44	295.116	PDC	Asn-Tyr		46668.7	49753.3	59416.8	54890	58460.9	63540.5	63474.4	65035.3	47138.8	64290.3	64661.5	65324.6		51946.3	58963.8	58549.5	64758.8	1.13509	1.12712	1.24665	0.200819	0.392266	0.0292052	1.01563	0.930344	1.29563
8.09_369.0816m/z	8.09	369.082	PDC	5,8-Dihydroxy-6-methoxy-2-oxo-2H-chromen-7-yl .beta.-D-glucopyranoside		0	0	0	0	0	0	2249.58	3593.49	3839.81	12796.3	32746.2	43141.8		0	0	3227.63	29561.4	#DIV/0!	#DIV/0!	#DIV/0!	#DIV/0!	0.00283868	0.0293735	0	1.56018	1.28792
17.09_217.0685m/z	17.09	217.069	PDC	(5-Ethylthiophen-2-yl)(phenyl)methanone		25747.3	21877.5	26524.1	20873.1	22427.6	20059.5	27812.2	32311.2	31356.5	16552.4	19987.6	19642.3		24716.3	21120.1	30493.3	18727.4	0.854501	1.23373	0.757696	0.087342	0.0436274	0.0294292	1.08672	1.40261	1.29511
15.37_360.7097m/z	15.37	360.71	PDC	Progesterone 3-biotin		53271.7	23640.2	42331.9	23027.5	15843.5	14074.1	26962.8	15332.6	23502.8	9635.69	6045.77	14358.9		39747.9	17648.4	21932.7	10013.5	0.444008	0.551795	0.251924	0.071551	0.128301	0.0296172	1.14925	1.24427	1.28823
14.91_610.2185m/z	14.91	610.218	PDC	N'-(1-{4-[(4-amino-5-hydroxy-6-methyloxan-2-yl)oxy]-2,5,12-trihydroxy-7-methoxy-6,11-dioxo-1,2,3,4,6,11-hexahydrotetracen-2-yl}ethylidene)benzohydrazide		4234.66	10275	9947.41	6067.32	11074	9798.27	5668.69	11223.2	12699.7	14920.4	16086.5	13838.6		8152.35	8979.88	9863.84	14948.5	1.10151	1.20994	1.83364	0.754465	0.58718	0.0302177	0.754413	0.865679	1.28337
8.69_189.0377m/z	8.69	189.038	PDC	7-Methylxanthine		42519.2	50879.8	55804.2	54204.4	55029.7	77549.7	48998.9	58563.1	409348	61380.7	62479.8	66547.4		49734.4	62261.3	172303	63469.3	1.25188	3.46447	1.27616	0.217837	0.359837	0.0304207	0.950048	1.00761	1.29051
3.07_200.0921m/z	3.07	200.092	PDC	7H-Pyrrolo[3,2-f]quinazoline-1,3-diamine		2401.69	3472.04	4148.03	1336.99	1696.55	1490.67	6292.1	5693.62	5791.2	391.978	1865.03	1231.36		3340.59	1508.07	5925.64	1162.79	0.451439	1.77383	0.34808	0.0242048	0.00879431	0.0304598	1.22501	1.50214	1.28629
13.81_305.2090m/z	13.81	305.209	PDC	12(S)-Hydroxy-16-heptadecynoic acid		20270.6	20824.3	23754.8	19468.7	17810	20636.8	19901	19693.1	20197.3	17708.4	13806	17243.4		21616.6	19305.2	19930.4	16252.6	0.893071	0.921998	0.751857	0.163684	0.197067	0.0306531	1.04766	1.05771	1.27443
0.60_168.1473m/z	0.6	168.147	PDC	Geraniol		37162.6	27475.8	23958.3	11929.9	11433.4	10988.9	40423.8	29936.4	28113.6	876.136	14762.4	14070.8		29532.2	11450.7	32824.6	9903.13	0.387735	1.11148	0.335333	0.0102679	0.581985	0.030743	1.2759	0.86862	1.29166
4.95_300.0931m/z	4.95	300.093	PDC	N-.alpha.-(tert-Butoxycarbonyl)-L-histidine		49958	54728.2	46282.7	34311.5	36583.2	32041.2	53550.2	48416.8	48874.3	14540.1	34572.3	33621		50323	34312	50280.4	27577.8	0.681835	0.999154	0.548016	0.00447466	0.98916	0.0309521	1.30642	0.761658	1.29134
14.88_291.6845m/z	14.88	291.685	PDC	N-(3-((3-((3-Hydroxy-6-methylheptanoyl)oxy)-6-methylheptanoyl)oxy)-8-methylnonanoyl)serine		3433.04	5888.32	5493.65	5319.09	6540.03	4582.27	4076.46	7516.79	6520.82	7175.57	10842.1	10703.1		4938.34	5480.46	6038.02	9573.61	1.10978	1.22268	1.93863	0.599319	0.436851	0.0310104	0.664851	0.934665	1.291
9.69_494.2707m/z	9.69	494.271	PDC	[(2S)-2-hydroxy-3-({hydroxy[(2R)-2-{[(5Z)-7-[(1S,5R)-5-[(1E,3S)-3-hydroxyoct-1-en-1-yl]-4-oxocyclopent-2-en-1-yl]hept-5-enoyl]oxy}-3-[(20-methylhenicosanoyl)oxy]propoxy]phosphoryl}oxy)propoxy]phosphonic acid		14419.2	19005.8	15378.6	15594.9	7033.7	7257.3	9645.33	11408.5	7898.53	12310.7	9542.39	7327.24		16267.8	9961.96	9650.78	9726.79	0.612371	0.593243	0.597915	0.1154	0.0185413	0.0311163	1.09608	1.47704	1.28302
8.09_412.0009m/z	8.09	412.001	PDC	4'-Hydroxymethyl-5'-desmethylmeloxicam		0	0	0	0	0	0	4789.23	4413.47	4324.28	7349.34	25193.2	24603.6		0	0	4508.99	19048.7	#DIV/0!	#DIV/0!	#DIV/0!	#DIV/0!	5.93954e-06	0.0312282	0	1.61707	1.29067
17.77_399.7586m/z	17.77	399.759	PDC	{2-[(4Z,7Z,10Z,13Z,16Z,19Z)-docosa-4,7,10,13,16,19-hexaenoyloxy]-3-[(6Z,9Z,12Z,15Z)-octadeca-6,9,12,15-tetraenoyloxy]propoxy}[2-(methylamino)ethoxy]phosphinic acid		0	4915.96	1373.78	16137.8	38651.7	20308.9	7077.61	1119.58	0	24120.3	8896.13	19404.2		2096.58	25032.8	2732.4	17473.6	11.9398	1.30326	8.33432	0.0315281	0.821515	0.0313868	1.20641	0.719953	1.26898
14.43_429.3191m/z	14.43	429.319	PDC	3-oxododecanoic acid		3365.61	3303.95	3107.48	2176.32	5605.45	5567.7	3957.85	2158.67	91448.4	7379.08	4935.95	5132.63		3259.01	4449.82	32521.6	5815.89	1.36539	9.97898	1.78456	0.354989	0.376904	0.0314714	0.902359	0.994515	1.28995
0.89_130.0268n	0.89	131.034	PDC	Citraconic acid		1.84835e+07	1.42814e+07	1.31047e+07	1.19243e+07	1.24722e+07	1.14801e+07	1.46062e+07	1.24717e+07	1.25541e+07	1.02237e+07	9.90064e+06	9.87141e+06		1.52899e+07	1.19589e+07	1.32107e+07	9.99857e+06	0.782145	0.864014	0.653934	0.114857	0.306594	0.0318722	1.09204	1.03127	1.28854
0.77_449.8354m/z	0.77	449.835	PDC	trimethyl[2-({2-[(1Z,11Z)-octadeca-1,11-dien-1-yloxy]-3-[(15Z)-tetracos-15-enoyloxy]propyl phosphonato}oxy)ethyl]azanium		61071.1	53602.7	48396.9	40640.7	37023.1	32736.1	58182.8	48634.8	55150.9	6359.43	32771.2	32226.1		54356.9	36800	53989.5	23785.6	0.677006	0.993241	0.437581	0.015414	0.940596	0.0319143	1.2621	0.756242	1.28883
0.91_277.1397m/z	0.91	277.14	PDC	L-Saccharopine		104785	103166	77064.9	60870.7	77786.1	59490.9	131761	126711	104852	144269	261895	244231		95005.6	66049.2	121108	216798	0.695215	1.27475	2.28196	0.0542694	0.0991632	0.0319756	1.17794	1.27427	1.2883
16.17_429.2888m/z	16.17	429.289	PDC	2-[(3-{[2-(dimethylamino)phenyl]methyl}-2-(pyridin-4-yl)-1,3-diazinan-1-yl)methyl]-N,N-dimethylaniline		4075	3690.2	3684.43	31682	41428.5	33127.3	7985.12	10686.4	6736.75	62552	24657.5	34312.8		3816.54	35412.6	8469.42	40507.4	9.2787	2.21913	10.6136	0.000483623	0.0165726	0.0320666	1.33919	1.4806	1.28592
15.33_383.3137m/z	15.33	383.314	PDC	1,2-Didecanoyl-sn-glycerol		3606.62	9911.33	8804.31	6684.66	19842.2	15420	4504.32	14171.3	12799.7	14084.7	17044.4	23154.3		7440.75	13982.3	10491.8	18094.5	1.87915	1.41004	2.43181	0.205101	0.443413	0.0321036	1.00778	0.924206	1.27401
15.71_338.9486m/z	15.71	338.949	PDC	2-(iodomethyl)-5-(2-nitro-1H-imidazol-1-yl)oxolane-3,4-diol		0	4612.17	2097.57	4758.19	21700.1	12764.8	1011.67	9642.65	2613.42	6361.97	14243.2	13462.8		2236.58	13074.4	4422.58	11356	5.8457	1.97739	5.0774	0.0994243	0.502149	0.032542	1.10728	0.850827	1.28697
14.62_567.3329n	14.62	568.34	PDC	(2-{[(2R)-3-[(4Z,7Z,10Z,13Z,16Z,19Z)-docosa-4,7,10,13,16,19-hexaenoyloxy]-2-hydroxypropyl phosphono]oxy}ethyl)trimethylazanium		225921	227495	226893	127258	140755	154942	189775	188647	193078	143728	183792	197561		226770	140985	190500	175027	0.621709	0.840059	0.771827	0.000429811	1.34262e-05	0.0327957	1.33988	1.61599	1.28225
15.15_435.2051m/z	15.15	435.205	PDC	Latrunculin A		542740	713239	650110	842802	882715	869200	380680	680333	661069	959815	912868	767242		635363	864905	574028	879975	1.36128	0.903464	1.385	0.0109104	0.603272	0.0328528	1.27697	0.800762	1.26292
0.94_325.0016m/z	0.94	325.002	PDC	4-Chloro-3-{5-[(E)-(4-hydroxy-2,6-dioxo-1,6-dihydro-5(2H)-pyrimidinylidene)methyl]-2-furyl}benzoic acid		58842.2	38601.6	39821.7	33600.8	30658.6	28723.8	39113.7	34548	33927.4	15592	23096.5	27475.7		45755.1	30994.4	35863	22054.7	0.677397	0.783804	0.482016	0.0924906	0.216876	0.0330173	1.1219	1.12395	1.28183
4.72_282.1470m/z	4.72	282.147	PDC	5-{3,8-dihydroxy-1,5-dimethyl-6-oxabicyclo[3.2.1]octan-8-yl}-3-methylpenta-2,4-dienoate		1252.87	892.902	1303.48	1106.43	617.523	645.886	1551.28	537.039	862.812	0	199.652	754.818		1149.75	789.947	983.712	318.157	0.687059	0.855587	0.276718	0.153295	0.637045	0.0330214	1.04467	0.653917	1.26053
14.78_275.2582m/z	14.78	275.258	PDC	Pentadecanoic acid		2957.68	2798.47	3145.67	4110.9	3633.9	3610.85	2213.55	3829.91	3827.21	3275.21	3544.99	3322.89		2967.28	3785.22	3290.22	3381.03	1.27565	1.10884	1.13944	0.0129121	0.587064	0.0336846	1.26326	0.797844	1.26912
11.97_415.1630m/z	11.97	415.163	PDC	Enalapril		7617.52	8637.19	7572.6	8868.8	10364.7	10301	8469.1	10467.9	11617.4	12630.7	12602.5	9380.94		7942.44	9844.81	10184.8	11538.1	1.23952	1.28233	1.45271	0.0337412	0.0847437	0.0337634	1.21095	1.29026	1.23964
4.14_322.0434m/z	4.14	322.043	PDC	5-amino-1-[(2R,3R,4S,5R)-3,4-dihydroxy-5-[(phosphonooxy)methyl]oxolan-2-yl]-1H-imidazole-4-carboxylic acid		5289.37	3153.23	2264.3	1344.86	1733.76	1761.84	2193.2	2569.98	2886.79	614.655	594.308	912.808		3568.97	1613.49	2549.99	707.257	0.452088	0.71449	0.198169	0.0975055	0.330055	0.0339489	1.09746	0.913962	1.28153
15.54_456.2892m/z	15.54	456.289	PDC	Oleana-1,9(11)-dien-28-oic acid, 2-cyano-3,12-dioxo-		0	0	0	947.881	1724.46	1874.1	0	0	0	11921.3	4083.88	6173.93		0	1515.48	0	7393.04	#DIV/0!	#DIV/0!	#DIV/0!	0.00617363	#DIV/0!	0.0343427	1.29467	0	1.28011
15.49_429.2978m/z	15.49	429.298	PDC	1-Hexadecyl lysophosphatidic acid		5681.04	4526.86	6453.1	11193.2	3357.8	4979.98	0	9158.96	9341.47	8242.9	14970.3	13959.4		5553.67	6510.32	6166.81	12390.9	1.17226	1.1104	2.23111	0.716365	0.854437	0.0343874	0.774061	0.690431	1.28232
17.19_756.5544m/z	17.19	756.554	PDC	(2-{[(2R)-2-[(5Z,8Z,11Z)-icosa-5,8,11-trienoyloxy]-3-(tetradecanoyloxy)propyl phosphonato]oxy}ethyl)trimethylazanium		16854.5	24186.9	20078.6	42286.2	51842.8	45809.5	11416.5	12695.1	20192.3	40021.9	27114.8	41313.3		20373.3	46646.2	14768	36150	2.28957	0.724868	1.77438	0.00169515	0.180863	0.0344406	1.32527	1.1797	1.24538
16.25_427.3549m/z	16.25	427.355	PDC	4.beta.-Hydroxycholesterol 4-acetate		2381.45	1352.84	823.003	18432.1	29327.8	22229.6	3598.56	4398.48	9614.48	30790.3	9886.72	32255.3		1519.1	23329.9	5870.51	24310.8	15.3577	3.86447	16.0035	0.00249532	0.0884263	0.0345636	1.3178	1.30225	1.23363
7.38_412.2102m/z	7.38	412.21	PDC	N-Desbenzyl-N-tert-butyloxycarbonyldonepezil		35079.1	15942.2	20028.2	12628.8	4303.7	3241.9	32578.5	6719.71	13293.1	1158.98	5119.65	7326.65		23683.2	6724.81	17530.5	4535.09	0.283949	0.740208	0.19149	0.0602879	0.560309	0.0347437	1.16858	0.855797	1.27969
14.96_648.4240m/z	14.96	648.424	PDC	1-Palmitoyl-2-azelaoylphosphatidylcholine		321761	150303	200090	174688	59831	43107.5	125954	58198.5	101442	8900.23	48230.7	88689.8		224052	92542.2	95198.1	48606.9	0.41304	0.424894	0.216945	0.115502	0.0778182	0.0348817	1.09624	1.33114	1.27619
16.02_415.2728m/z	16.02	415.273	PDC	calcium didecanoate		246756	283827	280051	286863	321464	324128	209300	295651	337195	368544	308956	330668		270211	310819	280716	336056	1.15028	1.03887	1.24368	0.0731741	0.803273	0.0351054	1.14956	0.749775	1.27849
18.95_524.2750m/z	18.95	524.275	PDC	(2,3-dihydroxypropoxy)[2-(icosa-5,8,11,14-tetraenamido)ethoxy]phosphinic acid		23546.1	23939.2	23500.5	22064.7	21001.8	18738	19702.7	16141	35526.3	17715.4	7722.38	16259.7		23661.9	20601.5	23790	13899.2	0.870659	1.00541	0.587406	0.0366143	0.983881	0.0352145	1.18096	0.768308	1.24281
0.75_85.0285m/z	0.75	85.0285	PDC	2-Hydroxy-3-methoxybenzoic acid		26618.2	24797.9	21470	18130.6	22914.5	21888	21780.7	19513.8	21330.5	20588.3	17245.6	16112.2		24295.4	20977.7	20875	17982	0.863445	0.859218	0.740141	0.188337	0.108228	0.0352963	1.00472	1.25617	1.28026
11.22_335.1833m/z	11.22	335.183	PDC	His-Ser-Lys		8876.29	9787	8229.09	10551.1	10473	11336.6	9073.27	7987.06	9945.31	10666.8	10548	10142.1		8964.13	10786.9	9001.88	10452.3	1.20334	1.00421	1.16602	0.0262164	0.960945	0.0359765	1.19668	0.76234	1.27559
15.44_909.2575m/z	15.44	909.258	PDC	Echoside C		196930	177643	172150	157143	146892	182971	129491	134719	134552	117333	118082	160643		182241	162335	132920	132019	0.89077	0.729365	0.72442	0.203313	0.00306203	0.035986	0.859744	1.55413	1.23558
15.04_634.4083m/z	15.04	634.408	PDC	Echinocystic acid 3-glucoside		198696	99096.9	170121	119481	33813.3	77944.6	70504.2	48507.3	83301.7	44719.3	53032.5	79071.3		155971	77079.6	67437.7	58941	0.494191	0.432373	0.377897	0.110336	0.0474335	0.0364486	1.1018	1.39304	1.27245
0.89_149.0640m/z	0.89	149.064	PDC	N-[(3,4,5-Trimethoxyphenyl)methyl]pyridin-2-amine		1.20491e+06	915223	845799	764211	787620	728404	948769	793655	802191	642119	657777	645204		988643	760078	848205	648366	0.76881	0.857949	0.655815	0.109274	0.310155	0.0365301	1.09839	1.03233	1.27788
4.14_306.0638m/z	4.14	306.064	PDC	1-Ethyl-6-phenyl-1H-pyrazolo[3,4-b]pyridine-4-carboxylic acid		18733.4	11219.8	10094.4	7534.88	7667.56	6767.81	10734.7	9025.23	9691.29	2923.02	6105.36	4493.22		13349.2	7323.41	9817.08	4507.2	0.548604	0.735406	0.337638	0.0915861	0.269361	0.0366342	1.11896	1.04985	1.27778
15.13_360.2473m/z	15.13	360.247	PDC	2-(3,4-dihydroxyoxolan-2-yl)-2-hydroxyethyl dodecanoate		17.0705	10.3707	3128.43	0	10248.2	15913.5	0	3616.34	2607.9	11486.6	6278.11	5416.72		1051.96	8720.57	2074.75	7727.15	8.28985	1.97227	7.3455	0.183276	0.531796	0.0366505	1.01128	0.894154	1.27595
4.24_235.1425m/z	4.24	235.143	PDC	N-(3-Isopropoxypropyl)-9H-purin-6-amine		2693.51	2319.83	876.537	825.188	521.029	195.609	3059.49	1106.16	993.685	321.144	279.349	136.45		1963.29	513.942	1719.78	245.648	0.261775	0.875966	0.12512	0.0677858	0.793399	0.0367572	1.14877	0.792275	1.2777
15.42_281.2452m/z	15.42	281.245	PDC	2-[(2,6-Dimethylphenyl)amino]-N,N,N-triethyl-2-oxoethanaminium cation		9574.58	8294.62	10030.1	19021.6	6626.99	9037.39	9715.77	12383.6	8479.41	7719.59	7786.33	7543.74		9299.77	11562	10192.9	7683.22	1.24326	1.09604	0.826173	0.586465	0.518714	0.0368585	0.811713	0.898034	1.27651
7.04_178.1124m/z	7.04	178.112	PDC	Carvyl acetate		4383.91	3912.65	4045.52	4175.63	4130.91	4329.71	3992.29	3553.3	3710.13	3575.52	3757.44	3617.14		4114.03	4212.08	3751.91	3650.04	1.02383	0.911979	0.887217	0.555639	0.129656	0.0369674	0.753711	1.24281	1.27526
16.15_593.1581m/z	16.15	593.158	PDC	Octamethylcyclotetrasiloxane		0	1474.45	0	1427.97	1716.22	0	0	0	16486.9	1660.4	3076.47	3303.16		491.484	1048.06	5495.62	2680.01	2.13244	11.1817	5.45289	0.484491	0.41573	0.0370239	0.790573	0.964581	1.27663
16.96_689.5598m/z	16.96	689.56	PDC	(2-{[(2S,3R,4E)-3-hydroxy-2-pentadecanamidooctadec-4-en-1-yl phosphono]oxy}ethyl)trimethylazanium		5495.6	8171.22	14385.3	60039.3	52647.2	90343.6	24204.5	17202.1	8071.36	81256.4	31265.6	51681		9350.7	67676.7	16492.7	54734.3	7.23761	1.76379	5.85351	0.00786943	0.253685	0.037034	1.27351	1.01166	1.26899
15.20_954.8627m/z	15.2	954.863	PDC	(2S)-1-[(5Z,8Z,11Z)-icosa-5,8,11-trienoyloxy]-3-(pentadecanoyloxy)propan-2-yl tetracosanoate		523426	626655	629835	475505	390355	418353	589544	451561	530337	433260	498020	481456		593305	428071	523814	470912	0.721502	0.882874	0.79371	0.0184251	0.260715	0.0376265	1.25159	0.96838	1.27349
13.58_265.1776m/z	13.58	265.178	PDC	13,17,24,25-Tetrahydroxy-16,23-epoxydammaran-3-one		13249.8	12824.8	14482.9	17011.9	16368.9	16503.6	15064.4	14542.7	14318.2	15289.8	15071.4	16668.9		13519.1	16628.1	14641.8	15676.7	1.22997	1.08304	1.15959	0.00434618	0.108082	0.0376805	1.30232	1.1967	1.24994
13.71_253.2138m/z	13.71	253.214	PDC	N-(6-{[(2,2-Dimethylhydrazino)carbonyl]amino}hexyl)-2,2-dimethylhydrazinecarboxamide		13061.9	13303.3	13848.5	13912.2	14236.3	15799.9	15956.1	15906	14503.8	17160.3	14420.8	16471.8		13404.6	14649.5	15455.3	16017.6	1.09287	1.15299	1.19493	0.118273	0.0179797	0.0378061	1.05756	1.47362	1.24792
6.34_113.0962m/z	6.34	113.096	PDC	4-(Hydroxymethyl)cyclohexanol		3142.43	3082.06	2983.22	3130.87	2905.59	3230.61	3160.71	2923.88	15371	2956.18	2765.34	2802.37		3069.24	3089.02	7151.88	2841.3	1.00645	2.33018	0.925735	0.861959	0.376811	0.0378477	0.336122	0.994294	1.27312
12.65_147.1170m/z	12.65	147.117	PDC	(3-methylbut-2-en-1-yl)benzene		754.341	685.151	593.344	910.135	644.521	1037.47	883.991	968.614	1002.28	1103.64	907.191	846.565		677.612	864.042	951.627	952.466	1.27513	1.40438	1.40562	0.209495	0.00937194	0.0385404	0.852603	1.49596	1.2717
16.05_254.1632m/z	16.05	254.163	PDC	(E)-2-Decylpent-2-enedioic acid		0	0	0	1747.32	1357.99	607.786	0	527.989	0	3562.3	1696.76	1228.23		0	1237.7	175.996	2162.43	#DIV/0!	#DIV/0!	#DIV/0!	0.0208144	0.373901	0.0386531	1.22311	0.938661	1.2702
14.88_276.6334m/z	14.88	276.633	PDC	3,4,5-trihydroxy-6-[4-(1-{4-[2-(methylamino)ethoxy]phenyl}-2-phenylbutyl)phenoxy]oxane-2-carboxylic acid		2836.9	4397.85	4244.12	3488.62	6137.18	6133	2723.08	8829.6	9998.96	6394.88	9069.91	12368.4		3826.29	5252.93	7183.88	9277.72	1.37285	1.8775	2.42473	0.231567	0.219724	0.0386755	0.992233	1.10393	1.25535
17.11_717.5314n	17.11	718.539	PDC	(2-{[(2R)-2-[(9Z)-hexadec-9-enoyloxy]-3-(pentadecanoyloxy)propyl phosphonato]oxy}ethyl)trimethylazanium		0	2321.69	14273.1	89596.2	129696	86512.2	5590.8	0	2921.61	102195	45940.1	44956.1		5531.61	101935	2837.47	64363.9	18.4277	0.512955	11.6356	0.00272273	0.597733	0.0388471	1.30694	0.509908	1.27278
16.45_337.3078m/z	16.45	337.308	PDC	icosane-1,20-diol		2260.49	1323.33	2706.91	7680.4	13525.8	11401.6	1790.52	2691.35	2315.01	11555.7	5840.54	6098.14		2096.91	10869.2	2265.63	7831.46	5.18346	1.08046	3.73476	0.00751738	0.745071	0.039705	1.2899	0.804375	1.27119
14.78_622.4085m/z	14.78	622.409	PDC	Enniatin B		77864.7	33642.3	48675.3	37313.5	9676.59	12699.3	30276.9	22972.8	29205.5	3236.31	9290.64	21280.8		53394.1	19896.5	27485.1	11269.2	0.372634	0.514759	0.211058	0.0991441	0.120759	0.0397864	1.1157	1.25748	1.2633
0.89_148.0579m/z	0.89	148.058	PDC	2,3,4,5-Tetrahydro-1,4-benzothiazepine		14476.6	7967.99	8535.84	2743.03	7850.14	2034.15	4202.94	6973.99	4144.07	3177.2	3618.13	4903.83		10326.8	4209.11	5107	3899.72	0.407591	0.494539	0.377631	0.0919985	0.0840224	0.0400782	1.11586	1.28457	1.26528
0.87_346.0845n	0.87	347.092	PDC	3'-hydroxy-6'-methoxy-3H-spiro[2-benzofuran-1,9'-xanthene]-3-one		147381	81268.8	71173.5	50285.9	52872.6	37096.8	86843.6	69778.3	54219.4	13492.5	34700.7	29477.6		99941.1	46751.8	70280.4	25890.3	0.467793	0.703219	0.259055	0.0946846	0.312523	0.0401892	1.11877	1.01827	1.27
16.25_440.3269n	16.25	441.334	PDC	(2R)-2-[(3Z,7E,11Z)-13-hydroxy-4,8,12-trimethyltrideca-3,7,11-trien-1-yl]-2,5,7,8-tetramethyl-3,4-dihydro-2H-1-benzopyran-6-ol		28629.3	55924.5	44662.9	112088	152886	103237	36888.9	60241.6	116810	153588	72319	141537		43072.2	122737	71313.3	122481	2.84957	1.65567	2.84362	0.0098323	0.321996	0.0402152	1.26638	1.03236	1.23591
16.37_337.2715m/z	16.37	337.272	PDC	Methyl 12-hydroxystearate		5950.77	4396.01	7582.79	8335.47	7674.55	10552.1	7907.54	7509.3	9502.72	10131.9	8035.03	10320.7		5976.52	8854.05	8306.52	9495.89	1.48147	1.38986	1.58887	0.0855162	0.10229	0.0402317	1.1253	1.25944	1.2508
16.17_373.2961m/z	16.17	373.296	PDC	Prostaglandin D1 alcohol		0	890.559	0	19381.1	29355.6	25567.9	0	0	0	27183.6	6964.15	19577		296.853	24768.2	0	17908.2	83.4359	0	60.3269	0.00111209	0.373901	0.0406128	1.33227	0.980437	1.24562
14.86_394.2718m/z	14.86	394.272	PDC	2-(2,6,10,14-tetramethylpentadecanamido)acetic acid		10339	9529.04	11207.2	7260.42	7645.99	10322.3	9866.95	10780.6	16285.3	13411.6	14077.3	18533.8		10358.4	8409.55	12310.9	15340.9	0.811858	1.1885	1.48101	0.144871	0.39737	0.0412733	1.03055	0.980865	1.22647
1.62_136.5323m/z	1.62	136.532	PDC	3-fluoro-4-{5H,6H,7H-pyrrolo[1,2-c]imidazol-5-yl}benzonitrile		2862.05	2540.06	3021.79	2583	3031.41	5996.02	937.564	285.046	2130.29	2287.11	813.088	916.71		2807.97	3870.14	1117.63	1338.97	1.37827	0.398022	0.476847	0.381093	0.0389113	0.0414083	0.757386	1.41209	1.26744
0.77_176.1284m/z	0.77	176.128	PDC	Tetraethylene glycol monoamine		2918.25	2657.57	7740.8	10494.7	4876.77	11538.2	3889.22	2349.43	8951.76	9251.86	8883.86	10240		4438.87	8969.88	5063.47	9458.59	2.02076	1.14071	2.13085	0.162197	0.821297	0.0419663	1.04178	0.678406	1.26443
15.49_995.3280m/z	15.49	995.328	PDC	3-{[(2S,3R,4S,5S,6R)-6-({[(2R,3R,4S,5R,6S)-3,4-dihydroxy-5-{[(2E)-3-(4-hydroxy-3-methoxyphenyl)prop-2-enoyl]oxy}-6-methyloxan-2-yl]oxy}methyl)-3,4,5-trihydroxyoxan-2-yl]oxy}-7-hydroxy-2-(4-hydroxy-3,5-dimethoxyphenyl)-5-{[(2S,3R,4S,5S,6R)-3,4,5-trihydroxy-6-(hydroxymethyl)oxan-2-yl]oxy}-1Î»â´-chromen-1-ylium		520473	651793	572847	468519	442321	586757	547805	523872	509109	425083	446048	492847		581704	499199	526929	454659	0.858166	0.905836	0.781598	0.231719	0.240732	0.0420757	0.904455	1.11043	1.26112
13.10_91.0544m/z	13.1	91.0544	PDC	Benzyl alcohol		12781.7	9718.96	10633.1	9346	8382.91	9764.82	12923	9825.45	10922.1	8738.69	7781.41	8237.47		11044.6	9164.58	11223.5	8252.52	0.829782	1.0162	0.747203	0.132034	0.895808	0.0422898	1.05284	0.75298	1.26233
19.40_283.1518m/z	19.4	283.152	PDC	3-Hydroxy-2-octylpentanedioic acid		32000.5	30621.3	28488.9	35248	42687.3	31640.5	29543.8	31961.7	40509.1	34557.7	32802.6	36223.6		30370.2	36525.3	34004.9	34528	1.20267	1.11968	1.1369	0.14529	0.355179	0.0429772	1.01323	0.969211	1.22389
18.70_182.1906m/z	18.7	182.191	PDC	3-methylcyclopent-1-ene		4478.66	2523.96	4062.07	3265.46	4202.5	5445.33	3788.58	1413.38	543.024	2271.57	1722.87	1385.83		3688.23	4304.43	1915	1793.42	1.16707	0.519218	0.486256	0.516563	0.194049	0.0430765	0.799812	1.12625	1.26319
8.12_250.0604m/z	8.12	250.06	PDC	Pallidol		156.589	0	0	5747.64	6035.51	5170.56	7286.79	8192.48	9983.34	77113.2	32088	28255.3		52.1963	5651.24	8487.54	45818.8	108.269	162.608	877.817	2.73357e-05	0.000444426	0.043347	1.35314	1.59747	1.26272
0.91_529.1048m/z	0.91	529.105	PDC	3,6,9-tris(hydroxymethyl)-1,4,7-trioxonane-2,5,8-trione		34896	29110.6	19557.8	13260.7	12599.8	10270.5	35984	38430.2	44361.8	0	14918.5	12424.6		27854.8	12043.6	39592	9114.36	0.432372	1.42137	0.32721	0.0257001	0.0835183	0.0433895	1.2282	1.25937	1.26334
0.60_967.8162m/z	0.6	967.816	PDC	(2S)-2-[(7Z,10Z,13Z,16Z)-docosa-7,10,13,16-tetraenoyloxy]-3-(octadecanoyloxy)propyl (4Z,7Z,10Z,13Z,16Z)-docosa-4,7,10,13,16-pentaenoate		3243.84	20947	8882.36	27795.6	18672.8	22614.4	29184.5	39632	37475.7	24160.6	50825.2	39691.5		11024.4	23027.6	35430.8	38225.8	2.08878	3.21385	3.46738	0.109536	0.016257	0.0434411	1.10013	1.48345	1.2541
7.44_370.1631m/z	7.44	370.163	PDC	Fumaricin		16651.4	6146.88	9913.47	8126.44	1454.29	1885.92	8299.73	1578.09	8219.14	969.316	1950.6	2681.16		10903.9	3822.22	6032.32	1867.02	0.350536	0.553225	0.171225	0.132245	0.268557	0.0439601	1.07905	1.08619	1.2604
11.45_332.3162m/z	11.45	332.316	PDC	Palmitoyl ethanolamide		4880.26	4169.28	4610.81	5524.65	6714.17	6521.11	4116.44	4429.66	5670.67	6133.73	5078.61	5637.39		4553.45	6253.31	4738.92	5616.58	1.37331	1.04073	1.23348	0.0158623	0.738324	0.0448035	1.26074	0.794223	1.24598
1.17_246.9778m/z	1.17	246.978	PDC	2,3,5,6-Tetrafluoro-4-methylbenzoic acid		6491.9	3760.15	4363.44	5596.1	4246.53	2634.48	1579.67	2955.95	3739.99	10788.5	8796.23	6966.2		4871.83	4159.04	2758.54	8850.31	0.853691	0.566221	1.81663	0.581868	0.112379	0.0448907	0.782799	1.2367	1.25136
15.42_188.9825m/z	15.42	188.982	PDC	6-Chloro-3-(trifluoromethyl)-2-pyridinecarbonitrile		38463.7	39588.2	40641.3	36774.8	41243.7	36525.2	36599.9	41169.6	36302.8	37145.6	34030.5	30788.1		39564.4	38181.3	38024.1	33988	0.965041	0.961068	0.859056	0.450794	0.415122	0.0452729	0.679052	0.960884	1.23905
19.27_237.1463m/z	19.27	237.146	PDC	Benzyltriethylammonium cation		97080.3	96164.8	94984.7	103457	124789	103480	96221.1	101774	117162	101719	105837	98866.8		96076.6	110575	105053	102141	1.15091	1.09343	1.06312	0.111867	0.226907	0.04541	1.05788	1.11173	1.19567
9.38_290.1425m/z	9.38	290.142	PDC	2-(Aminomethyl)-4-(tert-butyl)-6-(methylsulfonyl)phenol		14923.7	6713.73	6108.45	2194.73	347.426	202.409	39582.1	1794.28	2248.63	0	1190.25	1704.65		9248.63	914.854	14541.7	964.967	0.0989178	1.5723	0.104336	0.0459497	0.701297	0.0455186	1.18828	0.744665	1.25724
17.36_380.2589m/z	17.36	380.259	PDC	Salmeterol		0	1305.81	993.878	0	5026.54	7130.14	3364.92	0	0	18036.9	5513.61	10287.8		766.562	4052.23	1121.64	11279.4	5.28623	1.46321	14.7143	0.201434	0.780042	0.0457261	0.99019	0.615119	1.25049
0.58_156.9779m/z	0.58	156.978	PDC	5-(Methylthio)thiophene-2-carboxylic acid		1504.79	1849.18	1948.08	1555.52	2129.37	2115.47	1594.01	873.067	1969.05	513.774	1046.09	1350.52		1767.35	1933.45	1478.71	970.128	1.09398	0.836681	0.548917	0.513402	0.454124	0.0460454	0.83823	0.859863	1.25162
15.44_731.4669m/z	15.44	731.467	PDC	{2-[(4Z,7Z,10Z,13Z,16Z,19Z)-docosa-4,7,10,13,16,19-hexaenoyloxy]-3-[(9Z)-tetradec-9-enoyloxy]propoxy}[2-(methylamino)ethoxy]phosphinic acid		69099.6	38233.5	61390.5	49887.3	19220.7	23567.8	29979	29161.3	30892	14868.9	11681.2	37258.2		56241.2	30891.9	30010.7	21269.4	0.549276	0.533608	0.378182	0.13008	0.0476322	0.0464876	1.07835	1.39365	1.22555
17.11_780.5546m/z	17.11	780.555	PDC	(2-{[(2S,3R)-3-hydroxy-2-[(5Z)-7-[(1S,5R)-5-[(1E,3S)-3-hydroxyoct-1-en-1-yl]-4-oxocyclopent-2-en-1-yl]hept-5-enamido]nonadecyl phosphono]oxy}ethyl)trimethylazanium		6446.15	6192.44	3114.19	31142.9	40584.9	21985.5	0	0	3073.86	30789.2	19917.5	12103.6		5250.93	31237.7	1024.62	20936.8	5.94899	0.195131	3.98725	0.0089952	0.0463224	0.0468608	1.26829	1.37046	1.24304
8.71_284.0197m/z	8.71	284.02	PDC	Epalrestat		0	0	184.318	504.292	489.519	1205.03	175.611	175.029	8105.61	1214.49	378.568	722.507		61.4395	732.947	2818.75	771.854	11.9296	45.8785	12.5628	0.0512314	0.355917	0.0469116	1.1466	1.01107	1.24719
12.26_340.2309m/z	12.26	340.231	PDC	[(2R)-2-{[(9S,10S,12Z)-9,10-dihydroxyoctadec-12-enoyl]oxy}-3-(tetradecanoyloxy)propoxy]phosphonic acid		10132.8	9333.84	9128.88	6521.37	7194.8	5885.53	5482.34	8271.25	6316.95	4511.72	5243.92	8388.48		9531.85	6533.9	6690.18	6048.04	0.685481	0.701876	0.634508	0.00352005	0.0321518	0.0470071	1.30854	1.40155	1.20986
15.42_309.2401m/z	15.42	309.24	PDC	1,1,1-trifluoroheptadecan-2-one		9530.71	8569.08	9248.06	9408.84	9769.78	8406.97	7798.08	10715.3	7958.21	7463.87	7541.79	8537.3		9115.95	9195.2	8823.86	7847.65	1.00869	0.967958	0.86087	0.881186	0.782407	0.0473393	0.497438	0.709174	1.21937
15.67_322.2043n	15.67	323.212	PDC	Acetylfentanyl		65415.2	69609.7	72218.7	33002.6	26312.8	26959.3	76913.5	46971	48347.1	34580.1	60851	32402.5		69081.2	28758.2	57410.5	42611.2	0.416296	0.831059	0.616828	0.000157155	0.306274	0.0473525	1.34785	0.939387	1.19681
17.58_400.7482m/z	17.58	400.748	PDC	(2-aminoethoxy)[(2R)-2-{[(5Z,7Z,10Z,13Z,16Z,19Z)-4-hydroxydocosa-5,7,10,13,16,19-hexaenoyl]oxy}-3-[(6Z,9Z,12Z,15Z)-octadeca-6,9,12,15-tetraenoyloxy]propoxy]phosphinic acid		13600.6	19426.4	17231.6	70414.8	95972	88974.8	23608	13728.9	10917.9	76160	38408.5	40568.8		16752.9	85120.5	16084.9	51712.4	5.08095	0.960128	3.08678	0.00093962	0.881522	0.0473871	1.33445	0.640556	1.25528
18.52_164.0092m/z	18.52	164.009	PDC	2,4-bis(methylsulfanyl)butanoic acid		795.619	802.493	1434.76	453.811	1629.01	2020.01	785.352	675.074	483.405	0	293.866	528.786		1010.96	1367.61	647.944	274.217	1.35279	0.64092	0.271245	0.527578	0.188924	0.0478779	0.828713	1.06011	1.25054
6.79_205.0911m/z	6.79	205.091	PDC	3-[4-Hydroxy-3-(1,1,4,4,7-pentamethyltetralin-6-yl)phenyl]acrylic acid		6271.85	4320.81	3702.85	3414.71	2408.45	2056.79	5286.75	3223.17	12651.6	2131.46	2717.39	2704.32		4765.17	2626.65	7053.84	2517.72	0.551218	1.48029	0.528359	0.0708128	0.483172	0.0479899	1.15098	0.919895	1.25331
14.30_419.0954m/z	14.3	419.095	PDC	DL-4-Hydroxy-3-methoxymandelic acid		13015.9	20723.9	14916.6	7389.93	23150.9	8981.25	10819.9	23409.7	13433.9	7412.98	11159.4	4273.69		16218.8	13174	15887.8	7615.37	0.81227	0.979594	0.46954	0.610597	0.944683	0.0480386	0.733017	0.653509	1.21867
3.73_126.0552m/z	3.73	126.055	PDC	4-Amino-1,2-benzenediol		9745.82	11733.2	11560.9	8848.47	8923.1	8956.29	14351.1	12234.3	12228	3877.18	8281.31	7877.31		11013.3	8909.29	12937.8	6678.6	0.808957	1.17474	0.606412	0.0297755	0.112885	0.0483195	1.22179	1.20979	1.25292
3.78_283.0194m/z	3.78	283.019	PDC	Ditalimfos		15313.2	27181.7	26313.4	12539.7	12569	14475.3	42910.6	31339.1	32991.3	9068.29	12889.2	12970.6		22936.1	13194.7	35747	11642.7	0.57528	1.55855	0.507614	0.0656914	0.0714826	0.0487242	1.15929	1.29317	1.25228
15.85_483.2230m/z	15.85	483.223	PDC	Cinnamoside		29550.9	30240.5	28506.3	44090.4	48446.1	33802.5	30661.2	42626	37433	52862	38509.3	38029.2		29432.6	42113	36906.7	43133.5	1.43083	1.25394	1.4655	0.0440569	0.0996232	0.0487855	1.14804	1.23747	1.25228
17.58_444.7641m/z	17.58	444.764	PDC	dimethylhexasulfane		0	0	0	8084.91	12855.5	15697.7	0	3285.98	0	8104.97	1808.54	5380.47		0	12212.7	1095.33	5097.99	#DIV/0!	#DIV/0!	#DIV/0!	0.00533246	0.373901	0.0489947	1.29568	0.938661	1.2303
0.54_192.9848m/z	0.54	192.985	PDC	alumane tetrahydrate potassium silane		20292	20182	15582.2	12906	11537.2	13000.1	17538.9	16830.7	18323.2	15476.2	12702.2	12791.1		18685.4	12481.1	17564.3	13656.5	0.66796	0.939999	0.730865	0.0187097	0.524713	0.0490554	1.22974	0.751563	1.25172
5.41_283.0194m/z	5.41	283.019	PDC	Glucose 1-phosphate		10094.2	11694.3	11136.6	5743.77	8219.87	7461.01	12830.6	14028.7	11233.2	5145.33	8326.96	8908.96		10975	7141.55	12697.5	7460.42	0.650709	1.15694	0.679763	0.0116192	0.139471	0.0493627	1.27425	1.23386	1.25008
13.56_353.1516m/z	13.56	353.152	PDC	N-(1H-Indazol-5-yl)-2-(6-methyl-2-pyridinyl)-4-quinazolinamine		61448.5	70855.6	52235.7	32531	73926.5	41163.4	70140.9	94909.2	50007	40388	50135.1	33302.9		61513.3	49207	71685.7	41275.3	0.799941	1.16537	0.670999	0.420025	0.509239	0.0494228	0.857666	0.841128	1.21914
7.51_495.2422m/z	7.51	495.242	PDC	4-[(diaminomethylidene)amino]-3-acetamido-2-[2-hydroxy-1-methoxy-3-(octanoyloxy)propyl]-3,4-dihydro-2H-pyran-6-carboxylic acid		8851.84	10581.8	6990.82	7737.44	4055.5	3258.65	6716.09	3669.12	39567.5	5784.19	5169.36	6350.08		8808.16	5017.2	16650.9	5767.88	0.569608	1.89039	0.654833	0.092983	0.534	0.0495408	1.12335	0.891943	1.24249
4.84_85.0286m/z	4.84	85.0286	PDC	2-Hydroxy-3-methoxybenzoic acid		2068.61	2302.89	2592.1	1799.96	1799.75	1898.88	2666.17	3317.63	2382.67	1093.86	1877.25	1667.26		2321.2	1832.86	2788.83	1546.13	0.789618	1.20146	0.666088	0.0344633	0.212408	0.0498172	1.20906	1.14473	1.24619
19.40_90.0914m/z	19.4	90.0914	PDC	2-Amino-2-methyl-1-propanol		107505	108943	112420	112850	125105	128301	110526	111332	119960	118737	113468	114678		109623	122085	113939	115628	1.11368	1.03937	1.05478	0.0648012	0.267446	0.0498543	1.15854	1.08051	1.24997
16.20_366.8536m/z	16.2	366.854	PDC	(2S)-2-[(2S)-2-{[(2S)-1-[(2S)-2-[(2S)-2-(2-{[(2S,4R)-1-[(2S)-1-[(2S)-2-amino-5-carbamimidamidopentanoyl]pyrrolidine-2-carbonyl]-4-hydroxypyrrolidin-2-yl]formamido}acetamido)-3-phenylpropanamido]-3-hydroxypropanoyl]pyrrolidin-2-yl]formamido}-3-phenylpropanamido]-5-carbamimidamidopentanoic acid		822.613	1550.59	3201.16	11312.2	12753.9	7462.98	1394.52	4631.9	1957.59	4223.77	11780.4	12687		1858.12	10509.7	2661.34	9563.72	5.65609	1.43227	5.14698	0.00746798	0.546764	0.049906	1.26256	0.887932	1.24966
9.97_347.1642m/z	9.97	347.164	PDC	Piperonyl sulfoxide		6397.9	2322.61	2434.11	761.535	0	0	37652.2	0	237.175	0	0	0		3718.21	253.845	12629.8	0	0.0682708	3.39674	0	0.0639985	0.517893	0.05011	1.15848	0.816982	1.24919
16.00_412.8110m/z	16	412.811	PDC	[2-(methylamino)ethoxy][3-(pentadecanoyloxy)-2-[(15Z)-tetracos-15-enoyloxy]propoxy]phosphinic acid		7613.77	11890	12034.2	12278.7	12445.1	27518.3	2852.23	15985.2	19284.3	23020.3	27065.5	14508.9		10512.7	17414.1	12707.3	21531.6	1.65648	1.20876	2.04816	0.259451	0.695998	0.0502034	0.867456	0.773815	1.17812
4.59_130.0687m/z	4.59	130.069	PDC	2,4,5-trimethyl-4,5-dihydro-1,3-thiazole		645.334	862.148	960.953	0	0	0	1100.55	949.235	888.92	0	478.996	466.441		822.812	0	979.568	315.146	0	1.19051	0.38301	0.000908924	0.235847	0.0502065	1.33317	0.994244	1.24965
17.21_778.5364m/z	17.21	778.536	PDC	1,2-Di-(9Z,12Z,15Z-octadecatrienoyl)-sn-glycero-3-phosphocholine		10862.1	6193.46	11239.4	113132	151878	128301	3365.87	5975.36	6563.94	169155	59772	79150.9		9431.65	131104	5301.73	102692	13.9004	0.56212	10.8881	0.000434845	0.0950696	0.0506262	1.34106	1.30111	1.2476
5.31_301.1715m/z	5.31	301.171	PDC	(17.beta.)-4-Chloro-17-hydroxy-17-methylandrost-4-en-3-one		4872.76	2490.15	1800.04	1089.36	424.375	284.367	4662.19	1977.2	2347.2	192.705	533.156	641.422		3054.32	599.366	2995.53	455.761	0.196236	0.980753	0.149219	0.0634152	0.964853	0.0507047	1.15745	0.768245	1.24733
15.52_335.2559m/z	15.52	335.256	PDC	Ricinoleic acid methyl ester		60570.4	59733.6	59829.5	65222.8	60237.7	63666.4	70608.9	55610.4	52024.7	56317.9	50520.7	44168.6		60044.5	63042.3	59414.6	50335.7	1.04993	0.98951	0.838307	0.115617	0.917307	0.0508778	1.06991	0.663993	1.22649
17.70_413.7561m/z	17.7	413.756	PDC	(2-aminoethoxy)[(2R)-2-{[(5Z,7Z,10Z,13Z,16Z,19Z)-4-hydroxydocosa-5,7,10,13,16,19-hexaenoyl]oxy}-3-[(5Z,8Z,11Z,14Z,17Z)-icosa-5,8,11,14,17-pentaenoyloxy]propoxy]phosphinic acid		3280.25	4258.69	9136.97	47018.3	62438.2	73788.2	14730.5	4615.97	6718.35	40533.1	15812.5	22918.6		5558.64	61081.6	8688.26	26421.4	10.9886	1.56302	4.75322	0.00222788	0.430694	0.0510211	1.3191	0.70038	1.24445
1.02_219.0979m/z	1.02	219.098	PDC	.gamma.-L-Glutamyl-L-alanine		21377.9	17484.6	17982.4	14700.2	11282.7	12004.1	27888	21361.1	21475.3	21463.7	26682	27895.9		18948.3	12662.3	23574.8	25347.2	0.668255	1.24417	1.3377	0.0173201	0.135483	0.0510419	1.25534	1.22745	1.24446
16.12_600.4004m/z	16.12	600.4	PDC	Cyclopentolate		0	0	0	2544.07	7197.42	8798.14	0	0	0	28175.1	10641.9	46321		0	6179.88	0	28379.3	#DIV/0!	#DIV/0!	#DIV/0!	0.0300831	#DIV/0!	0.0510995	1.21464	0	1.16959
15.27_580.3977m/z	15.27	580.398	PDC	1,2-Dilauroyl-sn-glycero-3-phosphoethanolamine		103961	77128.8	76028	65568.3	26159	0	12791	50265.7	33010.7	0	22903.4	63538.5		85705.8	30575.8	32022.5	28814	0.356753	0.373632	0.336196	0.059491	0.0192769	0.051473	1.16016	1.44791	1.21601
5.89_283.0194m/z	5.89	283.019	PDC	Ditalimfos		6816.48	9330.36	9578.93	3561.23	4790.25	5247.53	7518.47	5912.9	9566.92	3228.05	5403.82	6439.35		8575.25	4533	7666.1	5023.74	0.528614	0.893979	0.585842	0.0164132	0.545225	0.0516398	1.25884	0.813099	1.2443
19.29_110.0577m/z	19.29	110.058	PDC	N.epsilon.-Dimethyl-L-lysine		8225.81	7938.22	7719.18	8258.25	11006.3	7359.14	8710.21	8052.57	10318.1	9553.59	9450.73	8327.02		7961.07	8874.56	9026.95	9110.45	1.11474	1.13389	1.14437	0.455548	0.196616	0.051854	0.7241	1.16201	1.20122
16.17_387.2015m/z	16.17	387.202	PDC	4-hydroxy-3,5,5-trimethyl-4-[(1E)-3-{[3,4,5-trihydroxy-6-(hydroxymethyl)oxan-2-yl]oxy}but-1-en-1-yl]cyclohex-2-en-1-one		21593.4	24241.3	22492.9	13142.9	9732.02	8903.05	22510.3	19447.8	17776	13643.4	19798.7	9519.38		22775.8	10592.6	19911.4	14320.5	0.465082	0.874232	0.628758	0.0012896	0.145835	0.0519165	1.32958	1.2038	1.17161
15.44_373.7179m/z	15.44	373.718	PDC	{[3-azido-5-(5-methyl-2,4-dioxo-1,2,3,4-tetrahydropyrimidin-1-yl)oxolan-2-yl]methoxy}[2-(decyloxy)-3-(dodecylsulfanyl)propoxy]phosphinic acid		46548.5	23343.6	31305.8	37504.1	10847.1	17968.1	22105.7	12640.3	19992	12103.7	10533.2	18835.5		33732.7	22106.4	18246	13824.1	0.655342	0.5409	0.409815	0.329494	0.104078	0.0519547	0.92603	1.28632	1.23291
16.93_703.5159n	16.93	704.523	PDC	(2-{[(2R)-2-[(9Z)-hexadec-9-enoyloxy]-3-(tetradecanoyloxy)propyl phosphonato]oxy}ethyl)trimethylazanium		51288.6	95055.2	114482	491108	626981	604884	62605.7	56749.7	43847	583116	241583	308183		86942	574325	54400.8	377627	6.60583	0.625714	4.34344	0.000451236	0.170352	0.0520376	1.34169	1.11994	1.24495
15.15_354.2593m/z	15.15	354.259	PDC	{[6-(5-{[3-({4-[(3-aminopropyl)amino]butyl}amino)propyl]amino}-9-hydroxy-2,15-dimethyltetracyclo[8.7.0.0^{2,7}.0^{11,15}]heptadecan-14-yl)-2-methylheptan-3-yl]oxy}sulfonic acid		0	0	3301.26	0	6231.57	6122.77	0	0	1008.64	4437.85	5782.44	3529.73		1100.42	4118.12	336.212	4583.34	3.74231	0.30553	4.16508	0.26581	0.542915	0.0529628	0.96672	0.726268	1.21918
0.96_129.5245m/z	0.96	129.524	PDC	N-[3-(5-Sulfanyl-1H-tetraazol-1-yl)phenyl]acetamide		129076	91286.7	93712.7	94323.2	96774.6	93249	64020.4	71694	73371.5	78881.1	61981.2	65020.8		104692	94782.3	69695.3	68627.7	0.905346	0.665719	0.655522	0.464146	0.0493489	0.0531534	0.850739	1.36704	1.24248
11.40_197.1539m/z	11.4	197.154	PDC	Dodeca-2(E),4(E)-dienoic acid		4224.07	4583.8	4690.06	4763.29	5060.46	5443.92	3728.87	4482.77	4796.97	5599.11	5345.7	4796.44		4499.31	5089.22	4336.2	5247.08	1.13111	0.963748	1.1662	0.0715942	0.662684	0.0534038	1.14307	0.820524	1.21025
16.02_149.0235m/z	16.02	149.024	PDC	Phthalic anhydride		61418	67708.1	64660.4	82083.7	80162.7	93019.3	52953.3	75504.8	76805.2	102167	79406.5	77809.5		64595.5	85088.6	68421.1	86461.2	1.31725	1.05922	1.3385	0.00958136	0.655635	0.0536317	1.2626	0.738896	1.2424
15.20_690.4322m/z	15.2	690.432	PDC	[(2R)-2-{[(5R,6Z,8E,10E,12S,14Z)-5,12-dihydroxyicosa-6,8,10,14-tetraenoyl]oxy}-3-(dodecanoyloxy)propoxy]phosphonic acid		13842.8	10243.8	12095.4	17231.1	4753.84	4779.91	6192.57	7235.23	9321.52	7131.44	3344.71	9296.45		12060.7	8921.61	7583.11	6590.87	0.739727	0.628746	0.546476	0.50422	0.0320808	0.0541053	0.833797	1.43063	1.17869
17.70_241.1048m/z	17.7	241.105	PDC	(3R)-3-hydroxydecanedioic acid		23771.1	24440.4	23216.3	21940.6	23198.1	23655.8	22277.1	26302.2	25508.6	20457.6	22707.8	22108.1		23809.3	22931.5	24695.9	21757.8	0.963134	1.03724	0.913839	0.23167	0.526846	0.0541718	0.930322	0.712846	1.23936
0.87_513.1398m/z	0.87	513.14	PDC	bis({[2-(phenylformamido)acetyl]oxy})amino 2-(phenylformamido)acetate		53556.7	127298	59764.3	25047.1	18449	19625	97312.8	151387	128577	0	25437.6	14952.1		80206.2	21040.4	125759	13463.2	0.262328	1.56794	0.167858	0.0670285	0.183277	0.0542217	1.1546	1.13445	1.24048
0.68_146.0438m/z	0.68	146.044	PDC	2-Methyl-4-(1-piperazinyl)-6-(trifluoromethyl)pyrimidine		804.583	386.858	541.812	360.369	262.256	480.526	0	945.535	406.51	0	211.474	300.827		577.751	367.717	450.682	170.767	0.636463	0.780062	0.295572	0.200785	0.693437	0.0544234	0.977849	0.658126	1.23651
12.62_391.2476n	12.62	392.255	PDC	2,4,6-Tris(4-morpholinylmethyl)phenol		99898.1	135053	140165	64105.7	76508.6	93352.8	115650	83626.3	101522	80573	70499.7	100051		125039	77989	100266	83707.9	0.62372	0.801881	0.669457	0.0366163	0.189413	0.0544481	1.20988	1.063	1.22323
15.78_327.1956m/z	15.78	327.196	PDC	(2Z,4E,6E,8E)-9-(4-methoxy-2,3,6-trimethylphenyl)-3,7-dimethylnona-2,4,6,8-tetraenoic acid		14990.4	10606.8	10409.9	7740.07	2865.23	9986.19	14151.8	15539.3	11551.8	3424.33	9087.43	5497.83		12002.4	6863.83	13747.6	6003.2	0.571873	1.14541	0.500168	0.117156	0.409784	0.0546279	1.01018	0.911675	1.23003
17.14_273.1674m/z	17.14	273.167	PDC	Val-Gly-Val		9078.37	8687.64	8588.97	10525.1	15765.6	7040.59	8707.03	10915.4	15209.7	9373.2	10013.8	11021		8784.99	11110.4	11610.7	10136	1.26471	1.32165	1.15378	0.41172	0.214075	0.0546873	0.706089	1.12366	1.2098
12.85_163.0756m/z	12.85	163.076	PDC	.gamma.-Phenyl-.gamma.-butyrolactone		5389.64	5096.49	4733.73	6343.04	5269.09	6242.49	5023.18	4858.1	5701.42	6381.16	6354.01	5430.56		5073.28	5951.54	5194.23	6055.24	1.17311	1.02384	1.19355	0.0882908	0.724868	0.0548587	1.06825	0.748567	1.20148
8.09_509.1579m/z	8.09	509.158	PDC	Evodin		0	0	0	0	0	0	419.804	1494.26	0	7169.67	40151.9	34311.6		0	0	638.022	27211	#DIV/0!	#DIV/0!	#DIV/0!	#DIV/0!	0.224891	0.0553521	0	1.1078	1.23851
14.62_307.2610m/z	14.62	307.261	PDC	3-Nonen-1-ol, (Z)-		10566.2	10390.7	11983.8	11892.4	15216.5	11844.3	9573.5	11155.5	9052.47	9508.54	9034.63	9892.94		10980.2	12984.4	9927.17	9478.7	1.18253	0.904096	0.863253	0.177105	0.26285	0.0557359	0.93072	1.0882	1.22696
13.51_300.8585m/z	13.51	300.858	PDC	diiodomethane		7404.2	6201.04	5638.06	11195.4	4908.1	3829.38	4750.22	4512.22	4556.5	3316.43	5254.71	1962.14		6414.43	6644.3	4606.31	3511.1	1.03584	0.718117	0.547374	0.926942	0.0263521	0.0559234	0.73408	1.43611	1.18378
3.38_166.2275m/z	3.38	166.227	PDC	Tetramethylammonium cation		13102.4	16662	7082.22	5639.87	3574.41	4778.02	8964.48	7149.21	8032.98	2758.23	5227.16	5462.82		12282.2	4664.1	8048.89	4482.74	0.379745	0.65533	0.364978	0.0561271	0.210894	0.0560861	1.15076	1.09747	1.23841
0.79_226.0453m/z	0.79	226.045	PDC	L-Tyrosine		5215.5	10970.7	8650.02	9417.99	16584.3	16332.7	9916.89	10883.5	9804.28	11669.7	18274.7	15162		8278.74	14111.7	10201.6	15035.5	1.70457	1.23226	1.81616	0.113018	0.322848	0.0561702	1.09865	1.0365	1.2261
15.35_554.3717m/z	15.35	554.372	PDC	2-[2-(4-hydroxyphenyl)ethyl]-4,7-dimethyl-5H,6H,7H-cyclopenta[c]pyridin-2-ium		13908.7	11576.6	18598.2	5802.33	7633.4	12637.3	10247.1	1675.14	4224.37	2341.77	2225.46	11013.5		14694.5	8691	5382.2	5193.58	0.591445	0.366272	0.353436	0.10759	0.0466763	0.0562327	1.10275	1.33634	1.1977
15.67_369.1991m/z	15.67	369.199	PDC	Hexanoylglycine		28687.8	31898.7	43296	19512.6	20764.3	15004.3	39829.8	24855.1	22846	14352.4	26692.3	15629.1		34627.5	18427.1	29177	18891.3	0.532151	0.842595	0.545557	0.0272785	0.476942	0.0563834	1.19326	0.651421	1.21035
0.58_75.0918m/z	0.58	75.0918	PDC	propane-1,3-diamine		542.198	344.745	330.161	217.053	146.833	264.851	472.784	403.78	128.125	0	275.295	101.202		405.702	209.579	334.896	125.499	0.516584	0.825475	0.309338	0.0623643	0.60288	0.056689	1.12915	0.856146	1.22521
15.44_323.2559m/z	15.44	323.256	PDC	5,5,7,12,12,14-Hexamethyl-1,4,8,11-tetraazacyclotetradecane		32893.3	33550.2	35572.5	29846.2	35643.8	34770.3	32447.9	34739.7	32731.8	30403.1	31867.5	27344.5		34005.3	33420.1	33306.5	29871.7	0.98279	0.979448	0.878441	0.781897	0.553448	0.0567269	0.758321	0.869837	1.17298
0.75_319.0168m/z	0.75	319.017	PDC	ethyl 5-chloro-2,2,3,3,4,4-hexafluoro-5-oxopentanoate		0	1583.11	1812.98	0	1215.04	2469.96	1304.27	1052.05	2878.42	19244.9	5307.06	11278.7		1132.03	1228.33	1744.91	11943.5	1.08507	1.5414	10.5505	0.921059	0.489885	0.0568827	0.72541	0.877288	1.22561
15.31_594.4135m/z	15.31	594.413	PDC	2-amino-5-[(diaminomethylidene)amino]pentanoyl 2,5-diaminopentanoate		126023	160109	155871	199336	88047	97718.1	51967.1	99323.7	115394	113158	115555	124096		147334	128367	88894.8	117603	0.871264	0.603355	0.798206	0.636767	0.0555489	0.0570963	0.787509	1.37191	1.23537
0.52_105.0018m/z	0.52	105.002	PDC	2-amino-4-(nitrososulfanyl)butanoic acid		768.323	874.802	1623.46	0	497.223	493.86	147.995	0	1417.33	585.495	0	120.85		1088.86	330.361	521.776	235.448	0.3034	0.479194	0.216233	0.0741592	0.340149	0.0573864	1.13599	0.993858	1.23632
1.11_245.0771m/z	1.11	245.077	PDC	Asn-Glu		9025.78	5263.58	6449.44	2967	3150.92	2250.91	20526.7	4992.81	3354.96	2121.86	3989.08	4306.91		6912.94	2789.61	9624.81	3472.62	0.403535	1.39229	0.502336	0.0226669	0.652558	0.0575602	1.24136	0.752278	1.23393
15.20_335.2558m/z	15.2	335.256	PDC	Ricinoleic acid methyl ester		120148	98545.7	110922	97067.9	74784.3	97376.9	171897	86083.5	97811.5	82066.2	94039.4	94431.6		109872	89743	118597	90179	0.816796	1.07941	0.820765	0.107966	0.767572	0.0575627	1.07843	0.667153	1.23541
12.01_225.0914m/z	12.01	225.091	PDC	2-Chloro-2',6'-diethylacetanilide		1733.74	1707.17	2791.46	4077.26	1288.42	2384.34	3170.97	4020.69	2020.72	1198.46	1112.75	1079.18		2077.46	2583.34	3070.79	1130.13	1.24351	1.47815	0.543997	0.598688	0.218249	0.0575853	0.808236	1.12846	1.23543
13.79_251.1982m/z	13.79	251.198	PDC	1-Methylhistamine		18573.8	17505.2	19670	21980.2	20185	21904	19382.8	21918.1	18904.4	21236.3	19702.6	21061.4		18583	21356.4	20068.5	20666.8	1.14924	1.07994	1.11213	0.0317645	0.257076	0.0578956	1.21985	1.09883	1.2176
15.76_529.3715m/z	15.76	529.371	PDC	5-[(diaminomethylidene)amino]-N-heptyl-2-{3-phenyl-2-[(pyrrolidin-2-yl)formamido]propanamido}pentanamide		14893.1	31191.3	50713.1	84015.5	101974	130443	21657.1	23883.2	31018.4	79094	50274.8	84439.7		32265.8	105478	25519.6	71269.5	3.26902	0.790916	2.20882	0.0126473	0.563724	0.0581316	1.26895	0.737959	1.20622
14.09_150.9902m/z	14.09	150.99	PDC	1-oxo-2,4,5-trioxa-1lambda5-phosphabicyclo[1.1.1]pentane-3-carbonitrile		13430.6	12558.2	14436.2	13542.2	17054.2	15464	13339	11476.3	15062.4	17686.5	16271.9	14632.4		13475	15353.5	13292.6	16196.9	1.1394	0.986462	1.202	0.178073	0.883548	0.0583276	1.01005	0.672562	1.21448
15.64_405.2978m/z	15.64	405.298	PDC	1,3-dihydroxypropan-2-yl (11Z,14Z)-icosa-11,14-dienoate		6030.66	12320.1	9047.07	10800.7	13163.5	12783	3537.56	8670.98	10238	13109.3	21921.4	26532.8		9132.62	12249.1	7482.16	20521.2	1.34124	0.819279	2.24702	0.186726	0.576612	0.0584137	1.02821	0.841408	1.22731
14.91_292.6465m/z	14.91	292.647	PDC	(2R,4R,7R)-N-[(1S,2S,4R,7S)-7-benzyl-2-hydroxy-4-methyl-5,8-dioxo-3-oxa-6,9-diazatricyclo[7.3.0.0Â²,â¶]dodecan-4-yl]-6-methyl-6,11-diazatetracyclo[7.6.1.0Â²,â·.0Â¹Â²,Â¹â¶]hexadeca-1(16),9,12,14-tetraene-4-carboxamide		31600.1	46686.7	39387.7	35062.5	50137.2	46050	34139.8	64054.1	69999.6	48007.3	80119.1	77581.9		39224.8	43749.9	56064.5	68569.4	1.11536	1.42931	1.74811	0.510012	0.230615	0.0586482	0.840428	1.08878	1.23373
19.31_217.0685m/z	19.31	217.069	PDC	(2-Methoxyphenyl)-N-(2-thienylmethyl)methanamine		18536.7	16288.4	19319.4	18373.1	21272.5	13040.2	18484	15550.6	22576.8	14323.5	16329.2	12902.7		18048.2	17561.9	18870.5	14518.5	0.973058	1.04556	0.804428	0.859484	0.731102	0.0587175	0.314424	0.768026	1.19004
0.91_226.0747m/z	0.91	226.075	PDC	1-(4-Methoxyphenyl)-1H-tetrazole-5-thiol		39593.7	28997.7	25139.5	26170.4	28193.9	19752.5	37940.7	34106.2	27522.1	5559.07	22278.6	15004.7		31243.6	24705.6	33189.6	14280.8	0.79074	1.06228	0.457079	0.26227	0.731353	0.059147	0.968407	0.769963	1.22872
1.02_292.0065m/z	1.02	292.007	PDC	[(6-Ethoxy-1,3-benzothiazol-2-yl)sulfanyl]acetic acid		12471.3	11085.6	13552.4	7706.24	12387.6	16463.3	4303.21	12877	13782.5	4072	8826.94	9583.43		12369.7	12185.7	10320.9	7494.12	0.985123	0.834367	0.605843	0.947551	0.545213	0.0593133	0.680183	0.834553	1.23129
0.54_356.9408m/z	0.54	356.941	PDC	[3-methoxy-4-(phosphonooxy)phenyl]carbonylsulfonic acid		4608.76	11230.1	5689.15	2295.17	0	1529.33	9606.53	6939.58	3677.14	3137.77	673.999	0		7176.01	1274.83	6741.08	1270.59	0.177652	0.939391	0.17706	0.0522675	0.878643	0.0593605	1.17486	0.772378	1.23139
1.06_189.5280m/z	1.06	189.528	PDC	N-(4-Chlorobenzoyl)-3-(4-methoxyphenyl)-.beta.-alanine		51891.3	51105.8	35497.7	42169.7	47843.5	39619.9	55206.6	69464.2	55721.1	4066.01	32753.2	23418.6		46164.9	43211	60130.6	20079.3	0.936014	1.30252	0.434946	0.641015	0.120286	0.0594004	0.789574	1.15791	1.22931
0.66_148.1163m/z	0.66	148.116	PDC	16-Hydroxyhexadecanoic acid		275.17	0	0	0	190.07	0	262.239	616.04	398.998	624.534	256.448	506.484		91.7235	63.3568	425.759	462.489	0.690737	4.64177	5.04221	0.811686	0.0726177	0.059452	0.754907	1.28586	1.2073
7.74_194.0946n	7.74	195.102	PDC	5-[(E)-But-1-enyl]-4-methoxy-6-methylpyran-2-one		5573.19	7782.48	10548.8	20602.1	3848.78	8041.1	8748.89	13056.5	5620.69	4807.03	3807.23	3688.95		7968.15	10830.7	9142.04	4101.07	1.35925	1.14732	0.514683	0.613595	0.674094	0.0595003	0.801112	0.819903	1.23157
0.77_333.9178m/z	0.77	333.918	PDC	1-Iodo-2-nitro-4-(trifluoromethoxy)benzene		17252.9	13234	8915.23	8672.32	12994.6	9776.51	15970.5	13146.9	18206	1803.87	7031.36	7191.06		13134.1	10481.1	15774.4	5342.1	0.798012	1.20103	0.406736	0.386874	0.401736	0.0595545	0.887819	0.918172	1.23153
15.31_411.2249m/z	15.31	411.225	PDC	2-[2-(2-{[1-(2-amino-3-methylbutanoyl)pyrrolidin-2-yl]formamido}acetamido)-3-methylbutanamido]acetic acid		403312	469221	470600	547065	592201	581955	306289	496085	458526	585602	579347	485114		447711	573740	420300	550021	1.2815	0.938776	1.22852	0.00843452	0.681879	0.0601031	1.28543	0.771186	1.18183
15.15_430.2124m/z	15.15	430.212	PDC	Aspergamide B		119426	155339	155253	180536	176215	173740	89798.1	146731	149986	221591	205999	164571		143339	176830	128838	197387	1.23365	0.898835	1.37706	0.0506834	0.561148	0.0601102	1.17469	0.863582	1.19548
16.78_674.5368n	16.78	675.544	PDC	(2-{[(2S,3R,4E)-3-hydroxy-2-tetradecanamidooctadec-4-en-1-yl phosphonato]oxy}ethyl)trimethylazanium		40663.2	69762.8	76537.4	391643	539963	532121	104697	36342.8	47193.5	529494	204713	248818		62321.1	487909	62744.3	327675	7.82895	1.00679	5.25785	0.00099993	0.986717	0.060441	1.33366	0.44312	1.23045
15.92_1005.3370m/z	15.92	1005.34	PDC	2-{4-[2-(1H-1,3-benzodiazol-2-ylsulfanyl)ethyl]piperazin-1-yl}-N-[6-methyl-2,4-bis(methylsulfanyl)pyridin-3-yl]acetamide		138109	145523	125653	90137.6	138555	112678	120759	136578	102425	75007.4	103540	119780		136428	113790	119921	99442.4	0.834067	0.879002	0.728898	0.209218	0.222662	0.0610619	1.00861	1.08743	1.21833
13.43_397.0962m/z	13.43	397.096	PDC	N-Succinyl-5-aminoimidazole-4-carboxamide ribose		20378.1	20303.5	21792.2	23488	21311.7	24169.9	19235.6	17528	19697.8	27765	22232.3	28959.1		20824.6	22989.9	18820.5	26318.8	1.10398	0.903762	1.26383	0.0936704	0.0705592	0.0612045	1.10451	1.29128	1.16164
16.27_332.2925m/z	16.27	332.293	PDC	Oleoyl ethylamide		4686.02	1927.87	1794.69	4412.14	0	0	0	0	0	819.135	0	0		2802.86	1470.71	0	273.045	0.524719	0	0.0974166	0.488165	0.0409701	0.0614256	0.849775	1.39349	1.2286
19.38_169.0837m/z	19.38	169.084	PDC	5-Ethyl-1,3-dioxane-5-methanol		101110	105234	97274	101853	128975	112332	103905	112588	132835	118020	108686	107803		101206	114387	116443	111503	1.13024	1.15055	1.10174	0.184268	0.161102	0.0615214	1.02236	1.18101	1.22856
15.44_273.6654m/z	15.44	273.665	PDC	2-(4-{5,9-dihydroxy-2,15-dimethyltetracyclo[8.7.0.0^{2,7}.0^{11,15}]heptadecan-14-yl}pentanamido)-4-(methylsulfanyl)butanoic acid		7146.25	8775.55	6024.98	5150.51	6148.68	5244.13	8279.9	13445.3	7375.99	12458.4	21784.8	12454.9		7315.59	5514.44	9700.41	15566	0.753792	1.32599	2.12779	0.104204	0.309832	0.0619782	1.10655	0.967955	1.16866
1.49_356.0761m/z	1.49	356.076	PDC	N,N-dimethyl-7-(piperazin-1-yl)-2,1,3-benzoxadiazole-4-sulfonamide		89341.5	64027.9	49529.3	44498.5	41944.6	36690	81339.6	47641.9	46252	32040.2	39837.5	39282.2		67632.9	41044.4	58411.2	37053.3	0.60687	0.863651	0.547859	0.0884057	0.602602	0.0620165	1.1211	0.858562	1.22754
14.30_314.1673n	14.3	315.175	PDC	14-ethynyl-13-fluoro-15-methyltetracyclo[8.7.0.0Â²,â·.0Â¹Â¹,Â¹âµ]heptadeca-2(7),3,5-triene-5,14-diol		1.81926e+06	2.55299e+06	1.73956e+06	1.06461e+06	2.50752e+06	1.33102e+06	1.45796e+06	2.98648e+06	1.72404e+06	1.17637e+06	1.56174e+06	946578		2.03727e+06	1.63439e+06	2.05616e+06	1.22823e+06	0.802244	1.00927	0.60288	0.47644	0.973661	0.0620888	0.828	0.586545	1.19948
15.80_608.4290m/z	15.8	608.429	PDC	(2-{[(2R)-3-[(13Z,16Z)-docosa-13,16-dienoyloxy]-2-hydroxypropyl phosphono]oxy}ethyl)trimethylazanium		27246	30924.7	37244.8	33457.9	11750.1	36282	10344.7	26902.3	31828.6	11732.2	22978	23564.3		31805.2	27163.3	23025.2	19424.8	0.854053	0.723945	0.610743	0.605036	0.285248	0.062494	0.734289	1.06691	1.22743
7.23_774.1459m/z	7.23	774.146	PDC	2-[(carboxymethyl)[2-(3,4,7,11-tetraoxo-1,2,5,6-tetraoxa-9-azacycloundecan-9-yl)ethyl]amino]acetic acid		32113.6	13758.6	14400.7	9985.88	5817.52	965.94	22456.2	13001.1	6140.27	0	7790.22	3141.65		20091	5589.78	13865.9	3643.96	0.278223	0.690153	0.181373	0.0913862	0.461526	0.0626691	1.12535	0.934654	1.22617
15.71_341.2939m/z	15.71	341.294	PDC	N-(2-phenylcyclopentyl)-1-azacyclotridec-1-en-2-amine		27892.7	54964.9	55360.1	56312	72022.5	13807.6	38100	63897.7	60222.5	64820.4	147113	148159		46072.6	47380.7	54073.4	120031	1.02839	1.17366	2.60526	0.950046	0.546097	0.0636708	0.349287	0.887983	1.22542
13.40_358.3683m/z	13.4	358.368	PDC	3-Butyl-2-heptanone		5681.37	4559.68	4036.71	5312.96	6836.64	9065.96	7368.71	5427.51	5649.1	7324.34	10756.4	6621.11		4759.26	7071.85	6148.44	8233.95	1.48592	1.29189	1.73009	0.124566	0.150354	0.0637901	1.00925	1.21865	1.16363
0.81_216.0635m/z	0.81	216.064	PDC	3-Benzoylalanine		125878	129020	122446	132082	142907	143937	132019	115799	133268	296148	177077	190959		125781	139642	127029	221395	1.1102	1.00992	1.76016	0.0308232	0.843837	0.0639599	1.21086	0.759165	1.22445
15.78_399.2509m/z	15.78	399.251	PDC	tris(2-butoxyethyl) phosphate		11884.8	15903	11226.3	4894.88	5836.32	5748.04	3718.26	6644.91	11169.2	6097.94	9735.77	9139.15		13004.7	5493.08	7177.44	8324.29	0.422392	0.551912	0.640099	0.0073111	0.0896926	0.0642232	1.28915	1.28727	1.22382
7.01_412.2102m/z	7.01	412.21	PDC	1,3,5-Trihydroxy-2,4-bis(3-methylbut-2-enyl)-10H-acridin-9-one		14336.1	5884.21	5030.89	3832.81	0	0	15645.7	2345.84	5473.86	0	881.354	1531.86		8417.08	1277.6	7821.79	804.406	0.151787	0.929276	0.0955683	0.0917926	0.91086	0.0643058	1.12	0.760308	1.2219
3.93_316.2236m/z	3.93	316.224	PDC	1-benzylguanidine		9200.18	12032	9708.27	3627.27	4887.71	2568.15	14249.5	13395.3	13277.8	1616.61	6285.11	7651.36		10313.5	3694.38	13640.9	5184.36	0.358209	1.32262	0.502678	0.00383765	0.0227282	0.0644017	1.30722	1.46427	1.22056
3.38_444.2388m/z	3.38	444.239	PDC	Phe-Trp-Lys		8297.89	11247.9	10532.4	2952.71	923.806	887.415	18215.4	10374.3	6463.3	0	7049.45	5492.75		10026.1	1587.98	11684.3	4180.73	0.158385	1.16539	0.416986	0.00166383	0.666242	0.0650379	1.32568	0.725759	1.21965
15.69_397.2458m/z	15.69	397.246	PDC	3-[(13-carboxytrideca-9,11-dienoyl)oxy]-4-(trimethylazaniumyl)butanoate		5379.2	10609.6	16072.4	7740.66	15448.8	9647.48	7286.01	13858.9	10656.3	15877.4	25330.3	30065.7		10687.1	10945.7	10600.4	23757.8	1.02419	0.991888	2.22304	0.949812	0.98206	0.0654256	0.56804	0.734597	1.21798
0.60_926.8127m/z	0.6	926.813	PDC	(2S)-3-(hexadecanoyloxy)-2-[(11Z)-icos-11-enoyloxy]propyl (5Z,8Z,11Z,14Z)-icosa-5,8,11,14-tetraenoate		44262.3	43626.9	24501.2	19785	30139.2	19536	36022.4	3997.1	21314.4	11278.7	20388.9	24020.4		37463.5	23153.4	20444.6	18562.7	0.618026	0.545722	0.495487	0.123955	0.206518	0.0655862	1.08469	1.15079	1.21809
3.07_136.0759m/z	3.07	136.076	PDC	2-Phenylacetamide		2579.07	3168.38	3070.75	2219.63	3454.8	2309.52	3033.35	3223.89	2440.33	1444.77	2597.44	1898.75		2939.4	2661.32	2899.19	1980.32	0.905395	0.986321	0.673717	0.559501	0.899255	0.0658374	0.693899	0.759577	1.19497
0.71_372.0880m/z	0.71	372.088	PDC	Furametpyr		17399.1	25131.2	18342.7	17500.3	24072.2	23019	11606.7	12112.9	21461.9	15099.1	6615.53	12711.2		20291	21530.5	15060.5	11475.3	1.06109	0.742226	0.565536	0.716188	0.263561	0.0658765	0.766255	1.08414	1.20281
15.27_564.3662m/z	15.27	564.366	PDC	2-amino-N-{1-[3-benzyl-3-(N,N',N'-trimethylhydrazinecarbonyl)piperidin-1-yl]-3-(1H-indol-3-yl)-1-oxopropan-2-yl}-2-methylpropanamide		8792.03	24078	18331.4	12268.6	37131.7	11329.4	0	91719.7	119695	48515.8	232675	229939		17067.1	20243.3	70471.5	170377	1.1861	4.12907	9.98273	0.756212	0.216472	0.0661122	0.62372	1.0999	1.2213
5.07_195.0632m/z	5.07	195.063	PDC	Temozolomide		14131.5	11658.4	12151.6	15293	14703.3	13692.5	8897.07	9284.97	10943.6	18249.6	15184.2	14654		12647.2	14563	9708.54	16029.3	1.15148	0.767644	1.26742	0.0973087	0.0402756	0.0666113	1.11387	1.40163	1.21976
15.67_636.4605m/z	15.67	636.461	PDC	1,2-Dimyristoyl-sn-glycero-3-phosphoethanolamine		110136	97985.1	147879	154056	83692.7	113071	64632.1	56099.3	86316.5	83526.9	62681.5	84994.9		118667	116940	69016	77067.8	0.985449	0.581595	0.649448	0.948935	0.047065	0.0669886	0.739464	1.36514	1.20931
15.97_964.8702m/z	15.97	964.87	PDC	(2R)-1-[(11Z)-icos-11-enoyloxy]-3-(octadecyloxy)propan-2-yl (4Z,7Z,10Z,13Z,16Z,19Z)-docosa-4,7,10,13,16,19-hexaenoate		16391.5	27948.9	15344.6	5179.65	32623.2	17650.9	23258.6	24230.4	57571.2	26051.9	42631.6	39689.2		19895	18484.6	35020.1	36124.3	0.929107	1.76024	1.81574	0.881787	0.275355	0.0672955	0.745882	1.0727	1.21788
0.96_268.0260m/z	0.96	268.026	PDC	Tetrazolo[1,5-b]pyridazine, 6-(phenylsulfinyl)-		65993	45292	41220.5	40203.5	41062	42048.3	40265.8	44184.1	39180.6	24427.8	34791.3	31653.6		50835.2	41104.6	41210.2	30290.9	0.808585	0.810662	0.595865	0.274327	0.285743	0.0676982	0.932459	0.985441	1.21866
0.66_355.1549m/z	0.66	355.155	PDC	{[(2S,3S,4R,5R)-5-(6-amino-9H-purin-9-yl)-3,4-dihydroxyoxolan-2-yl]methyl}(3-aminopropyl)methylsulfanium		5811.36	11384.4	9557.9	4307.4	9607.92	10964.9	6601.83	784.008	4990.96	3836.21	4017.78	5803.77		8917.89	8293.41	4125.6	4552.58	0.929975	0.462621	0.5105	0.822713	0.115121	0.0678144	0.745839	1.22532	1.21401
14.09_253.6316m/z	14.09	253.632	PDC	2-[(4,6-diamino-3-{[3-amino-6-(1-aminoethyl)-3,4-dihydro-2H-pyran-2-yl]oxy}-2-hydroxycyclohexyl)oxy]-5-methyl-4-(methylamino)oxane-3,5-diol		8163.16	10439.8	10770.4	5001.83	6639.71	5859.46	8094.2	10051.2	8987.66	5069.89	8509.08	6025.31		9791.13	5833.67	9044.35	6534.76	0.595812	0.923729	0.667417	0.0138933	0.495004	0.0681131	1.26037	0.913679	1.18658
14.40_308.2328n	14.4	309.24	PDC	1,1,1-trifluoroheptadecan-2-one		153483	140643	150778	170952	177916	159253	146039	146976	143137	135079	138213	140407		148302	169374	145384	137900	1.14209	0.980326	0.929859	0.0347116	0.513586	0.0685708	1.17373	0.903093	1.21322
3.76_193.0024m/z	3.76	193.002	PDC	Methylphosphonic acid		4628.83	2157.57	2410.56	3379.99	2900.29	4245.92	1748.8	1960.07	2275.86	7599.8	5080.99	5063.47		3065.65	3508.73	1994.91	5914.75	1.14453	0.65073	1.92936	0.640417	0.251667	0.0686425	0.67275	1.05931	1.217
15.27_466.3296m/z	15.27	466.33	PDC	Stearoyl-L-carnitine		22927.3	36846.2	49629.6	14487	18551.2	46178.8	6718.27	14728.6	22924.4	0	22590.9	11868.7		36467.7	26405.7	14790.4	11486.5	0.724085	0.405576	0.314978	0.469025	0.0740724	0.0687051	0.82497	1.32304	1.20539
15.64_309.2764m/z	15.64	309.276	PDC	1,1-bis(hexyloxy)hexane		0	1324.46	841.816	2437.29	3626.29	4713.13	1454.34	589.865	1660.21	1908.03	1405.54	2312.18		722.091	3592.24	1234.8	1875.25	4.97477	1.71004	2.59697	0.0197192	0.369286	0.0691865	1.23999	0.952539	1.19471
17.36_890.5111m/z	17.36	890.511	PDC	2-[(4,5-dihydroxy-6-{5,7',9',13'-tetramethyl-5'-oxaspiro[oxane-2,6'-pentacyclo[10.8.0.0Â²,â¹.0â´,â¸.0Â¹Â³,Â¹â¸]icosane]oxy}-2-{[(3,4,5-trihydroxyoxan-2-yl)oxy]methyl}oxan-3-yl)oxy]-6-(hydroxymethyl)oxane-3,4,5-triol		9595.22	7389.26	3747.28	51484.3	96619.8	90204.3	7947.56	0	0	139078	41412.4	61151.6		6910.58	79436.1	2649.19	80547.2	11.4948	0.383352	11.6556	0.00694799	0.24758	0.0692604	1.29314	1.10703	1.21367
0.68_346.7276m/z	0.68	346.728	PDC	(2S)-2-amino-3-({hydroxy[(2R)-2-(pentadecanoyloxy)-3-[(9Z)-tetradec-9-enoyloxy]propoxy]phosphoryl}oxy)propanoic acid		76251.2	68152.9	60065.1	68939.1	43945.8	40635.5	61750.6	62122.4	51210.2	17043	54340.5	43998.1		68156.4	51173.5	58361.1	38460.5	0.750824	0.856282	0.564298	0.167378	0.171327	0.0695041	1.04502	1.15056	1.2127
14.30_417.0999m/z	14.3	417.1	PDC	Ethyl 3-(trifluoromethyl)-1H-pyrazole-5-carboxylate		35335.1	54580.5	35677.5	20901	56379.3	27569.5	27177.5	66705.1	36234.8	19375.6	31533.8	17893.9		41864.3	34950	43372.5	22934.4	0.834838	1.03602	0.547828	0.612562	0.916686	0.0695214	0.7705	0.605063	1.19002
12.82_310.1594m/z	12.82	310.159	PDC	[9-[(E)-3-Acetyloxy-4-methylhex-4-en-2-yl]-12-hydroxy-3-(2-hydroxypropan-2-yl)-10-methoxy-6a,12b-dimethyl-8,11-dioxo-1,2,3,4a,5,6,12,12a-octahydropyrano[3,2-a]xanthen-1-yl] acetate		111481	152140	112971	71655.6	70502.5	97755	132588	136468	118460	80711.9	103567	70565.6		125531	79971	129172	84948.1	0.637063	1.02901	0.676711	0.0466128	0.812746	0.0697898	1.1586	0.766004	1.18233
15.11_537.3435n	15.11	538.351	PDC	(2-{[2-(acetyloxy)-3-(hexadecanoyloxy)propyl phosphono]oxy}ethyl)trimethylazanium		0	21995.7	21565.6	13014.9	37688.9	25282.1	19039.8	85632.8	72234.6	39987.8	195768	157655		14520.4	25328.6	58969.1	131137	1.74434	4.0611	9.03119	0.347864	0.108645	0.0698381	0.884671	1.25896	1.21062
8.88_146.1309n	8.88	147.138	PDC	1,8-Octanediol		15092	14343.5	15055	16221.3	17437.6	17611.3	14608.6	15246.6	15456.4	18645.5	15926.4	16376.9		14830.2	17090.1	15103.9	16982.9	1.15239	1.01846	1.14516	0.0106978	0.480899	0.0698662	1.27745	0.913772	1.21363
17.65_588.5332m/z	17.65	588.533	PDC	N-Stearoyl-D-erythro-sphingosine		4594.14	8510.59	2666.33	0	0	0	16416.7	0	0	2093.28	0	0		5257.02	0	5472.23	697.759	0	1.04094	0.132729	0.0377478	0.971869	0.069908	1.19818	0.700785	1.21504
17.11_802.5366m/z	17.11	802.537	PDC	1-Palmitoyl-2-linoleoyl-sn-glycero-3-phosphocholine		0	0	3345.84	53710.8	65551.4	73605.9	0	0	0	72341.4	23178.9	25630.7		1115.28	64289.3	0	40383.6	57.6442	0	36.2094	0.000426686	0.373901	0.0705088	1.34101	0.848506	1.21406
12.95_335.2196m/z	12.95	335.22	PDC	(9Z,12E)-15,16-Dihydroxyoctadeca-9,12-dienoic acid		136605	136274	136805	149991	161084	150395	144514	140428	137486	168325	151297	143640		136561	153823	140809	154421	1.12641	1.03111	1.13078	0.0089838	0.106179	0.0706264	1.27225	1.25791	1.20361
8.09_285.0737m/z	8.09	285.074	PDC	5-[(4-Ethoxyphenoxy)methyl]-2-furoic acid		0	0	0	0	0	0	313.664	166.058	0	964.894	6920.65	4976.68		0	0	159.907	4287.41	#DIV/0!	#DIV/0!	#DIV/0!	#DIV/0!	0.152326	0.0708192	0	1.19751	1.20547
1.84_205.0646m/z	1.84	205.065	PDC	Cys-Thr		17216.9	17879.7	38723.7	5053.44	4601.7	6129.04	53377.5	24263.5	19278	999.254	6765.8	10472.8		24606.8	5261.4	32306.3	6079.28	0.213819	1.31291	0.247057	0.0522215	0.578902	0.0708804	1.16355	0.581374	1.21269
19.47_905.3947m/z	19.47	905.395	PDC	methyl N-[2-(2-{5-[6-(1-{2-[(methoxycarbonyl)amino]-3-methylbutanoyl}-5-methylpyrrolidin-2-yl)-21-oxa-5,7-diazapentacyclo[11.8.0.0^{3,11}.0^{4,8}.0^{14,19}]henicosa-1(13),2,4(8),5,9,11,14(19),15,17-nonaen-17-yl]-1H-imidazol-2-yl}-4-(methoxymethyl)pyrrolidin-1-yl)-2-oxo-1-phenylethyl]carbamate		0	0	0	12432.9	0	0	4817.95	15943.2	9950.57	14694.5	3948.44	5715.7		0	4144.29	10237.2	8119.55	#DIV/0!	#DIV/0!	#DIV/0!	0.373901	0.0333933	0.0711604	0.894698	1.40863	1.21167
15.47_730.4638m/z	15.47	730.464	PDC	(2S)-2-amino-3-({[(2R)-2-(hexadecanoyloxy)-3-(tetradecanoyloxy)propoxy](hydroxy)phosphoryl}oxy)propanoic acid		173543	92980.3	140446	145885	64139.4	91496.8	84194.9	65191.2	78917.7	62641	54790.3	95949.1		135656	100507	76101.3	71126.8	0.740894	0.560986	0.524316	0.353567	0.0685246	0.0720586	0.913952	1.34856	1.18678
14.91_1024.6040n	14.91	1025.61	PDC	[(2S)-2-hydroxy-3-({hydroxy[(2R)-2-{[(5Z)-7-[(1R,2R,3R)-3-hydroxy-2-[(1E,3S)-3-hydroxyoct-1-en-1-yl]-5-oxocyclopentyl]hept-5-enoyl]oxy}-3-[(22-methyltetracosanoyl)oxy]propoxy]phosphoryl}oxy)propoxy]phosphonic acid		19555.4	39623	36449.3	22085.1	53007	26005.2	21017	97119	84022.9	48785	161543	147401		31875.9	33699.1	67386.3	119243	1.0572	2.11402	3.74084	0.882161	0.217764	0.0722644	0.616784	1.09721	1.21021
6.06_308.1861m/z	6.06	308.186	PDC	Buflomedil		5943.08	4391.89	8850.71	4058.98	2069.11	4098.97	4302.38	2417.6	4590.1	3188.13	2350.82	3717.8		6395.22	3409.02	3770.03	3085.58	0.533057	0.589507	0.482482	0.111787	0.149463	0.072551	1.09861	1.12973	1.20461
11.15_277.1776m/z	11.15	277.178	PDC	Oxacyclohexadecane-2,13-dione		13477.8	13594.7	14337	16133	15453.3	17348.8	13744.5	13085	16278.4	17129.9	14367.3	16067.2		13803.2	16311.7	14369.3	15854.8	1.18174	1.04102	1.14864	0.0152147	0.60496	0.0728829	1.24987	0.84104	1.18389
16.58_395.3498m/z	16.58	395.35	PDC	(16S,20S)-10,14,16,20-tetramethyl-22-azahexacyclo[12.10.0.0Â²,Â¹Â¹.0âµ,Â¹â°.0Â¹âµ,Â²Â³.0Â¹â·,Â²Â²]tetracos-4-ene		35627.9	34255.8	32752.7	161606	237015	248926	60011.3	45361.1	29312.8	326551	113668	143967		34212.1	215849	44895	194729	6.30914	1.31225	5.6918	0.00266855	0.296415	0.0732372	1.31649	1.04264	1.20875
15.44_487.3611m/z	15.44	487.361	PDC	3-[(4E,7E,10E,13E,16E)-docosa-4,7,10,13,16-pentaenoyloxy]-4-(trimethylazaniumyl)butanoate		5663.89	9616.32	6443.62	8514.37	12241.8	9984.85	3372.32	7524.14	6338.08	10413.1	10052.4	10047.5		7241.27	10247	5744.85	10171	1.41508	0.793347	1.40459	0.137773	0.435302	0.0734067	1.07153	0.874513	1.20912
14.40_347.1409m/z	14.4	347.141	PDC	Austamide		8688.28	13054.8	10739.1	6071.81	7569.87	7184.22	8669.96	11675.1	10102.9	5742.02	8925	6221.86		10827.4	6941.97	10149.3	6962.96	0.641149	0.937375	0.643088	0.0440272	0.680741	0.0736006	1.19608	0.802304	1.1827
8.69_197.0663m/z	8.69	197.066	PDC	Tetraazolo[1,5-a]pyridine-8-carboxylic acid		0	126.392	104.448	0	329.396	464.68	95.4402	129.498	3632.44	157.089	405.221	259.775		76.9466	264.692	1285.79	274.028	3.43995	16.7102	3.56128	0.260568	0.361351	0.0737629	0.947245	1.00643	1.18119
14.91_515.3137m/z	14.91	515.314	PDC	(2Z)-2-(phenylmethylidene)heptyl acetate		12854.2	34918.4	32713.1	22717.4	42834.7	23856.4	17657.6	79105.2	68142.6	41569.7	122065	94822.5		26828.6	29802.9	54968.5	86152.4	1.11086	2.04888	3.21122	0.771729	0.23566	0.0738787	0.6381	1.08747	1.1988
9.99_154.0996n	9.99	155.107	PDC	4-Oxo-2-nonenal		28637.1	27841.5	28251	29343.1	31671.4	35306.7	29006.6	26526.2	26989	31240.5	28725.3	31844.8		28243.2	32107	27507.2	30603.5	1.13681	0.973942	1.08357	0.0918922	0.407178	0.0741454	1.07608	0.892399	1.12585
9.56_472.2576m/z	9.56	472.258	PDC	1,2-bis(5-phenylpentyl) benzene-1,2-dicarboxylate		16486.6	18227.7	14730.4	14093.8	7063.82	9738.74	8883.04	14929.5	10203.7	14967.2	9825.58	8057.03		16481.6	10298.8	11338.7	10949.9	0.624866	0.687964	0.664373	0.0536942	0.0700577	0.0743945	1.17079	1.29127	1.20269
14.32_116.0622m/z	14.32	116.062	PDC	1H-indene		374.231	386.114	314.29	82.3431	575.256	0	184.061	837.427	439.948	261.236	214.076	0		358.212	219.2	487.145	158.437	0.611928	1.35994	0.442301	0.485255	0.537417	0.0747222	0.727796	0.73837	1.15443
0.66_661.5076m/z	0.66	661.508	PDC	4-carboxy-2-[(2E,6E,10E,14E,18E,22E)-3,7,11,15,19,23,27-heptamethyloctacosa-2,6,10,14,18,22,26-heptaen-1-yl]-6-methoxybenzen-1-olate		9750.97	8982.95	3725.19	7407.43	2995.78	0	13935.5	40586.9	12018	0	2621.7	3917.87		7486.37	3467.74	22180.1	2179.86	0.463207	2.96273	0.291177	0.2335	0.193525	0.0748513	0.99096	1.10469	1.20125
17.51_504.3454m/z	17.51	504.345	PDC	3-(henicosa-8,11-dienoyloxy)-4-(trimethylazaniumyl)butanoate		0	0	8758.92	14413.3	30443	28462.9	1746.08	0	0	26708.2	10003.9	13907.6		2919.64	24439.7	582.028	16873.2	8.3708	0.199349	5.77921	0.0209899	0.476235	0.0748525	1.24458	0.691776	1.20548
14.30_193.0777m/z	14.3	193.078	PDC	4-(4-Chlorophenyl)-4-methyl-2-pentanone		1465.15	2884.06	2637.07	827.42	2057.29	1762.08	1114.51	2061.17	1464.1	518.42	1600.84	1006.92		2328.76	1548.93	1546.59	1042.06	0.665131	0.664128	0.447475	0.245527	0.205289	0.0750489	0.977563	1.15287	1.19337
14.37_266.6394m/z	14.37	266.639	PDC	[3-(4-{2-butyl-1-[4-(4-chlorophenoxy)phenyl]-1H-imidazol-4-yl}phenoxy)propyl]diethylamine		59802.8	52906.6	45644.7	35987	34647.6	32774.2	52899.4	40137.8	42305.5	40202.3	41820.7	45185.3		52784.7	34469.6	45114.3	42402.8	0.653023	0.854684	0.803316	0.0119807	0.24816	0.0751287	1.27002	1.106	1.19683
15.78_353.2365m/z	15.78	353.236	PDC	Galeterone		15416.7	9481.65	3882.26	0	176.541	0	15115.4	4234.39	3323.05	1946.16	1408.3	1515.56		9593.55	58.847	7557.63	1623.34	0.00613402	0.787782	0.169211	0.0458062	0.707116	0.0751342	1.17793	0.817538	1.20564
15.13_702.4462n	15.13	703.453	PDC	[(2R)-2-{[(8Z,11Z,14Z)-5,6-dihydroxyicosa-8,11,14-trienoyl]oxy}-3-(tetradecanoyloxy)propoxy]phosphonic acid		4312.56	10370.3	20649.4	30695.8	45479.7	60873.6	0	9260.16	9479.35	58575.6	49762.1	19097.2		11777.4	45683	6246.5	42478.3	3.87886	0.530379	3.60675	0.026931	0.386856	0.0756819	1.22662	0.964349	1.15241
14.91_568.3380m/z	14.91	568.338	PDC	4-Hydroxypropranolol		51958	50637.5	51801.9	34008.9	26370.5	41902.4	42981.6	46135.5	56250.6	28704.7	41021.4	46659.5		51465.8	34093.9	48455.9	38795.2	0.662458	0.941516	0.753806	0.0181829	0.496038	0.0757617	1.22265	0.903837	1.19465
15.11_676.4165m/z	15.11	676.417	PDC	Enniatin B1		28462.6	17009	36440.6	18410.1	3227.91	9526.25	10188	12018	24637.3	0	8433.76	18294.6		27304.1	10388.1	15614.4	8909.47	0.380459	0.571872	0.326305	0.0773081	0.181751	0.0760124	1.13885	1.16401	1.19135
8.04_200.1438m/z	8.04	200.144	PDC	Cyclohexanone, 2-(ethylamino)-2-phenyl-		3395.56	4024.5	3382.03	4760.18	2799.1	2485.82	4247.52	6015.26	2368.29	3292.46	1616.24	1901.54		3600.7	3348.37	4210.35	2270.08	0.929921	1.16932	0.630455	0.751091	0.600639	0.0761272	0.755938	0.836876	1.20392
11.97_295.1908m/z	11.97	295.191	PDC	8-Methoxyatractylenolide I		168787	160802	162645	173235	177231	191497	167859	169350	190457	202060	181967	172550		164078	180654	175889	185526	1.10102	1.07198	1.13072	0.0518061	0.199181	0.0764171	1.13474	1.15119	1.19567
5.74_191.0981m/z	5.74	191.098	PDC	(2E,4E)-7,12-Dihydroxy-13-(hydroxymethyl)-3,5,7-trimethyltetradeca-2,4-dienedioic acid		8334.88	4807.53	2160.37	575.105	183.009	0	10103.3	6111.13	3146.08	0	1712.57	363.952		5100.93	252.705	6453.51	692.173	0.049541	1.26516	0.135696	0.0541656	0.64208	0.0770916	1.16564	0.836323	1.20254
18.40_161.0114m/z	18.4	161.011	PDC	Methyl 4-chloro-1H-pyrazole-3-carboxylate		2110.28	3048.44	3030.48	2470.33	3733.71	2307.87	2690.27	2967.83	2513.33	3120.7	4539.72	4426.79		2729.74	2837.3	2723.81	4029.07	1.03941	0.997829	1.47599	0.853647	0.986805	0.0777237	0.536733	0.72731	1.20183
17.14_370.2455m/z	17.14	370.245	PDC	Gln-Leu-Lys		1290.18	959.904	0	11285.8	24462.1	27132.9	3453.13	0	0	11731.9	1996.3	9628.34		750.028	20960.3	1151.04	7785.52	27.946	1.53467	10.3803	0.0146941	0.757796	0.077776	1.25891	0.767489	1.1506
0.79_360.0757m/z	0.79	360.076	PDC	2-Chlorounguinol		25203	24437.2	19206.5	17549.9	15867.9	22968.5	22958.2	13415.5	17260.5	20393.8	15274.7	14663		22948.9	18795.4	17878	16777.2	0.819011	0.779036	0.731066	0.219146	0.204851	0.0778453	0.808336	1.15215	1.2024
14.75_295.2608m/z	14.75	295.261	PDC	1-(hexyloxy)-1-(3-methylbutoxy)hexane		53520.1	55222.2	57361.8	56913.2	64829.4	66054	53088.4	56078.3	59246.6	53104.8	50842.4	52829.2		55368	62598.8	56137.8	52258.8	1.1306	1.0139	0.943845	0.0782417	0.732129	0.0780866	1.14149	0.808535	1.19008
7.23_773.8953m/z	7.23	773.895	PDC	[({2-[bis(diphosphonomethyl)amino]ethyl}(diphosphonomethyl)amino)(phosphono)methyl]phosphonic acid		15137.9	6538.23	5455.33	3028.88	765.555	2214.06	11145.2	4468.98	0	1079.05	2455.62	1854.71		9043.81	2002.83	5204.74	1796.46	0.221459	0.575503	0.198639	0.0879518	0.437657	0.0788327	1.1131	0.952245	1.20074
16.78_439.3548m/z	16.78	439.355	PDC	1-Ethynylcyclododecanol		0	1057.29	0	3042.3	8791.27	13421.1	1156.57	0	0	15036.2	3739.08	6299.8		352.431	8418.23	385.522	8358.36	23.8862	1.09389	23.7163	0.0558897	0.952527	0.0803632	1.1478	0.745682	1.19546
17.09_310.2718m/z	17.09	310.272	PDC	Heptadecasphinganine		576286	586085	566926	499157	484725	498775	562528	566951	574341	501116	567422	513449		576432	494219	567940	527329	0.857375	0.985267	0.914815	0.000352221	0.262469	0.0804832	1.3404	1.00476	1.14755
17.56_191.0680m/z	17.56	191.068	PDC	4-Hydroxy-3-methoxyphenethyl alcohol		12528.2	14198.3	14894.7	14887.1	15405.8	19564.9	14022.1	15717.8	17960.9	15243.6	15461.6	16235.5		13873.7	16619.3	15900.3	15646.9	1.19789	1.14607	1.12781	0.169115	0.204845	0.0810437	0.995773	1.15313	1.19344
15.42_394.1993m/z	15.42	394.199	PDC	3-[(3-hydroxydodeca-6,9-dienoyl)oxy]-4-(trimethylazaniumyl)butanoate		14209.6	5089.61	9276.53	13564.6	2015.43	5739.16	5362.42	3676.11	4411.03	1340.2	3400.56	4444.73		9525.25	7106.39	4483.19	3061.83	0.746058	0.470663	0.321443	0.604159	0.133122	0.0813626	0.805357	1.24259	1.19341
2.09_265.0235m/z	2.09	265.024	PDC	Cinnabarinic acid		9456.54	4732.61	3911.8	6344.59	6091.04	4964.88	2855.99	1239.37	2204.26	10423	11647.5	9087.45		6033.65	5800.17	2099.87	10386	0.961304	0.348027	1.72135	0.901922	0.0929536	0.0814964	0.743806	1.28912	1.18761
2.16_274.0925m/z	2.16	274.092	PDC	N-methyl-3-[3-(trifluoromethyl)phenoxy]azetidine-1-carboxamide		6461.72	13090.9	14097.1	4865.11	6969.46	7266.07	21861.3	16626.9	19072.3	1146.37	5167.39	6913.21		11216.6	6366.88	19186.8	4408.99	0.56763	1.71058	0.393077	0.125673	0.0481281	0.0816349	1.07892	1.34602	1.19552
14.27_308.2200m/z	14.27	308.22	PDC	2-tetradecanamidoacetic acid		4116.52	4058.48	2735.7	319.732	1579.03	1242.66	2534.46	2920.67	3552.13	0	2642.24	1949.75		3636.9	1047.14	3002.42	1530.66	0.287921	0.825542	0.42087	0.0116104	0.304955	0.081738	1.26966	0.904711	1.1941
14.30_339.1632m/z	14.3	339.163	PDC	2,2,5,5-Tetramethyl-2,5-dihydro-1H-imidazole-4-thiol		36619.3	53148	33882.8	22722.4	50795.7	26062	28518.8	63835.6	33421.8	22425	32026.6	21054.3		41216.7	33193.4	41925.4	25168.7	0.805337	1.01719	0.610642	0.495242	0.957774	0.0817386	0.821419	0.584703	1.17505
5.09_113.0843n	5.09	114.092	PDC	Caprolactam		115059	96496.6	156218	130888	77848	99623.2	167630	155989	222972	84485.3	75813.9	83633.9		122591	102786	182197	81311	0.838449	1.48622	0.663271	0.445316	0.0933143	0.0819265	0.849737	1.2824	1.19551
16.91_163.0132m/z	16.91	163.013	PDC	octa-2,4,6-triyn-1-ol		4144.67	4185.46	4248	4213.35	5436.79	4397.67	4923.74	4214.38	4644.54	4297.19	4797.8	5075.29		4192.71	4682.6	4594.22	4723.42	1.11684	1.09576	1.12658	0.268975	0.126429	0.0819455	0.895739	1.18907	1.18333
0.73_830.3656m/z	0.73	830.366	PDC	1-(4-benzoyl-2-methylpiperazin-1-yl)-2-{4-methoxy-1H-pyrrolo[2,3-b]pyridin-3-yl}ethane-1,2-dione		82560.1	101835	55107.5	75828.9	42887.3	34136.1	83116.4	95419	71470.2	4523.87	53641.8	42163.4		79834.2	50950.8	83335.2	33443	0.638207	1.04385	0.418906	0.194875	0.829348	0.0821751	1.01977	0.585038	1.19446
15.62_356.2619m/z	15.62	356.262	PDC	N-Stearoyltaurine		19251	38845.2	59726.3	20132.7	19623.4	14120.5	36366.8	42667.3	40805.5	1544.44	7562.21	19884.5		39274.2	17958.9	39946.5	9663.71	0.45727	1.01712	0.246058	0.146285	0.957419	0.0829124	1.01361	0.603022	1.19063
8.86_255.1206m/z	8.86	255.121	PDC	(2E)-2-methyl-1-(methylsulfanyl)but-2-ene		13836.2	13913.5	13629.7	14525.2	15076.6	17018.1	12818.5	13282.8	13594.1	18126.3	14865.4	15384.2		13793.1	15540	13231.8	16125.3	1.12665	0.959304	1.16908	0.0832819	0.0801078	0.0831826	1.06615	1.28502	1.193
13.15_293.1260m/z	13.15	293.126	PDC	Diethyl 2-[(2-methoxyanilino)methylene]malonate		10971.9	11613.7	10725.2	14035.5	12035.5	12060.1	10744.2	11795.1	10775.4	13910.8	11553.7	12875.6		11103.6	12710.4	11104.9	12780	1.14471	1.00012	1.15098	0.0874719	0.997774	0.0837558	1.13023	0.562912	1.16884
11.62_372.0663m/z	11.62	372.066	PDC	p-Acetamidophenyl .beta.-D-glucuronide		5126.54	4837.97	7250.61	8889.23	5844.15	6677.82	7665.77	4453.85	8840.3	6962.32	7797.99	8729.71		5738.37	7137.07	6986.64	7830	1.24374	1.21753	1.3645	0.303243	0.456462	0.0844856	0.924192	0.798133	1.18583
10.14_183.1360m/z	10.14	183.136	PDC	N2,N2,N4,N4-Tetramethyl-1,3,5-triazine-2,4,6-triamine		5271.9	5848.06	4469.56	3412.9	3271.34	4153.87	4362.91	4621.22	55497.4	2377.46	3289.54	4646.57		5196.51	3612.7	21493.8	3437.86	0.695218	4.13621	0.661571	0.030804	0.392182	0.084677	1.17592	0.981866	1.16166
17.14_995.2682m/z	17.14	995.268	PDC	[6-({2-[(2-{[2-(3,4-dihydroxyphenyl)-5,7-dihydroxy-4-oxo-4H-chromen-3-yl]oxy}-4,5-dihydroxy-6-(hydroxymethyl)oxan-3-yl)oxy]-4,5-dihydroxy-6-(hydroxymethyl)oxan-3-yl}oxy)-3,4,5-trihydroxyoxan-2-yl]methyl (2E)-3-(4-hydroxy-3,5-dimethoxyphenyl)prop-2-enoate		11966.3	9710.59	11743.4	16412.2	21758.4	5612.08	9518.16	21068.8	11442.9	5183.89	10317.9	4760.87		11140.1	14594.2	14010	6754.23	1.31006	1.25762	0.6063	0.511797	0.475027	0.0849189	0.572999	0.858083	1.12468
17.96_905.3949m/z	17.96	905.395	PDC	methyl N-[2-(2-{5-[6-(1-{2-[(methoxycarbonyl)amino]-3-methylbutanoyl}-5-methylpyrrolidin-2-yl)-21-oxa-5,7-diazapentacyclo[11.8.0.0^{3,11}.0^{4,8}.0^{14,19}]henicosa-1(13),2,4(8),5,9,11,14(19),15,17-nonaen-17-yl]-1H-imidazol-2-yl}-4-(methoxymethyl)pyrrolidin-1-yl)-2-oxo-1-phenylethyl]carbamate		0	5380.75	0	4701.98	5959.22	5473.3	5083.18	0	0	5535.45	5905.74	10776.7		1793.58	5378.17	1694.39	7405.95	2.99856	0.944698	4.12914	0.121806	0.96986	0.0849534	1.08405	0.752737	1.16022
17.04_145.0473m/z	17.04	145.047	PDC	4-(Difluoromethyl)-2-hydrazinyl-6-(3-methoxyphenyl)pyrimidine		5453.57	5297.56	6127.04	6459.37	7040.1	5521.09	7084.48	8347.42	5969.1	6107.01	6819.94	6241.16		5626.06	6340.19	7133.67	6389.37	1.12693	1.26797	1.13567	0.234407	0.108722	0.0853002	0.783522	1.27898	1.16264
0.75_118.0531m/z	0.75	118.053	PDC	1-[4-(1H-imidazol-5-yl)butyl]-3-methylthiourea		2841.42	1731.99	5242.62	5743.1	1066.27	2252.97	3758.11	1609.15	278.689	233.868	1387.89	782.211		3272.01	3020.78	1881.98	801.323	0.923218	0.575176	0.244902	0.892458	0.39186	0.0857124	0.723837	0.80922	1.18714
16.17_373.2248m/z	16.17	373.225	PDC	Phe-Pro-Lys		12898.2	16709.3	19246.3	11674.3	7130.66	7777.2	14871.5	15036.9	15286.1	7718.75	12520	12204.7		16284.6	8860.71	15064.8	10814.5	0.544116	0.925096	0.664093	0.0332263	0.545438	0.085738	1.20743	0.744018	1.18983
3.90_115.0391m/z	3.9	115.039	PDC	D-Xylulose		7190.13	8389.84	7229.98	6054.08	8042.03	6106.14	9151.89	9187.41	8238.09	5851.77	6860.63	6686.24		7603.32	6734.08	8859.13	6466.21	0.885677	1.16517	0.850446	0.31839	0.066408	0.0860618	0.896234	1.35148	1.18902
15.37_337.2352m/z	15.37	337.235	PDC	12,13-Dihydroxy-9Z-octadecenoic acid		19676.3	25904.3	21356.8	19785.7	19728.6	18904.7	22843.2	20899.1	18728.4	19957.6	14541.3	15507.3		22312.5	19473	20823.6	16668.7	0.872742	0.93327	0.747058	0.205854	0.536985	0.0867934	1.01253	0.887496	1.1888
13.05_333.2040m/z	13.05	333.204	PDC	9-Hydroperoxy-10E,12Z,15Z-octadecatrienoic acid		13826.8	11319.4	12092.2	13644	16373.6	13281.1	13500.6	12554.2	13385.8	19014.8	14118.1	15282		12412.8	14432.9	13146.9	16138.3	1.16275	1.05914	1.30014	0.174641	0.410232	0.0872199	1.00326	0.970697	1.18379
16.22_704.6532m/z	16.22	704.653	PDC	N-(1,3-dihydroxyoctadecan-2-yl)acetamide		10973.5	50396.6	45571.7	76511	56188.3	127056	39708.4	17161.5	4781.56	119802	209094	68342.6		35647.3	86585.1	20550.5	132413	2.42894	0.576496	3.71454	0.10567	0.401044	0.0873627	1.05975	0.877463	1.08665
0.69_138.0744m/z	0.69	138.074	PDC	N-Desbenzyl-N-tert-butyloxycarbonyldonepezil		174073	168948	156307	144429	136899	138648	152352	126108	156239	119675	144173	155588		166443	139992	144900	139812	0.841082	0.870569	0.840001	0.0100226	0.117703	0.087658	1.27348	1.26522	1.17562
1.88_116.9635m/z	1.88	116.963	PDC	2-oxo-3-sulfinopropanoic acid		484.7	0	379.918	196.361	573.92	100.98	0	0	0	460.28	907.563	1024.01		288.206	290.42	0	797.286	1.00768	0	2.76637	0.991947	0.121925	0.0876696	0.590739	1.25723	1.18374
6.81_271.1156m/z	6.81	271.116	PDC	8-Cyclopentyl-1,3-dimethylxanthine		19105.8	18766.1	18562.5	21833.5	19985.8	21845.7	17470.1	16464.1	18563.4	24784.7	20277.6	20916.4		18811.4	21221.7	17499.2	21992.9	1.12813	0.930243	1.16912	0.0194664	0.104309	0.0880979	1.22465	1.28581	1.18599
19.22_264.4883m/z	19.22	264.488	PDC	({[({2-[1-(6-amino-9H-purin-9-yl)-2-oxoethoxy]-3-oxopropoxy}(hydroxy)phosphoryl)oxy](hydroxy)phosphoryl}oxy)phosphonic acid		113295	110409	105005	122202	134231	126154	125136	103423	123074	138740	121696	116402		109570	127529	117211	125613	1.16391	1.06974	1.14642	0.0138871	0.356266	0.0886716	1.26693	0.998248	1.18164
14.70_159.0630m/z	14.7	159.063	PDC	2-(morpholin-4-yl)ethyl		9846.02	6382.71	6106.87	9249.83	5840.4	5375.28	8153.97	4617.93	4635.98	5213.61	4420.81	4459.93		7445.2	6821.84	5802.63	4698.12	0.916273	0.779379	0.631027	0.734555	0.384116	0.0893453	0.774548	0.990493	1.18432
5.64_231.1207m/z	5.64	231.121	PDC	Val-Asn		3239.69	4411.12	4690.15	2211.77	2333.7	3420.79	4303.65	2328.29	15161.2	2797.45	1859.8	3427.34		4113.66	2655.42	7264.39	2694.87	0.645514	1.76592	0.655102	0.0680503	0.476378	0.0896245	1.15107	0.927055	1.14104
5.04_225.0738m/z	5.04	225.074	PDC	2(5H)-Furanone, 5-hydroxy-4-methoxy-3-(2-methoxy-1-methylethyl)-		14680.4	12550.5	18752.7	22492.5	17908.6	21992.3	9638.24	10934.9	14254.7	18289.2	20941.8	19978.1		15327.8	20797.8	11609.3	19736.4	1.35687	0.757398	1.28762	0.078519	0.178295	0.0897024	1.14212	1.16161	1.182
14.88_570.2638m/z	14.88	570.264	PDC	N'-cyano-N''-(2-{[(5-methyl-1H-imidazol-4-yl)methyl]sulfanyl}ethyl)-N-(prop-2-yn-1-yl)guanidine		7100.52	10599.5	4801.65	10445.2	19408.5	11273.2	6781.31	11417.8	11084.2	15088.4	23756.7	11063.7		7500.55	13709	9761.09	16636.3	1.82773	1.30138	2.21801	0.134794	0.372226	0.0901593	1.06483	0.834853	1.09879
15.69_407.2748m/z	15.69	407.275	PDC	Thiomiltefosine		7586.36	9447.95	11903.4	13344.2	18303.1	15219.5	7803.28	16012.3	8414.61	12781.2	22419.1	32470		9645.9	15622.3	10743.4	22556.8	1.61957	1.11378	2.33848	0.0352864	0.726228	0.0907751	1.19	0.803978	1.15687
15.64_612.4138m/z	15.64	612.414	PDC	(2Z,4E,6E,8E,10E,12E,14E,16E)-3-hydroxy-1-(4-hydroxy-1,2,2-trimethylcyclopentyl)-19-(4-hydroxy-2,6,6-trimethylcyclohex-1-en-1-yl)-4,8,13,17-tetramethylnonadeca-2,4,6,8,10,12,14,16-octaen-18-yn-1-one		19817.2	17189	11513.5	12054.5	10326.6	12363.4	16392.6	16299.9	11970.5	8642.9	12763.1	4858.02		16173.2	11581.5	14887.7	8754.67	0.716092	0.920513	0.541306	0.143833	0.675484	0.091088	1.00346	0.694374	1.14242
4.31_143.5402m/z	4.31	143.54	PDC	7-Aminoclonazepam		2597.9	1848.53	1163.45	1559.1	1388.45	1171.04	1337.41	1164.94	589.193	1107.75	948.039	678.155		1869.96	1372.86	1030.51	911.315	0.734167	0.551089	0.487345	0.311208	0.149929	0.0911117	0.922407	1.18261	1.182
0.61_816.1775m/z	0.61	816.178	PDC	7-carboxy-4,11-dihydroxy-3-(4-hydroxy-3,5-dimethoxyphenyl)-2Î»â´,8-dioxatricyclo[7.3.1.0âµ,Â¹Â³]trideca-1(13),2,4,6,9,11-hexaen-2-ylium		0	0	8344.15	20969.4	26159.6	30680.3	0	14967.2	16155.1	41983.4	17859.8	12081		2781.38	25936.4	10374.1	23974.8	9.32502	3.72983	8.61973	0.00422967	0.267257	0.0911766	1.30785	1.08527	1.17752
13.20_280.1887m/z	13.2	280.189	PDC	2-dodecanamidoacetic acid		3712.5	2651.93	4006.91	7577.45	1848.56	3907.41	9194.09	6682.32	3517.93	2963.76	1805.65	1166.39		3457.11	4444.47	6464.78	1978.6	1.2856	1.86999	0.572327	0.597746	0.150279	0.091227	0.809617	1.19192	1.17406
0.68_176.1225m/z	0.68	176.123	PDC	N-Benzyl-.alpha.-methylbenzylamine		8032.06	7537.32	6817.57	4276.66	6738.63	6726.61	8222.98	10470.3	8226.6	8271.08	13734.6	11114.1		7462.32	5913.97	8973.3	11039.9	0.792511	1.20248	1.47942	0.157377	0.141855	0.091308	1.03489	1.15094	1.16322
0.54_261.0057m/z	0.54	261.006	PDC	2-Chlorobenzophenone		35518.3	24739.2	16383.7	5884.42	4984.47	5438.62	21777.7	15455.8	22969.8	15048	12400.2	11873.6		25547.1	5435.84	20067.8	13107.3	0.212777	0.785523	0.513064	0.0222146	0.413448	0.0914658	1.23245	0.909468	1.18194
13.43_211.1097m/z	13.43	211.11	PDC	2-Ethyloctanoic acid		2280.14	1941.75	1560.11	2247.36	1346.94	1460.73	3199.73	1567.21	1584.31	1695.15	1013.85	1082.36		1927.33	1685.01	2117.09	1263.79	0.87427	1.09845	0.655718	0.52823	0.759923	0.0916467	0.821596	0.772112	1.1808
4.14_476.1694n	4.14	477.177	PDC	Dimethyl 2-acetyloxy-5'-(furan-3-yl)-1-hydroxy-6-methyl-2'-oxospiro[3,4,4a,8-tetrahydro-2H-naphthalene-5,3'-oxolane]-1,8a-dicarboxylate		105088	46105.8	31301.8	17455.4	17821	12821.6	51244.5	36420.4	29441.7	10698.8	12450.5	9951.47		60832	16032.7	39035.5	11033.6	0.263557	0.641694	0.181378	0.118427	0.404994	0.0917866	1.08278	0.926086	1.18142
15.33_387.2679m/z	15.33	387.268	PDC	(2S)-1-{[11-(3,4-dimethyl-5-propylfuran-2-yl)undecanoyl]oxy}-3-hydroxypropan-2-yl 11-(3,4-dimethyl-5-pentylfuran-2-yl)undecanoate		51658.4	86590.3	172163	39820.5	42517	49633.7	84358.6	77588.3	93813	3821.33	12832.7	43740.1		103470	43990.4	85253.3	20131.4	0.425149	0.823939	0.194562	0.173039	0.640383	0.0920545	1.00806	0.60728	1.17862
0.61_1042.8017m/z	0.61	1042.8	PDC	2,2-bis(1-hydroxy-2,2,6,6-tetramethylpiperidin-4-yl)decanedioic acid		60341.2	89394.4	136255	199629	195276	317666	120324	229585	162944	341807	194593	153979		95330.2	237524	170951	230126	2.49159	1.79325	2.41399	0.0360235	0.122594	0.0923659	1.19519	1.25742	1.1743
18.29_832.6645m/z	18.29	832.664	PDC	Miltefosine		116624	54887.6	46273.9	0	0	18050.4	99084	33329.2	27874.3	42076.3	0	5385.76		72595.2	6016.8	53429.2	15820.7	0.0828815	0.735987	0.21793	0.0441118	0.579772	0.0925839	1.17531	0.871009	1.17892
14.91_586.3098m/z	14.91	586.31	PDC	Ganoderic acid H		19778	37144	32130	17514.5	49927.2	29594.3	25132.2	41255.4	42284.6	34713.9	60776.1	57309.8		29684	32345.3	36224	50933.3	1.08966	1.22032	1.71585	0.817049	0.436967	0.0927795	0.702816	0.941463	1.17876
17.11_991.7748m/z	17.11	991.775	PDC	12-hydroxy-4,4,6a,6b,8a,11,12,14b-octamethyl-1,2,3,4,4a,5,6,6a,6b,7,8,8a,9,10,11,12,12a,14,14a,14b-icosahydropicen-3-yl acetate		0	0	6766.6	5400.32	6044.77	0	6194.74	20405.7	5574.67	9648.99	7830.93	5835.69		2255.53	3815.03	10725	7771.87	1.69141	4.75499	3.44569	0.62614	0.188114	0.0928854	0.428503	1.17052	1.17063
15.35_578.3798m/z	15.35	578.38	PDC	3-(1H-imidazol-4-yl)-2-(4-{5,9,16-trihydroxy-2,15-dimethyltetracyclo[8.7.0.0^{2,7}.0^{11,15}]heptadecan-14-yl}pentanamido)propanoic acid		64288.7	88162.7	100739	63181.7	105182	96582.3	58784.9	113485	112823	94171.7	165398	174407		84396.8	88315.4	95030.8	144659	1.04643	1.126	1.71403	0.825838	0.639864	0.093856	0.737329	0.834458	1.17837
10.37_188.1366m/z	10.37	188.137	PDC	11-sulfanylundecan-1-ol		2527.06	1081.21	1231.17	1230.88	505.273	463.1	1967.8	1052.51	528.797	536.773	675.743	602.412		1613.15	733.086	1183.03	604.976	0.454444	0.73337	0.375028	0.167267	0.527603	0.0938924	1.04397	0.898294	1.17868
16.02_525.2363m/z	16.02	525.236	PDC	N-(Cyclohexylcarbamothioyl)benzamide		78121.6	82757.9	78500.4	80098	96828.7	91528.1	58204.8	89468.6	94101.7	100710	81510.4	96886.5		79793.3	89484.9	80591.7	93035.7	1.12146	1.01001	1.16596	0.133303	0.947391	0.0939197	1.07793	0.628664	1.12495
17.01_235.1306m/z	17.01	235.131	PDC	1-(4-(7H-Purin-6-yl)morpholin-2-yl)methanamine		30021.7	31163.2	34191.2	36495.5	38277.1	35660.2	32262.8	34990.5	30684.2	35357.7	35603.3	33582.4		31792	36811	32645.9	34847.8	1.15787	1.02686	1.09612	0.0265746	0.654568	0.0940388	1.19133	0.804142	1.15172
2.76_291.1191m/z	2.76	291.119	PDC	5-Methyluridine		6690.34	15920	35441.3	250.224	0	0	121096	22992.5	10312.8	0	0	2344.18		19350.6	83.4081	51467	781.392	0.00431037	2.65972	0.0403808	0.085418	0.422952	0.0945567	1.10539	0.818404	1.17807
0.64_739.8315m/z	0.64	739.832	PDC	5-[2-({3-carbamoyl-5-[(2,3-dihydroxypropyl)carbamoyl]-2,4,6-triiodophenyl}(2,3-dihydroxypropyl)carbamoyl)-N-(2,3-dihydroxypropyl)acetamido]-N1-(2,3-dihydroxypropyl)-2,4,6-triiodobenzene-1,3-dicarboxamide		91582.3	69805.3	65277.1	16668.3	110376	15321.6	13593.2	7613.96	55023.8	9478.6	20647.3	67931.2		75554.9	47455.4	25410.3	32685.7	0.628092	0.336316	0.432608	0.435946	0.041801	0.0947985	0.793051	1.40303	1.11466
9.61_269.1363m/z	9.61	269.136	PDC	2'-Deoxyadenosine		8716.02	9043.56	9380.29	11721.5	9685.58	11603.9	9899.7	9517.63	10657.5	11222.2	9387.04	10218.1		9046.62	11003.7	10025	10275.8	1.21633	1.10814	1.13587	0.0464992	0.0643413	0.094872	1.17592	1.33959	1.16313
17.34_822.5238m/z	17.34	822.524	PDC	Arachidonoylthiophosphorylcholine		113639	63668.6	67235.7	417082	624750	618691	169757	69661.7	36987.4	861100	273000	333123		81514.3	553508	92135.2	489074	6.79031	1.13029	5.99986	0.00253604	0.817324	0.0954352	1.31835	0.751793	1.17634
2.55_268.0978m/z	2.55	268.098	PDC	Methyl 5-[(4-fluorophenoxy)methyl]furan-2-carboxylate		5310.06	2573.36	884.105	463.905	448.866	0	3316.06	521.728	544.015	0	211.277	169.992		2922.51	304.257	1460.6	127.09	0.104108	0.499776	0.0434865	0.113966	0.409517	0.0963423	1.08559	0.961247	1.17466
[truncated: 3,349 more rows]
