# Supplementary material for: Untargeted Metabolomics Reveals Acylcarnitines as Major Metabolic Targets of Resveratrol in Breast Cancer Cells
Source: Metabolites. 2025 Apr 5;15(4):250. doi: 10.3390/metabo15040250 (PMC12029535; doi:10.3390/metabo15040250)
Supplement: Supplementary file 1 [file metabolites-15-00250-s001.zip › Supplementary files/Supplemental Table S2.xlsx]

## Sheet: Sheet1
Supplemental Table S2: Peak information and statistics for MDA-MB-231 samples.
					Peak abundances
Peak Info					Sample Name	0_1	0_2	0_3	0_4	25_1	25_2	25_3	25_4	50_1	50_2	50_3	50_4	100_1	100_2	100_3	100_4			Averages				Fold Change			p-value (Students' t-test)			VIP
Peak (retention time_mass)	r.ta	m.zb	Ontology	Accepted Description	Dose of resveratrol	0 uM	0 uM	0 uM	0 uM	25 uM	25 uM	25 uM	25 uM	50 uM	50 uM	50 uM	50 uM	100 uM	100 uM	100 uM	100 uM			0 uM	25 uM	50 uM	100 uM	25 uM/0 uM	50 uM/0 uM	100 uM/0 uM	0 uM vs 25 uM	0 uM vs 50 uM	0 uM vs 100 uM	0 uM vs 25 uM	0 uM vs 50 uM	0 uM vs 100 uM
2.28_218.1386m/z	2.28	218.139	OL1	Propionyl-L-carnitine		308899	323045	313365	314117	230973	210753	201859	199787	176202	162027	158564	162262	109319	115214	106795	103801			314857	210843	164764	108782	0.669648	0.523298	0.345497	1.02895e-05	8.05502e-08	2.75287e-09	1.5235	1.50653	1.45196
1.27_129.0426n	1.27	130.05	OL1	5-Oxoproline		272586	273954	277180	270117	478052	441348	419334	436255	488260	464957	443121	455660	597269	596927	572700	574986			273459	443747	462999	585471	1.62272	1.69312	2.14098	9.49978e-06	1.12747e-06	7.76058e-09	1.52306	1.50145	1.4515
13.62_372.3105m/z	13.62	372.31	OL1	Myristoyl-L-carnitine		465.906	658.859	814.919	949.897	2427.93	2562.28	2292.76	2178.95	4802.49	5854.61	6114.54	5322.71	9976.67	8906.8	9583.54	8994.18			722.395	2365.48	5523.59	9365.3	3.2745	7.64621	12.9642	1.72961e-05	4.53788e-06	6.7134e-08	1.51876	1.49497	1.44989
10.39_243.1015m/z	10.39	243.101	OL1	Equol		54.0147	116.215	214.463	393.04	1042.77	1165.98	1261.68	1240.02	3143.93	3278.12	3598.2	3875.28	5439.58	6362.93	5537.77	5674.35			194.433	1177.61	3473.88	5753.66	6.05666	17.8667	29.592	3.26524e-05	1.76947e-06	2.63007e-07	1.51389	1.50029	1.44685
3.75_232.1542m/z	3.75	232.154	OL1	Isobutyryl-L-carnitine		99592.1	96672.2	92317.5	95300.2	124447	115660	109204	115246	220916	213844	200713	210775	238736	249374	226090	227895			95970.5	116139	211562	235524	1.21015	2.20445	2.45413	0.00116071	2.16871e-07	2.75753e-07	1.44756	1.50537	1.44705
14.36_400.3419m/z	14.36	400.342	OL1	Hexadecanoylcarnitine		2001.88	2248.55	2360.71	4266.41	5577.76	5124.65	6360.09	8612	13999.6	15178.3	14991.9	20325.8	23651.7	22369.9	21099	24303.6			2719.39	6418.63	16123.9	22856	2.36032	5.92922	8.40484	0.00742361	0.0001166	4.58909e-07	1.37298	1.46719	1.44532
0.65_365.1053m/z	0.65	365.105	OL1	LACTOSE		13559.8	8809.25	8013.94	13314.5	35055.9	30365.8	18918	35446.1	20407.6	24073	24330.4	24905.4	99814.5	89778.3	103149	88813.4			10924.4	29946.5	23429.1	95388.8	2.74125	2.14466	8.73175	0.00362954	0.000418815	6.08342e-07	1.38027	1.44827	1.44522
4.95_246.1699m/z	4.95	246.17	OL1	Valerylcarnitine		35309.6	30418.1	32300.8	32158.1	25121.2	21608.8	20696.9	22398.8	16445.2	15788.1	16134.6	15369.2	11120.3	10962.2	10636.7	10255.2			32546.6	22456.4	15934.3	10743.6	0.689977	0.489582	0.330098	0.000351956	3.85687e-06	7.38996e-07	1.47934	1.49737	1.4464
4.87_261.1444m/z	4.87	261.144	OL1	Gamma-glutamylleucine		4029.81	3928.58	3898.85	4678.46	6357.18	4890.05	6128.61	5862.68	7869.14	7783.2	9393.2	8448.53	9104.01	10657.7	9995.7	9691.11			4133.92	5809.63	8373.52	9862.13	1.40536	2.02556	2.38566	0.00404966	5.031e-05	4.73329e-06	1.39437	1.48127	1.43746
0.61_148.0604m/z	0.61	148.06	OL1	L-Glutamic acid		552916	590284	536609	554222	504702	510536	470711	412798	546288	498481	460808	423142	352700	349905	318436	309439			558508	474687	482180	332620	0.849919	0.863336	0.595551	0.0156686	0.0373628	7.21087e-06	1.31104	1.19299	1.43649
3.72_189.1233m/z	3.72	189.123	OL1	Glycyl-Isoleucine		2033.75	1888.72	1831.31	2057.99	2217.64	2073.13	1805.93	1956.4	2347.99	2109.5	1930.16	2045.84	6156.69	6961.6	6446.6	5439.92			1952.94	2013.28	2108.37	6251.21	1.03089	1.07959	3.20092	0.58046	0.185339	1.09944e-05	0.662797	0.913999	1.43014
5.56_245.1859m/z	5.56	245.186	OL1	Isoleucyl-Leucine		0	112.704	195.57	69.577	0	68.1819	0	79.7716	60.5943	143.113	0	61.9833	1447.07	1160.37	1373.62	1091.9			94.463	36.9884	66.4228	1268.24	0.391565	0.703162	13.4258	0.260084	0.597874	1.60731e-05	0.863173	0.802039	1.43281
2.57_268.1038m/z	2.57	268.104	OL1	ADENOSINE		800372	883245	953466	875917	1.07776e+06	1.08313e+06	1.04012e+06	1.05657e+06	1.21396e+06	1.15975e+06	1.23807e+06	1.37172e+06	1.31636e+06	1.43257e+06	1.37677e+06	1.35719e+06			878250	1.06439e+06	1.24587e+06	1.37072e+06	1.21195	1.41859	1.56074	0.00129494	0.000534866	1.63478e-05	1.44009	1.43284	1.42982
3.23_247.1287m/z	3.23	247.129	OL1	gamma-glutamylvaline		4192.49	3990.83	4036.38	3844.28	6993.21	6391.87	5936.33	5970.9	7977.32	7971.57	7394.59	8184.26	9181.21	9930.7	8694.17	7986.34			4015.99	6323.08	7881.93	8948.1	1.57447	1.96264	2.22812	0.000105481	7.65374e-07	2.16049e-05	1.50099	1.50276	1.42645
14.95_428.3733m/z	14.95	428.373	OL1	Octadecanoylcarnitine		517.32	1000.52	714.27	236.304	871.335	1199.39	1938.42	696.463	2943.9	5207.16	4836.42	4024.7	5162.84	3865.33	5198.85	4559.86			617.104	1176.4	4253.05	4696.72	1.90633	6.89194	7.6109	0.129438	0.000456329	2.50204e-05	0.978557	1.42679	1.42402
0.61_184.0733m/z	0.61	184.073	OL1	PHOSPHORYLCHOLINE		2.12825e+06	1.99884e+06	1.92171e+06	2.00624e+06	1.85037e+06	1.81647e+06	1.68752e+06	1.5833e+06	1.93727e+06	1.69195e+06	1.72726e+06	1.64468e+06	1.29347e+06	1.40022e+06	1.37108e+06	1.17221e+06			2.01376e+06	1.73442e+06	1.75029e+06	1.30925e+06	0.861283	0.869165	0.65015	0.00966388	0.0144332	4.14585e-05	1.34081	1.285	1.42061
0.61_104.1070m/z	0.61	104.107	OL1	CHOLINE		82409	78454.4	75207.9	97266.9	152116	148532	159166	189219	142899	148947	165753	177345	163707	178223	197900	204031			83334.6	162258	158736	185965	1.94707	1.9048	2.23155	0.00028087	0.000183434	6.39995e-05	1.48528	1.46258	1.42176
4.66_244.1543m/z	4.66	244.154	OL1	Tiglylcarnitine		1694.67	1798.48	1662.57	1917.78	1703.74	1376.31	1639.88	1706.35	2331.47	2464.84	2487.64	2393.75	2713.06	3170.58	2871.77	3323.97			1768.38	1606.57	2419.43	3019.84	0.9085	1.36816	1.70769	0.147047	7.22246e-05	0.000162914	1.05861	1.47035	1.40897
1.44_190.0709m/z	1.44	190.071	OL1	N-Acetyl-L-glutamic acid		78933	82007.1	82771.2	77550.4	97681.7	87098.4	77044.5	79489	106589	98226.6	94900.7	92560.9	105639	107004	99564.9	96324			80315.4	85328.4	98069.2	102133	1.06242	1.22105	1.27165	0.336899	0.00172079	0.000240483	0.908819	1.40514	1.39891
0.65_162.1124m/z	0.65	162.112	OL1	L-CARNITINE		249437	265120	250191	196351	249054	240843	178103	170632	197430	152759	155541	174924	123330	124024	117697	135015			240275	209658	170164	125017	0.872576	0.708204	0.520307	0.274275	0.00861345	0.000305493	0.95526	1.32029	1.39473
14.08_324.2869m/z	14.08	324.287	OL1	SPHINGANINE		261.492	337.987	600.029	525.441	398.527	388.886	237.878	558.266	707.717	594.996	756.551	978.111	1814.45	1224.37	1540.51	1835.83			431.237	395.889	759.343	1603.79	0.918031	1.76085	3.71904	0.742153	0.0269342	0.000372096	0.60585	1.23245	1.38407
6.81_376.1381n	6.81	377.145	OL1	RIBOFLAVIN		2995.99	3302.4	3795.53	2586.26	10730.5	10286.4	8981.22	8553	8808.21	8706.58	8304.3	8728.6	6960.31	7269.89	8012.46	10032.5			3170.04	9637.77	8636.92	8068.78	3.04026	2.72454	2.54532	3.02612e-05	1.14134e-06	0.000557255	1.51487	1.5011	1.37552
14.08_302.3050m/z	14.08	302.305	OL1	SPHINGANINE		942.822	909.434	1093.11	1793	807.422	1039	797.354	1190.5	1551.78	1893.49	2269.35	2466.29	4038.96	3041.46	4378.75	4890			1184.59	958.57	2045.23	4087.29	0.809198	1.72653	3.45038	0.359082	0.0249143	0.000593144	0.803955	1.27588	1.37418
14.54_426.3574m/z	14.54	426.357	OL1	Oleoylcarnitine		270.953	378.558	534.024	997.327	0	0	642.786	690.061	890.493	1354.55	917.768	2127.19	2293.57	2096.19	2458.5	3362.43			545.215	333.212	1322.5	2552.67	0.611156	2.42565	4.68196	0.429759	0.0566181	0.000793876	0.869984	1.18489	1.37121
0.69_161.0687n	0.69	162.076	OL1	Glutamic acid gamma-methyl ester		170577	180880	173270	175197	162660	176653	172185	171255	157236	159514	160970	133122	194103	192432	196894	186585			174981	170688	152711	192504	0.975467	0.872727	1.10014	0.283957	0.018257	0.00127858	0.959028	1.25323	1.35157
1.37_169.0739n	1.37	170.081	OL1	Pyridoxine		357899	344712	351161	341459	549014	510628	464054	489527	467510	444509	422924	438255	394873	398719	376114	376660			348808	503306	443300	386591	1.44293	1.2709	1.10832	0.000152181	7.75397e-05	0.0016318	1.49305	1.47453	1.34898
4.92_297.0893n	4.92	298.097	OL1	METHYLTHIOADENOSINE		127413	108737	117589	135056	143620	103834	114051	119631	100003	111509	125016	124094	87771.3	95118.6	85100.5	90086			122199	120284	115155	89519.1	0.984334	0.942363	0.73257	0.857367	0.425542	0.00175918	0.775412	0.917996	1.3458
0.60_174.1117n	0.6	175.119	OL1	Arginine		84542.6	103593	71049.9	100486	155993	156275	138181	151715	170662	141706	157725	141477	153874	137225	137100	126635			89917.8	150541	152892	138709	1.67421	1.70036	1.54262	0.000423872	0.000882801	0.00205187	1.47072	1.41094	1.32505
2.92_209.0920m/z	2.92	209.092	OL1	Kynurenine		9154.92	8677.02	8979.12	8780.77	12742.2	9872.24	9955.39	10415.9	9549.73	9228.81	8721.22	8394.74	7912.94	8212.33	7296.78	7644.25			8897.96	10746.4	8973.62	7766.57	1.20774	1.0085	0.872849	0.0354985	0.794989	0.0022251	1.25115	0.657391	1.32307
1.05_307.0836n	1.05	308.091	OL1	L-Glutathione reduced		8.32886e+06	7.81026e+06	6.89687e+06	7.43954e+06	6.79955e+06	5.97986e+06	6.07747e+06	6.12579e+06	7.47838e+06	7.00869e+06	6.89593e+06	6.94836e+06	6.26056e+06	6.11838e+06	5.57368e+06	5.94102e+06			7.61888e+06	6.24567e+06	7.08284e+06	5.97341e+06	0.819761	0.929643	0.784027	0.00830702	0.155731	0.00273684	1.36337	1.0223	1.33646
1.61_244.0694n	1.61	245.077	OL1	Uridine		41392	36498.7	39517	44245	56101.6	57667	55257.6	64143.8	30109.6	28591.2	31060.6	32783.3	47021.5	53659.4	54778.9	57293.1			40413.2	58292.5	30636.2	53188.2	1.44241	0.758074	1.31611	0.000455283	0.00185048	0.00339427	1.46726	1.40535	1.34065
1.78_131.0946n	1.78	132.102	OL1	L-Isoleucine		6.25406e+06	6.64712e+06	6.64027e+06	6.50064e+06	8.28162e+06	7.87957e+06	7.34471e+06	7.67789e+06	7.8942e+06	7.60638e+06	7.32896e+06	7.24868e+06	7.43116e+06	7.53986e+06	7.13678e+06	6.94866e+06			6.51052e+06	7.79595e+06	7.51956e+06	7.26411e+06	1.19744	1.15499	1.11575	0.00101589	0.00111683	0.00366331	1.45024	1.41738	1.31578
0.82_118.0862m/z	0.82	118.086	OL1	N-Methyl-a-aminoisobutyric		1.29378e+06	1.2148e+06	1.17429e+06	1.20247e+06	1.61202e+06	1.49702e+06	1.42566e+06	1.45654e+06	1.46947e+06	1.41431e+06	1.37981e+06	1.37731e+06	1.3252e+06	1.35105e+06	1.31234e+06	1.33906e+06			1.22133e+06	1.49781e+06	1.41023e+06	1.33191e+06	1.22637	1.15466	1.09054	0.0012123	0.00131449	0.00631877	1.44812	1.42034	1.31132
16.19_328.2399n	16.19	329.247	OL1	docosahexaenoic acid		2997.66	3938.32	5318.18	4396.15	13466	11910.7	11605.5	10873.9	9506.45	10095	10881.3	10112.5	9455.9	9094.9	15335.7	17270			4162.58	11964	10148.8	12789.1	2.87419	2.43811	3.07241	3.92216e-05	3.91706e-05	0.00663444	1.51261	1.48054	1.28045
0.63_205.0682m/z	0.63	205.068	OL1	SORBITOL		42872.2	44483.1	38894.2	47859.8	51736.8	55084.7	45341.9	47667.1	52913.8	39587.1	39545.9	38770.7	36609	36049.4	31166.3	28594.1			43527.3	49957.6	42704.4	33104.7	1.14773	0.981093	0.76055	0.064999	0.839189	0.00817964	1.08678	0.33419	1.23798
0.61_119.0582n	0.61	120.065	OL1	Threonine		143386	153343	147816	151173	146903	151686	144437	129459	162428	154677	147226	138133	137371	138792	130397	121719			148929	143121	150616	132070	0.961001	1.01132	0.886793	0.31216	0.774454	0.009265	0.892597	0.573844	1.25511
1.83_307.0830m/z	1.83	307.083	OL1	Oxidized glutathione		184810	308569	279199	306059	321345	340639	322524	379954	323550	301210	312327	363215	358620	381129	382880	423324			269659	341115	325075	386488	1.26499	1.20551	1.43325	0.0677117	0.134424	0.0107261	1.18174	1.0553	1.28449
0.67_131.0695n	0.67	132.077	OL1	Creatine		153481	192709	157629	250118	217837	190121	138507	208638	236905	266341	222256	286225	303740	303808	233706	303329			188484	188775	252932	286146	1.00154	1.34192	1.51814	0.992187	0.0515555	0.0137671	0.633696	1.14736	1.19627
0.69_204.1229m/z	0.69	204.123	OL1	O-ACETYLCARNITINE		186964	219989	241825	185648	168471	162374	120608	149808	153379	146211	171649	127938	160656	96270.2	120780	169728			208606	150315	149794	136859	0.720569	0.718072	0.656062	0.0150088	0.0114196	0.0170599	1.28186	1.30482	1.18727
8.92_211.0940m/z	8.92	211.094	OL1	1,7-Dicarboxyheptane		52078.5	38712.5	38723	38853.7	34476	31272.8	31177.4	32426.9	31645.6	30553	28374.8	30080.1	31335.6	32826.5	30514.5	29977.7			42091.9	32338.3	30163.4	31163.6	0.768278	0.716607	0.740369	0.0289883	0.0126617	0.017975	1.272	1.32225	1.2555
0.67_146.1175m/z	0.67	146.118	OL1	DEOXYCARNITINE		33090.6	35159.1	30374.4	35263	26280.5	32178.3	31636.7	30409.1	33581.7	37637.8	39046.1	11918.6	26981.1	29318.5	25985.7	18044.5			33471.8	30126.1	30546.1	25082.5	0.900046	0.912591	0.749361	0.105977	0.664598	0.0210251	1.05964	0.581169	1.16104
0.61_257.1027n	0.61	258.11	OL1	Glycerophosphocholine		859897	850119	700611	1.01925e+06	960844	1.02046e+06	970873	1.08997e+06	1.08974e+06	913532	931329	1.02027e+06	611859	597667	673250	748100			857468	1.01054e+06	988718	657719	1.17851	1.15307	0.767048	0.0759527	0.138786	0.034874	1.08652	0.895186	1.12813
4.00_219.1106n	4	220.118	OL1	PANTOTHENATE		297817	281416	296024	263763	361386	349299	330024	290582	329261	313062	309154	294774	257138	271113	265360	249880			284755	332823	311563	260873	1.16881	1.09414	0.916131	0.0326738	0.0449761	0.0404333	1.26346	1.1891	1.10413
0.61_180.0633n	0.61	181.071	OL1	GALACTOSE		1.89936e+06	1.87117e+06	1.58102e+06	1.90359e+06	2.94889e+06	2.97665e+06	2.59672e+06	2.73792e+06	2.85063e+06	2.43049e+06	2.43243e+06	2.33544e+06	2.41636e+06	2.31474e+06	2.10466e+06	1.87337e+06			1.81379e+06	2.81504e+06	2.51225e+06	2.17728e+06	1.55203	1.38509	1.20041	0.000155068	0.00238791	0.044323	1.48723	1.37453	1.10867
2.64_284.0988m/z	2.64	284.099	OL1	Guanosine		45934.5	53165.2	58811.9	58706.7	46118.9	47105.1	47824.9	50400.2	57581.6	55441.4	60097.8	69570.1	45602.1	44661.1	49047.5	46697.4			54154.5	47862.3	60672.7	46502	0.883809	1.12036	0.858691	0.0948356	0.184929	0.0530628	1.13661	1.00772	1.16696
0.53_203.2230m/z	0.53	203.223	OL1	SPERMINE		67937.6	85040.8	78220.1	79063.6	208527	207196	166985	189780	173388	159346	171272	163415	77745.7	97487.8	120080	128318			77565.5	193122	166855	105908	2.48979	2.15115	1.3654	3.04901e-05	1.64468e-06	0.0556336	1.51186	1.50003	1.13668
2.26_385.1287m/z	2.26	385.129	OL1	S-ADENOSYLHOMOCYSTEINE		1844.41	2878.07	1872.25	3314.71	3219.52	3061.44	3938.11	2435.68	1109.5	1014.5	882.539	1338.57	2720.69	3531.42	4122.82	3363.22			2477.36	3163.69	1086.28	3434.54	1.27704	0.438482	1.38637	0.203195	0.0106576	0.0867167	0.844026	1.27696	1.02337
0.67_112.0505m/z	0.67	112.05	OL1	Cytosine		2487.87	3572.14	3155.31	3126.47	2311.69	4293.11	3220.39	2766.83	3405.11	3297.97	3626.71	1953.97	4598.98	3616.68	3681.22	3323.12			3085.45	3148.01	3070.94	3805	1.02028	0.995298	1.23321	0.900511	0.974749	0.08918	0.753845	0.660888	1.10077
0.67_335.0635m/z	0.67	335.063	OL1	B-Nicotinamide mononucleotide		3045.77	4911.64	4452.45	4329.73	2711.99	6609.13	4797.32	4594.71	1966.48	1780.9	1989.46	0	6173.49	6311.45	4954.73	4009.06			4184.9	4678.29	1434.21	5362.18	1.1179	0.342711	1.28132	0.599901	0.00456199	0.131963	0.81233	1.35841	0.99462
0.49_102.1152m/z	0.49	102.115	OL1	SPERMINE		1819.59	2077.6	3595.05	4913.03	5905.21	6326.1	9407.83	11523.1	4487.26	6854.11	9414.64	10973.2	2094.86	4512.26	7148.37	8770.18			3101.32	8290.56	7932.31	5631.42	2.67324	2.55772	1.81581	0.0139681	0.0233748	0.173007	1.33268	1.27096	1.01786
0.65_265.1115m/z	0.65	265.111	OL1	THIAMINE		68460.4	33176.3	41217.3	59968.5	104557	89660.9	39194.1	77733.4	59808.4	57288.8	87629	69075.1	94068.6	61373.9	79405.7	42668.3			50705.6	77786.4	68450.3	69379.1	1.53408	1.34995	1.36827	0.145418	0.147317	0.224829	0.963558	1.0788	0.948246
0.65_399.1443m/z	0.65	399.144	OL1	S-ADENOSYLMETHIONINE		26044.4	20732.9	15411.8	23611.8	23827.8	17809.1	13166.4	26277.8	27057	24518.6	27642.1	26519.3	15132.2	23589.5	19557	14435			21450.2	20270.3	26434.2	18178.4	0.944992	1.23235	0.847469	0.763191	0.0816646	0.335518	0.677983	1.11507	0.73439
0.60_155.0695n	0.6	156.077	OL1	HISTIDINE		36541.7	37108.2	28744.5	36827.2	38544.3	41276	33985.8	38430.6	47876.2	38626.3	40460.5	39268.8	45196.5	37597.2	36045.6	33643.4			34805.4	38059.2	41558	38120.7	1.09348	1.19401	1.09525	0.244835	0.0617198	0.341854	0.846231	1.07977	0.752233
13.92_449.3136n	13.92	450.321	OL1	Chenodeoxycholic acid glycine		3365.38	5716.51	6453.38	5473.98	9838.82	7624.12	8568.6	7463.45	7754.5	6798	7426.24	10561.7	4675.22	5566.62	6667.45	7587.11			5252.31	8373.75	8135.11	6124.1	1.5943	1.54886	1.16598	0.0108836	0.0351625	0.378968	1.3347	1.20293	0.866887
15.81_322.2714m/z	15.81	322.271	OL1	Palmitoylethanolamide		10381.8	17067	11692.6	13087.7	13439.9	12590.2	12489.5	10191.2	12573.6	18752.1	18149.3	13651.5	13268.3	11596	16935	18103.8			13057.3	12177.7	15781.6	14975.8	0.932637	1.20865	1.14693	0.603415	0.247793	0.396765	0.771635	0.840628	0.743364
0.78_176.0553m/z	0.78	176.055	OL1	N-Acetyl-L-aspartic acid		11957.4	10379.9	10862.9	10633.1	8523.37	7972.23	7455.54	7192.44	8980.59	11109.5	9822.66	11138.8	10890.1	11923.7	11231.3	11268.1			10958.3	7785.9	10262.9	11328.3	0.710501	0.93654	1.03376	0.000434186	0.312282	0.400496	1.47599	0.810022	0.834008
3.42_666.1319m/z	3.42	666.132	OL1	B-Nicotinamide adenine dinucleotide		18607.4	12632.2	6285.21	2800.49	13959	9297.13	2982.69	0	26388.6	15962.3	8420.1	6574.45	11017	8566.22	4959.76	1674.13			10081.3	6559.7	14336.3	6554.27	0.650679	1.42207	0.65014	0.481712	0.483522	0.417427	0.868666	0.884303	0.898754
8.97_242.0803n	8.97	243.088	OL1	LUMICHROME		11585.2	9397.87	11288.6	12565.4	13907.3	12912.7	13113.8	15892.3	14090	14658.5	13138.8	15506.6	9357.44	11138.2	10714.7	11427.6			11209.3	13956.5	14348.5	10659.5	1.24509	1.28006	0.950954	0.0275633	0.00907943	0.520363	1.25975	1.34149	0.831662
3.25_105.0699m/z	3.25	105.07	OL1	Phenethylamine		2944.74	2832.62	2943.28	2617.25	3296.72	2926.94	2379.36	3028.92	2884.3	3128.26	2832.31	3191.62	2733.46	3127.65	2742.71	3056.8			2834.47	2907.99	3009.12	2915.15	1.02594	1.06162	1.02846	0.735258	0.187555	0.554187	0.549127	0.894223	0.613977
0.99_204.1229m/z	0.99	204.123	OL1	O-ACETYLCARNITINE		59666.2	63168.9	58586.9	66113.6	52910.5	50302.5	58423.9	59873.3	63692.2	51515.8	57766.1	67322.8	63679.9	54660.5	62031	61088			61883.9	55377.5	60074.2	60364.8	0.894862	0.970757	0.975453	0.0617379	0.656394	0.582672	1.17693	0.389384	0.477
3.05_666.1322m/z	3.05	666.132	OL1	B-Nicotinamide adenine dinucleotide		8377.5	7430.7	11447.1	12071.2	7748.07	7946.43	9658.83	13932	16697.8	25261.2	21770.1	26506.5	7197.6	8523.93	15402.9	13281.8			9831.64	9821.33	22558.9	11101.5	0.998952	2.29452	1.12917	0.995692	0.00212079	0.592622	0.737982	1.39816	0.758023
0.84_166.0532m/z	0.84	166.053	OL1	DL-Methionine sulfoxide		18740.9	61867.2	50297.2	46158.7	37152	58227.5	55944.9	36841.2	46356.4	43934.1	43915.6	36218.7	54495.1	56505.5	41266	43135.9			44266	47041.4	42606.2	48850.6	1.0627	0.962504	1.10357	0.806306	0.86561	0.660391	0.753674	0.794123	0.799349
0.61_89.0477n	0.61	90.055	OL1	D-ALANINE		17081.4	15902	16001.3	15570.2	13189.2	13416.1	13746.7	13350.3	17089.4	15929.6	15769	14299.2	17641.6	17602.2	15555.3	14958.2			16138.8	13425.6	15771.8	16439.3	0.831884	0.977263	1.01862	0.000233909	0.597953	0.708692	1.48907	0.781376	0.711253
6.02_245.1859m/z	6.02	245.186	OL1	Isoleucyl-Leucine		1625.25	1454.74	1351.08	1488.06	496.947	366.973	501.601	538.336	1044.5	958.087	792.386	955.314	1723.68	1532.79	1451.43	1354.32			1479.79	475.964	937.572	1515.55	0.321644	0.633587	1.02417	6.00984e-06	0.00041826	0.724089	1.52613	1.44592	0.7333
4.36_144.0808m/z	4.36	144.081	OL1	TRYPTAMINE		22575.4	22642.2	22427.3	20122.1	25143.1	25007.4	21873.5	21687.2	25615.5	22678	21598.4	21526.8	22122.9	23210.8	22196.3	19287.7			21941.7	23427.8	22854.7	21704.4	1.06773	1.04161	0.989185	0.236482	0.451519	0.827004	0.977969	0.875116	0.583692
16.39_350.3026m/z	16.39	350.303	OL1	Stearoylethanolamide		4994.3	3799.35	6439.6	7057.68	1981.95	3933.48	4532.94	3937.07	6343.51	7820.83	7848.74	7567.99	4499.93	5013.47	7164.05	6488.7			5572.73	3596.36	7395.27	5791.54	0.64535	1.32704	1.03926	0.0752065	0.0665374	0.827432	1.16454	1.13236	0.786843
3.25_165.0789n	3.25	166.086	OL1	L-Phenylalanine		5.24089e+06	5.4896e+06	5.53953e+06	5.16218e+06	6.40922e+06	5.88935e+06	5.46087e+06	5.72368e+06	5.84541e+06	5.95664e+06	5.0713e+06	5.60652e+06	5.3879e+06	5.69985e+06	5.19328e+06	5.00084e+06			5.35805e+06	5.87078e+06	5.61997e+06	5.32047e+06	1.09569	1.04888	0.992986	0.0588286	0.273866	0.837423	1.17121	0.986246	0.530834
9.86_151.1118m/z	9.86	151.112	OL1	10-hydroxy-2-decenoic acid		9783.73	8248.87	9575.82	10567.3	8699.6	8991.12	9225.93	8707.21	8054.56	8930.27	9616.31	10606.1	8186.65	9622.93	10484	10341.9			9543.94	8905.97	9301.82	9658.88	0.933154	0.974631	1.01204	0.247363	0.749195	0.877212	0.916603	0.81907	0.796995
3.20_333.5694m/z	3.2	333.569	OL1	B-Nicotinamide adenine dinucleotide		55103	53718	47883.6	44077.8	50669.9	41486.7	37981.3	41011.2	102433	92970.3	77089.9	84241.3	52364.5	53579	49067.8	46184.9			50195.6	42787.3	89183.6	50299.1	0.85241	1.77672	1.00206	0.0960695	0.000663344	0.974175	1.13065	1.43938	0.779682
0.51_103.1230m/z	0.51	103.123	OL2a	CADAVERINE		1323.47	1353.12	1185.63	1306.19	427.666	238.718	262.811	356.073	226.672	203.955	250.994	188.305	74.2883	177.738	155.665	167.955			1292.11	321.317	217.482	143.912	0.248677	0.168316	0.111377	2.62452e-06	1.56869e-07	2.01442e-07	1.53023	1.50532	1.44822
1.17_189.1233m/z	1.17	189.123	OL2a	N-ALPHA-ACETYLLYSINE		268.369	205.745	354.257	496.399	0	109.843	284.792	152.237	249.063	86.1168	416.953	408.812	2750.42	2941.76	2897.37	2614.74			331.192	136.718	290.236	2801.07	0.412806	0.876337	8.45754	0.0648114	0.697512	2.47871e-07	1.16415	0.71379	1.44724
0.71_293.0977m/z	0.71	293.098	OL2a	ADENINE		1479.14	2256.79	1503.51	3670.37	10026.1	12707.5	11268.1	9186.29	4603.44	5314.07	5080.04	5085.23	36890	36818.6	32464.9	32795.8			2227.45	10797	5020.69	34742.3	4.84724	2.25401	15.5974	8.84164e-05	0.00197443	3.011e-07	1.49639	1.38738	1.44678
3.49_189.1234m/z	3.49	189.123	OL2a	Glycyl-Isoleucine		387.542	359.694	480.779	604.892	263.629	302.788	314.24	382.294	408.022	299.261	303.698	476.669	2454.15	2295.04	2392.35	2602.74			458.227	315.738	371.913	2436.07	0.689043	0.811635	5.3163	0.0568968	0.264156	4.12184e-07	1.18898	0.888429	1.44646
2.57_203.1390m/z	2.57	203.139	OL2a	Leucyl-Alanine		43.665	0	48.7259	0	120.559	0	0	0	0	0	0	70.9877	1628.42	1782.04	1835.02	1493.47			23.0977	30.1399	17.7469	1684.74	1.30489	0.768341	72.9396	0.837959	0.817743	7.24898e-07	0.749157	0.478321	1.44381
3.05_217.1546m/z	3.05	217.155	OL2a	Valyl-Valine		858.198	1063.49	698.722	821.544	467.68	524.094	481.317	517.977	788.131	798.901	782.974	671.716	2886.31	2670.49	2964.73	2726.59			860.488	497.767	760.43	2812.03	0.578471	0.88372	3.26795	0.00329277	0.265045	1.32539e-06	1.41177	0.836659	1.44208
0.51_89.1073m/z	0.51	89.1073	OL2a	PUTRESCINE		2096.2	2254.71	2302.47	2210.19	1352.25	1084.59	1122.94	1229.52	1380.86	1194.99	1401.45	1230.75	1275.42	1266.49	1181.25	1304.53			2215.89	1197.32	1302.01	1256.92	0.540335	0.58758	0.567231	9.52774e-06	1.07969e-05	1.54223e-06	1.522	1.49062	1.44329
8.24_245.0809m/z	8.24	245.081	OL2a	BENZOATE		53.3467	46.8879	25.1282	0	107.853	504.101	340.504	393.792	958.437	1583.38	1353	1748.46	2484.01	3403.26	2690.51	2879.04			31.3407	336.562	1410.82	2864.21	10.7388	45.0155	91.3894	0.011127	0.000198306	7.15114e-06	1.34084	1.45189	1.4351
2.31_221.0920m/z	2.31	221.092	OL2a	Glycyltyrosine		9920.72	11573.7	11992.9	13142.8	6271.2	6564.21	7055.87	7277.49	4497.15	4369.32	4715.4	5295.94	2837.53	2924.62	2839.12	2923.86			11657.5	6792.19	4719.45	2881.28	0.582644	0.404842	0.247161	0.000458669	5.99409e-05	1.19642e-05	1.47577	1.47759	1.43502
2.74_239.1024m/z	2.74	239.102	OL2a	Glycyltyrosine		0	55.0207	0	60.328	263.235	500.242	77.2736	338.176	321.586	390.34	225.398	238.15	1677.99	2064.64	2207.2	2484.31			28.8372	294.732	293.869	2108.54	10.2206	10.1906	73.1188	0.0247392	0.000742869	1.73803e-05	1.21323	1.41784	1.43317
1.27_259.0923m/z	1.27	259.092	OL2a	OXOPROLINE		1591.15	1502.93	1954.83	1705.37	8457.62	6749.03	5177.88	5890.61	6720.65	6772.73	7213.17	5895.01	12154	10225.9	8934.69	9482.01			1688.57	6568.78	6650.39	10199.1	3.89015	3.93848	6.04011	0.000480205	2.65019e-06	2.0449e-05	1.47169	1.49672	1.43046
0.75_177.0506m/z	0.75	177.051	OL2a	Ureidosuccinic acid		1410.41	1971.37	1515.34	1391.8	288.315	580.71	116.845	248.935	316.298	0	0	0	0	0	0	0			1572.23	308.701	79.0745	0	0.196346	0.0502945	0	0.000280113	7.74509e-05	2.49812e-05	1.48529	1.47372	1.43093
4.64_191.0616n	4.64	192.069	OL2a	N-ACETYLMETHIONINE		6483.22	5929.1	6351.34	6991.78	5212.05	4009.76	3639.35	4073.38	4476.37	4144.44	4096.16	4369.69	3818.22	3577.02	3311.59	3748.59			6438.86	4233.64	4271.66	3613.85	0.657514	0.663419	0.561257	0.00158079	9.61083e-05	2.63573e-05	1.43709	1.46696	1.4262
0.63_124.9998m/z	0.63	125	OL2a	O-Phosphorylethanolamine		8921.51	8231.63	8425.67	7985.44	6831.19	6733.44	7621.55	6308.37	7296.7	6880.51	7120.86	7026.15	5403.1	4734.67	4639.1	5461.94			8391.06	6873.63	7081.06	5059.7	0.819161	0.843881	0.602987	0.00416456	0.000928682	2.80936e-05	1.38185	1.42317	1.42431
1.22_228.0266m/z	1.22	228.027	OL2a	N-Acetyl-L-glutamic acid		4501.71	3851.05	3910.8	2787.11	8759	6739.42	6034.01	5770.86	8767.6	6969.83	6502.52	5972.27	10964.6	9618.67	8822.86	9090.17			3762.67	6825.82	7053.06	9624.08	1.81409	1.87448	2.55778	0.00706152	0.00341495	6.3234e-05	1.37417	1.38367	1.42209
1.47_153.0407m/z	1.47	153.041	OL2a	Xanthine		11189	11475.8	11847.7	11952.3	19316.5	19155	17630.5	18509	15943.6	15548.3	15940.4	16904.5	13456.3	14182.7	14300.7	14345.2			11616.2	18652.8	16084.2	14071.2	1.60575	1.38463	1.21134	2.92911e-06	1.15357e-05	0.000103302	1.52789	1.48985	1.41709
3.80_282.1195m/z	3.8	282.12	OL2a	1-METHYLADENOSINE		658.387	627.19	688.371	834.066	355.274	479.418	419.634	408.776	469.349	614.62	296.012	520.618	280.815	319.482	187.742	272.403			702.003	415.775	475.15	265.11	0.59227	0.676849	0.377648	0.00156318	0.031164	0.000181797	1.42465	1.229	1.39731
0.99_189.0869m/z	0.99	189.087	OL2a	Threoninyl-Serine		2140.34	2304.61	1676.53	2333.26	2910.03	2191.29	2283.24	3514.1	2266.93	2155.14	2555.58	2473.17	3931.96	3478.59	3736.41	4170.88			2113.69	2724.67	2362.71	3829.46	1.28906	1.11781	1.81174	0.125331	0.210245	0.000186871	1.08957	0.88572	1.39243
0.49_132.0768m/z	0.49	132.077	OL2a	Beta-Guanidinopropionic acid		1478.98	1652.18	1720.86	2061.86	5679.71	3964.27	4770.12	4035.25	4239.56	3641.08	4656.08	4453.81	3191.59	4113.58	3948.38	4471.98			1728.47	4612.34	4247.63	3931.38	2.66845	2.45745	2.27449	0.000457982	5.68529e-05	0.000303871	1.47207	1.47528	1.40247
2.79_378.0807m/z	2.79	378.081	OL2a	CYCLIC GMP		3770.56	3179.52	3337.4	2914.02	3208.77	2309.4	2532.9	2879.44	2279	2008.87	1475.27	1849.46	5287.17	5279.85	4567.35	5235.3			3300.38	2732.63	1903.15	5092.42	0.827975	0.576646	1.54298	0.0773459	0.00127689	0.000379672	1.13827	1.42314	1.3879
1.05_168.0655m/z	1.05	168.065	OL2a	PYRIDOXAL		10867.9	10371.7	9774.13	10735.6	7409.14	7471.17	7500.06	7767.87	7498.41	6077.48	6681.54	6943.41	8382.43	7476.13	6775.87	7110.22			10437.3	7537.06	6800.21	7436.16	0.722126	0.651528	0.712458	2.90876e-05	7.80348e-05	0.000398886	1.51201	1.46642	1.38451
4.92_299.1000m/z	4.92	299.1	OL2a	Gamma-glutamylleucine		18995.3	16166	16576.6	17093.3	19676.7	15716.1	15061.6	15812.7	14940.6	16069.4	15528	15213.5	13166.7	12362.6	11536	12372.7			17207.8	16566.8	15437.9	12359.5	0.962747	0.897143	0.718249	0.618699	0.0385781	0.000478431	0.81181	1.2208	1.39058
2.64_269.0878m/z	2.64	269.088	OL2a	Inosine		3513.6	3582.45	3833.33	3613.12	4082.84	3863.65	3934.6	3740.7	2291.84	2143.44	1632.48	2292	5393.11	6443.5	6489.44	7394.21			3635.63	3905.45	2089.94	6430.06	1.07422	0.57485	1.76863	0.0348703	0.000102842	0.000521738	1.23805	1.47234	1.38869
1.25_147.0288m/z	1.25	147.029	OL2a	alpha-ketoglutarate		671.078	842.487	642.169	663.647	681.768	711.99	689.356	570.198	603.728	604.566	416.816	446.406	391.954	193.764	280.194	199.284			704.845	663.328	517.879	266.299	0.941098	0.734742	0.377812	0.487222	0.0337845	0.000537507	0.802736	1.20726	1.38313
0.60_146.0691n	0.6	147.076	OL2a	Alanyl-Glycine		124470	118140	108952	124661	129373	123976	118799	134429	159670	151068	156499	148717	158996	180867	167999	153705			119056	126644	153989	165392	1.06374	1.29342	1.3892	0.180101	0.000228359	0.000571031	0.975278	1.4522	1.368
2.28_203.0814m/z	2.28	203.081	OL2a	Glycyltyrosine		1616.67	1720.81	2008.74	2487.86	1090.9	737.413	975.409	1319.61	770.558	698.771	964.421	893.194	454.739	674.725	561.516	756.906			1958.52	1030.83	831.736	611.971	0.526333	0.424676	0.312466	0.0067912	0.00147841	0.000609554	1.37774	1.40837	1.38388
0.55_191.0766m/z	0.55	191.077	OL2a	L-Lysine		7975.1	9022.51	9140.58	9217.02	15636.3	13897.7	12911.7	15444.1	14284	13466	15506.7	16035.5	13739.5	12343.2	11501.8	12150.2			8838.8	14472.4	14823.1	12433.7	1.63738	1.67704	1.40672	0.000215821	9.33102e-05	0.000633803	1.48455	1.46891	1.37986
4.51_146.1176m/z	4.51	146.118	OL2a	2-Aminoheptanoate		18220.7	17402.5	17699.1	15897	12873.6	11993.7	10608.8	10933.5	14212.2	12337.2	12123.4	11498.8	12863.2	13452.9	10902.4	10897.4			17304.8	11602.4	12542.9	12029	0.670472	0.724822	0.695124	0.000212147	0.000812157	0.000709251	1.4879	1.43232	1.37568
2.18_193.0681m/z	2.18	193.068	OL2a	S-ADENOSYLHOMOCYSTEINE		5089.75	6121.67	5545.25	7157.82	7545.23	7645.88	8035.76	8200.07	3443.51	2795.55	3138.91	3282.86	8825.33	9909.25	10301.6	9048.05			5978.62	7856.74	3165.21	9521.06	1.31414	0.529421	1.59252	0.007334	0.00094459	0.000778595	1.36284	1.41095	1.36637
15.38_302.2454n	15.38	303.253	OL2a	GLYCEROL-MYRISTATE		719617	1.00189e+06	637143	637488	968102	824620	782381	542874	909599	1.30722e+06	1.10519e+06	839293	230935	181767	271052	250579			749034	779494	1.04033e+06	233583	1.04067	1.38889	0.311846	0.813579	0.0763378	0.00113168	0.735792	1.04567	1.36541
0.63_175.0577m/z	0.63	175.058	OL2a	L-Arabitol		2736.8	2417.34	1796.46	2615.41	3208.88	2013.92	2506.73	3453.26	3824.55	3619.98	3663.15	3818.88	4255.11	3656.76	3961.19	3605.27			2391.5	2795.7	3731.64	3869.59	1.16901	1.56037	1.61806	0.339567	0.000799519	0.00121763	0.933901	1.42067	1.34941
10.88_154.1226m/z	10.88	154.123	OL2a	phenylethanamine		1875.1	2128.11	1962.35	1820.55	1910.82	1561.19	1223.61	1442.98	1384.99	970.385	843.214	1016.36	1429.34	1427.58	1154.43	961.242			1946.53	1534.65	1053.74	1243.15	0.788404	0.541342	0.638649	0.0407591	0.000560678	0.00180509	1.22567	1.43738	1.35224
16.19_349.2112m/z	16.19	349.211	OL2a	arachidonic acid		530.417	614.932	1013.45	728.768	2174.89	2803.88	2555.9	3171.92	1331.07	954.307	985.437	2064.85	1858.67	1908.62	1996.62	3082.16			721.891	2676.65	1333.92	2211.52	3.70783	1.84781	3.06351	0.000162586	0.0705911	0.00298722	1.49038	1.09062	1.31691
0.57_169.0947m/z	0.57	169.095	OL2a	L-Lysine		12515.1	12786	10813.6	12861.4	18016.8	15909.2	16078.4	18027	16748.4	16449.3	16935.2	16874	16292.7	14794.5	14876.7	14674			12244	17007.8	16751.7	15159.5	1.38907	1.36815	1.23811	0.000763194	9.79631e-05	0.00317034	1.46283	1.46276	1.30262
0.60_183.0660n	0.6	184.073	OL2a	PHOSPHORYLCHOLINE		637672	628464	497856	642461	520707	556715	452945	541188	630873	558884	532332	521408	453362	429146	337081	378448			601613	517889	560874	399509	0.860833	0.932284	0.664063	0.0906099	0.375372	0.00346857	1.05209	0.688295	1.29842
0.55_168.1471m/z	0.55	168.147	OL2a	SPERMIDINE		4649.11	7397.01	7170.14	6245.34	14483.4	12718	9711.18	10598.4	13316.7	14163.4	11712.8	10271.8	12876.2	12041.4	10424.5	9220.58			6365.4	11877.7	12366.2	11140.7	1.86599	1.94271	1.75019	0.00437696	0.00133986	0.00353045	1.39629	1.40817	1.3309
0.78_146.1652m/z	0.78	146.165	OL2a	SPERMIDINE		2108.02	2703.68	2852.17	2872.87	3784.33	3662.94	3801.36	3747.96	3271.62	3327.6	3109.62	3410.68	4073.13	3515.59	3419.53	4121.14			2634.19	3749.15	3279.88	3782.35	1.42327	1.24512	1.43587	0.000864948	0.0146235	0.00419371	1.45901	1.31038	1.30514
0.78_157.0108m/z	0.78	157.011	OL2a	Malic acid		32440.6	23246.6	22343.8	21392.7	18603.4	16914.9	16326.4	15958.4	16194.6	16150.5	16321.2	14174	13736.1	14517.6	12815.1	13131.8			24855.9	16950.8	15710.1	13550.2	0.681961	0.632046	0.545148	0.0235668	0.012708	0.00468962	1.29198	1.3191	1.32743
0.65_122.0270m/z	0.65	122.027	OL2a	5-Acetylamino-6-amino-3-methyluracil		10951.1	10992.5	10202.3	8721.35	21021.5	22071.8	18837.9	15540.2	18490.2	16741.3	14958.8	12933.5	17585	17932.2	14048	13253			10216.8	19367.8	15781	15704.6	1.89568	1.54461	1.53713	0.00100505	0.00529203	0.00577898	1.45532	1.36344	1.30082
2.87_262.1648m/z	2.87	262.165	OL2a	Butenylcarnitine		1669.59	1742.26	2099.32	1840.02	1595.37	1817.49	1817.12	2092.66	1642.94	1825.55	1185.51	2040.82	2216.15	2547.8	2252.06	2329.29			1837.8	1830.66	1673.71	2336.32	0.996114	0.910711	1.27126	0.96055	0.453376	0.0059286	0.641796	0.894758	1.26783
0.61_114.0429n	0.61	115.05	OL2a	Dihydrouracil		124614	136573	142956	119659	145999	157528	167840	126003	184149	174837	157076	148214	198593	233691	205629	156366			130951	149342	166069	198570	1.14045	1.26818	1.51637	0.128668	0.0114714	0.00701814	1.03678	1.31569	1.25555
2.51_130.0266n	2.51	131.034	OL2a	Glutaconic acid		5012.85	4674.55	4701.52	4617.76	5753.99	5749.69	5660.17	5755.98	5398.38	5182.28	5403.62	5667.93	5125.79	5876.91	5400.68	5851.64			4751.67	5729.96	5413.05	5563.75	1.20588	1.13919	1.1709	4.02547e-05	0.00254544	0.00709774	1.51179	1.37006	1.29371
15.38_341.2084m/z	15.38	341.208	OL2a	GLYCEROL-MYRISTATE		1326.56	2140.79	1229.33	1825.15	1906.81	1730.73	2154.93	1271.89	1566.03	2775.49	2155.94	1892.21	309.801	419.166	909.487	925.288			1630.46	1766.09	2097.42	640.935	1.08319	1.2864	0.393101	0.649889	0.211681	0.010221	0.541286	0.782707	1.25714
0.67_141.0658m/z	0.67	141.066	OL2a	Serylalanine		1015.33	1668.15	1547.99	1329.63	1648.32	2067.58	2064.98	1876.16	2191.1	2087.66	2241.21	892.61	2450.59	2065.88	2073	1786.21			1390.28	1914.26	1853.14	2093.92	1.37689	1.33293	1.50612	0.0238399	0.23681	0.0119643	1.28246	0.90614	1.27987
0.65_76.0757m/z	0.65	76.0757	OL2a	Trimethylamine N-oxide		306.77	344.159	297.87	236.917	520.616	502.062	247.851	555.558	440.944	258.506	312.562	250.209	360.155	379.354	378.167	380.553			296.429	456.522	315.555	374.557	1.54007	1.06452	1.26357	0.0733108	0.711524	0.0138876	1.06799	0.730468	1.25173
3.57_233.1495m/z	3.57	233.149	OL2a	Threoninyl-Leucine		1154.09	963.505	994.245	1017.58	319.089	495.226	409.643	398.765	730.38	722.716	654.459	983.597	1198.62	1390.69	1372.57	1701.27			1032.35	405.681	772.788	1415.79	0.392967	0.748569	1.37142	2.85196e-05	0.0210404	0.0144506	1.51357	1.24939	1.2515
0.65_113.0589n	0.65	114.066	OL2a	Creatinine		16486.8	13560.7	12936.1	21772	36454.4	22318.4	23598.2	26600.2	20119.5	27287.3	31410.6	25879.7	22331.8	28449.6	28024.6	21927.6			16188.9	27242.8	26174.3	25183.4	1.6828	1.6168	1.5556	0.0265081	0.0177424	0.0153141	1.27679	1.28466	1.20208
10.95_163.0752m/z	10.95	163.075	OL2a	Propylparaben		3969.11	3984.56	3418.71	3842.83	6834.72	5767.58	5104.39	4757.69	5872.4	4991.95	4605.3	4562.08	4501.37	4480.12	4295.56	4084.74			3803.8	5616.1	5007.93	4340.45	1.47644	1.31656	1.14108	0.00887379	0.0109264	0.0169736	1.3591	1.29596	1.20536
0.55_263.1461m/z	0.55	263.146	OL2a	Beta-Guanidinopropionic acid		7278.01	8124.09	8262.74	6253.87	19386.6	17618.7	11689.2	15553.7	18297	12148.7	15854.3	13582.9	18302.6	12523.7	10927.1	11335.7			7479.68	16062	14970.7	13272.3	2.14742	2.00152	1.77445	0.0024649	0.00189518	0.017062	1.4087	1.38899	1.24865
5.10_121.0648m/z	5.1	121.065	OL2a	Tyrosol		750.7	795.3	790.417	708.346	849.402	775.772	800.316	645.503	898.945	688.748	666.847	579.341	813.205	960.072	901.174	1032.69			761.191	767.748	708.47	926.786	1.00861	0.930739	1.21755	0.895823	0.48408	0.0170654	0.687145	0.784339	1.23433
1.47_141.0157m/z	1.47	141.016	OL2a	Succinic acid		1624.46	1539.45	1476.65	2064.34	1687.84	1434.22	1882.77	1977.69	1293.71	1362.71	1500.55	1509.42	987.364	1166.75	1182.4	1363.79			1676.22	1745.63	1416.6	1175.08	1.04141	0.845111	0.701026	0.711713	0.119432	0.0171552	0.747403	1.06392	1.22945
0.49_343.2327m/z	0.49	343.233	OL2a	N(6)-Methyllysine		59027.1	50223.4	47239.4	44481.8	57003.1	34876.7	41634	34309.9	47914	36678.9	48175.1	39508.3	40576.5	42355.7	38047.9	40059			50242.9	41955.9	43069.1	40259.8	0.835061	0.857216	0.801302	0.22675	0.14671	0.0225929	0.990024	1.05283	1.23792
5.84_216.0631m/z	5.84	216.063	OL2a	Phenylacetylglycine		10339.5	9803.92	10252	9693.64	16285.5	14042.1	13499.3	13001.3	12906.3	12004	11717.5	11114.8	11720	10900.6	10886	10390.5			10022.3	14207.1	11935.6	10974.3	1.41755	1.19091	1.09499	0.00133333	0.00328003	0.0244223	1.44761	1.37373	1.23151
0.91_133.0608m/z	0.91	133.061	OL2a	Ureidopropionic acid		595.534	634.41	598.906	384.467	422.893	712.2	718.047	692.246	568.746	320.505	183.492	330.031	381.737	192.745	115.655	427.711			553.329	636.347	350.694	279.462	1.15003	0.633788	0.505056	0.39833	0.084718	0.0267168	0.872124	1.13259	1.14638
1.12_169.0356m/z	1.12	169.036	OL2a	Uric acid		1720.56	2017.56	1539.38	1882.77	3253.9	3456.39	3888.21	2728.55	2496.32	2328.55	2781.12	2790.15	2224.04	2019.21	2093.36	2454.87			1790.07	3331.76	2599.03	2197.87	1.86125	1.45192	1.22781	0.00106591	0.00186053	0.0274013	1.43019	1.38857	1.13902
0.78_171.0764m/z	0.78	171.076	OL2a	Threoninyl-Serine		1335.02	1365.6	1501.19	1212.32	1919.88	2028.73	2490.95	2184.99	2388.97	1902.36	1820.68	1509.38	2350.67	1684.64	1764.68	1594.63			1353.53	2156.14	1905.35	1848.65	1.59297	1.40768	1.3658	0.00111817	0.0280041	0.0338758	1.43627	1.2247	1.2036
1.15_123.0553m/z	1.15	123.055	OL2a	Methylimidazoleacetic acid		151203	166835	176117	184495	241520	238718	232747	248526	197919	199822	195504	213465	180876	196861	190672	204536			169662	240378	201678	193236	1.4168	1.1887	1.13894	0.000104571	0.00790328	0.0352854	1.50045	1.34725	1.19348
0.57_231.0992m/z	0.57	231.099	OL2a	Threoninyl-Glutamine		5057.31	3144.4	3174.45	2290.93	2846.91	2478.38	1938.08	1364	3292.61	1675.65	3068.62	1770.07	2372.25	1542.35	1806.54	1044.69			3416.77	2156.84	2451.74	1691.45	0.631252	0.71756	0.495045	0.108051	0.229503	0.0370052	1.12437	0.979661	1.19245
0.63_126.0526m/z	0.63	126.053	OL2a	3-aminobutanoic acid		85.1571	0	122.481	137.074	0	145.572	148.061	0	242.143	106.459	307.819	176.435	460.372	174.901	176.867	290.252			86.1778	73.4081	208.214	275.598	0.851822	2.4161	3.19802	0.815434	0.0610687	0.0427752	0.705128	1.09644	1.12904
0.96_176.0086m/z	0.96	176.009	OL2a	Citric acid		683.789	1945.24	2018.53	1715.86	5053.1	5485.48	6047.47	5465.66	5997.87	4285.15	5088.72	5670.55	2106.78	2496.6	2513.21	2549.09			1590.85	5512.93	5260.57	2416.42	3.46539	3.30676	1.51894	4.18115e-05	0.000281386	0.0445852	1.51011	1.44515	1.17835
0.49_200.0767m/z	0.49	200.077	OL2a	S-ADENOSYLMETHIONINE		2661.16	1941.09	1582.21	1624.67	1754.78	1014.73	1592.01	1177.99	1637.56	1408.94	1207.22	1316.29	1158.89	1494.96	1222.7	1314.16			1952.28	1384.88	1392.5	1297.68	0.709363	0.71327	0.664697	0.110895	0.0797545	0.0454077	1.09697	1.15496	1.18334
0.60_194.1023m/z	0.6	194.102	OL2a	Glutamic acid gamma-methyl ester		0	0	174.228	416.224	566.208	284.127	1051.89	1048.29	783.946	376.978	712.829	581.407	488.827	284.73	428.101	713.147			147.613	737.628	613.79	478.701	4.99704	4.15811	3.24295	0.0326755	0.0127551	0.0469856	1.24792	1.25684	1.12963
1.44_189.0637n	1.44	190.071	OL2a	N-Acetyl-L-glutamic acid		46744.4	35767.4	36077.9	37363.8	41070.7	39256.3	34623.9	37465.5	45851.8	42316.1	43844	45517.5	46092.5	44831.6	46491.9	44433.3			38988.4	38104.1	44382.4	45462.3	0.977319	1.13835	1.16605	0.774329	0.095889	0.0505487	0.711203	1.1235	1.16895
0.63_189.1345m/z	0.63	189.135	OL2a	L-Targinine		5513.89	4042.12	3818.13	6277.64	4460.93	3913.98	4375.56	5487.72	4956.97	4051.39	5455.77	4363.11	3444.91	3868.11	3537.28	2748.21			4912.95	4559.55	4706.81	3399.63	0.928068	0.958042	0.691974	0.620443	0.768006	0.0546521	0.715232	0.681288	1.07634
0.69_119.0340m/z	0.69	119.034	OL2a	D-Threonic acid		331.882	455.706	486.394	365.942	473.45	458.683	551.395	518.122	749.752	463.853	411.917	255.572	567.349	582.708	426.925	547.579			409.981	500.412	470.273	531.14	1.22058	1.14706	1.29552	0.0757356	0.601455	0.0546857	1.06512	0.703794	1.09092
1.15_193.0343m/z	1.15	193.034	OL2a	Citric acid		76.4889	545.904	571.594	647.767	285.651	194.238	423.77	403.878	73.476	151.307	107.614	366.464	143.913	112.689	60.6599	253.636			460.438	326.884	174.715	142.725	0.709941	0.379454	0.309975	0.378431	0.0972916	0.0582164	0.883997	1.13387	1.14496
0.51_129.0790n	0.51	130.086	OL2a	PIPECOLATE		25099.1	24288	31606.2	31538.2	43489.5	40157.3	42356.2	41429.5	40564.4	45148	41472.3	44149.5	32519	40312	39585.4	30110.8			28132.9	41858.1	42833.6	35631.8	1.48787	1.52254	1.26655	0.000635267	0.000641099	0.0594347	1.46847	1.43516	1.04811
1.66_215.0162m/z	1.66	215.016	OL2a	Citric acid		1945.64	597.627	522.164	382.203	629.525	405.794	106.814	213.055	0.480822	300.582	1.38279	0.923284	98.0469	0	3.07291	1.24034			861.908	338.797	75.8423	25.59	0.393078	0.0879936	0.02969	0.219617	0.0787989	0.0617235	1.00291	1.14322	1.15004
0.61_537.1948m/z	0.61	537.195	OL2a	Glycerophosphocholine		4534.52	5897.45	1719.62	8917.24	9228.85	10141.1	7972.87	13331.7	12120.5	6079.58	10089.6	12760.4	920.384	874.72	3077.54	1742.89			5267.21	10168.6	10262.5	1653.89	1.93056	1.94838	0.313997	0.0405063	0.0567867	0.0624195	1.19953	1.07046	1.02383
1.10_112.0506m/z	1.1	112.051	OL2a	Cytosine		374.108	473.527	328.284	363.727	374.551	268.307	397.754	300.492	400.959	351.49	348.5	391.765	530.408	455.165	495.282	417.035			384.911	335.276	373.178	474.472	0.871047	0.969518	1.23268	0.297904	0.741354	0.0646189	0.77662	0.450984	1.08286
0.51_231.1077m/z	0.51	231.108	OL2a	2,3-DIAMINOPROPIONATE		1948.37	1536.23	1461.94	1323.61	1725.15	556.619	1856.31	843.854	1808.24	985.192	1456.13	896.534	1328.49	1248.91	1014.74	1346.47			1567.54	1245.48	1286.52	1234.65	0.794546	0.820729	0.787638	0.390809	0.307008	0.0746672	0.721498	0.905423	1.09904
2.85_146.0529m/z	2.85	146.053	OL2a	Glutaric acid		61.8741	68.4726	69.5589	95.599	111.391	69.8093	106.086	139.137	113.466	143.08	69.8776	69.7025	117.065	148.103	68.914	114.791			73.8762	106.606	99.0315	112.218	1.44303	1.34051	1.51901	0.087857	0.242665	0.0762871	1.14952	0.799828	0.96055
0.67_183.0863m/z	0.67	183.086	OL2a	SORBITOL		1515.37	1251.98	1649.65	1157.95	2120.04	1031.65	1660.96	1782.55	1696.64	901.666	1302.08	886.652	1363.04	976.883	770.961	1062.27			1393.74	1648.8	1196.76	1043.29	1.18301	0.85867	0.748555	0.354843	0.412334	0.0815135	0.79689	0.698232	1.02814
0.69_330.0727m/z	0.69	330.073	OL2a	L-Glutathione reduced		333516	215530	198586	185439	206733	188582	169998	166547	218999	210947	203837	181114	172401	169902	142902	166213			233268	182965	203724	162854	0.784357	0.87335	0.698144	0.203191	0.430257	0.0883821	1.022	0.905044	1.11188
5.12_103.0542m/z	5.12	103.054	OL2a	Tyrosol		93.696	74.0263	73.8544	37.4742	47.3076	98.2256	22.2994	24.6475	64.5754	39.7935	17.5053	31.4757	42.469	19.1785	53.5125	50.1179			69.7627	48.12	38.3375	41.3195	0.689767	0.549541	0.592286	0.346111	0.0863288	0.0893009	0.874112	1.14199	0.984564
3.59_211.1076m/z	3.59	211.108	OL2a	gamma-glutamylvaline		4980.05	6721.38	6619.49	6134.42	8007.63	8604.98	8213.59	7330.79	7869.37	8360.93	7167.56	7285.84	7383.92	6969.76	6660.46	6673.56			6113.84	8039.25	7670.92	6921.92	1.31493	1.25468	1.13217	0.00702391	0.0184232	0.111677	1.37418	1.28378	1.08434
0.67_115.0633n	0.67	116.071	OL2a	L-Proline		331960	431663	395858	361015	353592	491138	474167	367747	523572	512022	517912	187521	525910	479023	447369	363355			380124	421661	435257	453914	1.10927	1.14504	1.19412	0.35601	0.542362	0.118019	0.895115	0.694769	1.05541
0.67_129.0659m/z	0.67	129.066	OL2a	Alanyl-Glycine		3898.14	5584.96	4789.58	4301.3	4971.29	5910.18	4455.98	4479.16	7678.48	5422.73	3901.43	4968.72	7902.97	5458.44	4848.41	5805.08			4643.5	4954.15	5492.84	6003.73	1.0669	1.18291	1.29293	0.555221	0.368759	0.122093	0.83162	0.855118	1.02424
16.29_325.2110m/z	16.29	325.211	OL2a	linoleic acid		1373.27	141.703	461.16	926.416	718.335	843.315	1008.4	1516.08	252.719	1262.6	779.638	905.938	925.007	946.924	2240.29	1754.12			725.638	1021.53	800.223	1466.59	1.40777	1.10279	2.0211	0.392666	0.834141	0.128046	0.867834	0.716453	1.00992
6.86_174.1125m/z	6.86	174.113	OL2a	N-Acetylisoleucine		80.2319	424.402	553.456	240.468	441.286	477.89	397.812	468.739	632.59	678.718	460.487	564.889	463.147	508.699	478.495	590.238			324.639	446.432	584.171	510.145	1.37516	1.79944	1.57142	0.29131	0.0631768	0.135264	0.844119	1.18191	0.998295
2.39_168.0632m/z	2.39	168.063	OL2a	4-acetamidobutanoic acid		570.557	634.664	539.776	445.618	938.516	1214.8	1307.51	1386.6	1149.9	708.891	784.988	1284.09	384.897	984.282	843.542	1023.29			547.654	1211.86	981.969	809.003	2.21281	1.79305	1.47722	0.000739556	0.0239928	0.135765	1.46301	1.18431	1.03781
0.80_203.2230m/z	0.8	203.223	OL2a	SPERMINE		1719.6	2089.75	1357.56	536.24	4132.22	3626.81	3860.44	3147.68	4135.17	3206.09	2672.48	1290.58	2559.33	1885.99	1519.62	2719.57			1425.79	3691.79	2826.08	2171.13	2.5893	1.98212	1.52276	0.00117472	0.0854455	0.13816	1.44318	1.13999	0.964508
0.63_137.0709m/z	0.63	137.071	OL2a	1-METHYLNICOTINAMIDE		140286	103251	113285	107767	134160	98611.7	104176	93517.8	119919	125688	125232	123998	111611	140140	143165	147817			116147	107616	123709	135683	0.926551	1.0651	1.1682	0.514804	0.403051	0.144707	0.857123	0.866822	1.02735
6.86_196.0942m/z	6.86	196.094	OL2a	N-Acetylleucine		0.0176521	0	0	0	0	0	0	111.087	97.3306	85.2645	64.1629	14.5495	0	64.2448	0.269526	98.514			0.00441303	27.7717	65.3269	40.7571	6293.1	14803.2	9235.63	0.355989	0.0116822	0.146943	0.837474	1.28237	0.962158
0.78_307.0830m/z	0.78	307.083	OL2a	L-Glutathione reduced		61765.8	40331	73710.2	39388.1	33475.5	51465.9	35938.4	42735.8	27195.1	34491.5	49042.4	35038.5	33972.1	30649.7	34796.2	51783.4			53798.8	40903.9	36441.9	37800.4	0.760313	0.677374	0.702625	0.216032	0.119666	0.1487	0.921248	0.911071	0.841278
0.67_126.0220m/z	0.67	126.022	OL2a	Taurine		9296.1	13284.2	12318.8	9793.61	10791.2	12644.4	11470	8834.62	13950.3	13348	11846	10869.2	10738.3	9996.01	7749.78	8435.97			11173.2	10935.1	12503.4	9230.02	0.978688	1.11905	0.826086	0.855528	0.30785	0.152444	0.745798	0.964947	1.02847
1.08_148.0426m/z	1.08	148.043	OL2a	DL-Methionine sulfoxide		54781.4	102684	86838.5	87505.1	80500	98625.7	102010	84255.8	83258.3	85620.1	81308.4	77491.4	101176	105437	90695.5	95633.5			82952.2	91347.8	81919.6	98235.6	1.10121	0.987552	1.18424	0.488411	0.922838	0.198653	0.824732	0.766313	0.990766
0.61_110.0713m/z	0.61	110.071	OL2a	4-Guanidinobutyric acid		2364.12	2396.53	2312.52	2629.15	2723.44	2799	2474.42	2393.19	3052.78	2552.03	2706.29	2535.35	2994.42	2623.98	2943.56	2207.59			2425.58	2597.51	2711.61	2692.39	1.07088	1.11792	1.11	0.20122	0.0852903	0.218727	0.892103	0.984463	0.866444
0.80_352.0547m/z	0.8	352.055	OL2a	L-Glutathione reduced		15735.2	5426.77	4539.58	2826.95	6670.32	4905.47	3856.11	3269.25	5443.59	6740.55	4310.11	2117.14	4013.83	3906.92	1882.87	2932.06			7132.12	4675.29	4652.85	3183.92	0.655526	0.65238	0.44642	0.445832	0.45131	0.230659	0.880783	0.881774	0.987285
15.96_327.2292m/z	15.96	327.229	OL2a	arachidonic acid		4940.37	7924.77	6007.6	6591.56	5824.7	5638.03	5022.2	4676.82	3942.79	4455.86	5861.07	4009.43	4782.95	3848.55	4875.3	7056.47			6366.08	5290.44	4567.29	5140.82	0.831036	0.717442	0.807533	0.163079	0.0570352	0.231747	1.05587	1.18008	0.87622
2.59_290.0858m/z	2.59	290.086	OL2a	DEOXYGUANOSINE		1684.75	1203.26	669.428	1274.37	680.57	1187.49	1600.38	1130.19	1651.35	1725.06	1201.56	2091.12	723.913	1970.32	1844.57	3217.23			1207.95	1149.66	1667.27	1939.01	0.95174	1.38025	1.6052	0.842453	0.148566	0.232771	0.605265	0.992131	0.973055
8.69_205.0600m/z	8.69	205.06	OL2a	LIPOAMIDE		2473.61	1976.07	2257.63	1800.1	2461.1	2393.85	2037.78	2754.7	2330.62	2208.11	2150.74	2159.76	2263.44	2456.59	2123.42	2540.11			2126.85	2411.86	2212.31	2345.89	1.134	1.04018	1.10299	0.222742	0.600793	0.260514	0.850066	0.716953	0.816703
0.63_175.0957n	0.63	176.103	OL2a	L-Citrulline		1657.89	1226.4	2165.96	972.714	2506.33	3836.72	1658.27	2001.73	2324.71	506.331	2290.05	1599.49	5574.38	2411.23	1507.4	1329.6			1505.74	2500.76	1680.14	2705.65	1.66082	1.11583	1.79689	0.117706	0.738857	0.283682	1.0428	0.408885	0.937538
1.20_139.0390m/z	1.2	139.039	OL2a	Shikimic acid		7693.08	7846.66	6728.06	6488.48	7231.75	6148.03	6248.01	5864.17	7241.52	6616.46	6152.44	5636.86	7122.79	6856.98	6622.13	6487.81			7189.07	6372.99	6411.82	6772.43	0.886483	0.891885	0.942045	0.121074	0.15797	0.300528	1.0947	1.06185	0.940919
1.08_177.0244m/z	1.08	177.024	OL2a	3-Ureidopropionic acid		7484.64	9958.25	7608.93	8425.12	8454.05	7916.31	7582.2	7544.92	8260.93	6892.31	6836.12	7418.24	7892.45	7847.15	7377.27	7736.49			8369.23	7874.37	7351.9	7713.34	0.940871	0.878444	0.92163	0.446023	0.17308	0.30212	0.868577	0.910625	0.875691
1.71_154.0474m/z	1.71	154.047	OL2a	Propionylglycine		6067.59	5649.68	5813.58	5154.71	3791.52	3640.54	3918.94	4325.62	4672.25	4498.25	4873.33	5135.95	6142.98	6204.66	5665.54	5728.13			5671.39	3919.15	4794.94	5935.33	0.691039	0.845462	1.04654	0.000353664	0.00998346	0.308683	1.47267	1.27084	0.863646
1.08_113.0209m/z	1.08	113.021	OL2a	chiro-Inositol		1406.42	889.151	959.49	1237.33	1051.41	672.908	789.104	1186.61	720.838	753.064	619.182	647.46	896.209	900.008	862.805	1198.34			1123.1	925.007	685.136	964.339	0.823621	0.610042	0.858643	0.284631	0.0126209	0.312347	0.945666	1.31686	0.874731
10.55_225.1096m/z	10.55	225.11	OL2a	SEBACATE		9616.86	7630.42	7989.24	6538.41	7601.93	8442.66	6142.44	7746.46	7078.55	6586.85	5538.02	7198.02	7054.18	8354.56	7082.75	5587.21			7943.73	7483.37	6600.36	7019.67	0.942047	0.830889	0.883674	0.585811	0.119793	0.319822	0.683056	1.06149	0.830327
0.61_189.1597m/z	0.61	189.16	OL2a	N,N,N-TRIMETHYLLYSINE		3331.31	5190.74	2627.59	3463.68	4094.21	5683.7	2648.17	4322.22	6453.72	3279.47	4386.75	4073.53	8470.49	3525.73	3706.72	4469.93			3653.33	4187.07	4548.37	5043.22	1.1461	1.24499	1.38044	0.542148	0.342388	0.319892	0.752565	0.758145	0.815758
1.10_135.0029m/z	1.1	135.003	OL2a	DL-Glyceraldehyde		3922.07	2427.99	2277.51	2212.65	2037.84	1858.99	2470.9	2236	2242.79	2281.6	2195.39	2468.02	2300.66	2291.19	2160.72	2354.94			2710.06	2150.93	2296.95	2276.88	0.793686	0.847565	0.840159	0.238556	0.353497	0.32987	0.992711	0.903376	0.931493
2.31_207.0320m/z	2.31	207.032	OL2a	Phenol sulfate		6538.19	7436.53	8344.1	7179.82	8042.74	7490.31	7367.23	7614.28	8116.01	7065.11	7104.83	7875.78	8292.41	8380.69	7411.57	7374.94			7374.66	7628.64	7540.43	7864.9	1.03444	1.02248	1.06648	0.550937	0.730988	0.330706	0.674266	0.667978	0.808531
0.69_115.0502m/z	0.69	115.05	OL2a	Glycyl-Glycine		2910.64	3037.96	2496.15	2051.69	2775.09	2195.87	2189.79	2293.24	3010.92	1783.16	2467.43	1506.38	2851.33	2108.39	1738.38	2493.02			2624.11	2363.5	2191.97	2297.78	0.900686	0.83532	0.875642	0.35999	0.328452	0.358151	0.873707	0.92999	0.806959
5.22_202.0473m/z	5.22	202.047	OL2a	Hippuric acid		5610.01	4897.23	23087.5	25166.9	8690.07	8832.51	16221.5	19286.4	6695.72	7114.65	8137.81	9904.48	6179.93	7246.23	8759	15066.5			14690.4	13257.6	7963.16	9312.92	0.902467	0.542065	0.633945	0.821654	0.26817	0.39096	0.785565	0.890581	0.87799
1.05_84.0437m/z	1.05	84.0437	OL2a	Threonine		330.871	219.042	222.015	358.789	252.098	245.893	239.371	298.539	304.138	267.727	229.773	209.233	271.649	310.155	288.869	487.04			282.679	258.975	252.718	339.428	0.916145	0.894009	1.20075	0.563109	0.502055	0.392975	0.665151	0.669463	0.795558
0.63_145.0472m/z	0.63	145.047	OL2a	ERYTHRITOL		4543.42	5692.48	5185.4	4383.37	6758.61	5761.22	4678.48	4331.1	6622.03	4999.48	5055.5	5100.92	6647.81	6037.98	5938.68	3741.48			4951.17	5382.35	5444.48	5591.49	1.08709	1.09964	1.12933	0.517917	0.35795	0.398271	0.846864	0.871355	0.819055
1.12_166.0723m/z	1.12	166.072	OL2a	7-Methylguanine		2202.89	1559.49	1956.36	1702.11	1598.28	1739.73	1472.53	1638.13	2593.15	2035.97	2260.01	2127.23	2292.98	1574.66	2006.18	2319.16			1855.21	1612.17	2254.09	2048.25	0.868992	1.215	1.10405	0.161825	0.077169	0.421647	1.00613	1.0817	0.658146
1.15_147.0288m/z	1.15	147.029	OL2a	alpha-ketoglutarate		296.318	749.505	1167.79	1388.12	571.721	825.745	1054.75	1197.43	251.533	769.285	928.522	1197.63	387.482	636.365	685.741	968.71			900.435	912.411	786.742	669.575	1.0133	0.873735	0.743613	0.966943	0.728565	0.42351	0.778312	0.838516	0.887685
0.67_249.1555m/z	0.67	249.155	OL2a	Ala-Ala-Ala		975.2	2178.04	1408.85	1807.13	752.091	1741.94	327.778	1302.5	3118.97	1071.25	1292.83	4090.35	8216.06	1302.69	964.316	1602.14			1592.3	1031.08	2393.35	3021.3	0.647539	1.50307	1.89744	0.213793	0.33998	0.446772	0.947027	0.682717	0.800176
1.08_191.0400m/z	1.08	191.04	OL2a	Glutamine		1460.28	1888.79	1501.14	1277.96	1485	1902.45	1539.8	1425.77	1391.85	1408.51	1544.64	1421.49	1490.3	1582.34	840.983	1517.3			1532.04	1588.26	1441.62	1357.73	1.03669	0.940979	0.886222	0.748378	0.522183	0.449911	0.797456	0.748631	0.749814
5.02_140.0706m/z	5.02	140.071	OL2a	3-Methylcrotonylglycine		0	71.5309	71.9788	62.7955	0	0	40.2739	36.4388	81.7632	31.856	112.178	82.8955	66.5656	0	32.1173	37.2205			51.5763	19.1782	77.1732	33.9758	0.371841	1.49629	0.658749	0.166373	0.327887	0.455042	1.01064	0.895905	0.830236
4.92_314.0915m/z	4.92	314.091	OL2a	Alanyl-Tryptophan		329.54	1137.12	1379.59	1301.79	610.881	752.788	1811.37	1415	880.444	1659.71	542.645	570.929	973.559	907.942	663.779	812.295			1037.01	1147.51	913.432	839.394	1.10656	0.880833	0.809436	0.776018	0.739527	0.459999	0.682048	0.631837	0.847802
1.05_102.0550m/z	1.05	102.055	OL2a	4-Amino-3-hydroxybutyric acid		13010.1	12769.2	12498.3	12271.3	13964.8	11968	12062.6	13104.4	13281.6	12151.7	12049.6	12935.4	12387.7	12909.4	11414.9	12717.6			12637.2	12774.9	12604.5	12357.4	1.0109	0.997414	0.977857	0.791963	0.926644	0.476865	0.730121	0.5514	0.659028
0.53_111.0165m/z	0.53	111.016	OL2a	Allantoic acid		1211.6	626.872	314.187	446.46	1061.64	378.602	387.006	373.388	708.71	213.844	380.706	239.731	826.295	514.351	289.225	299.897			649.779	550.158	385.748	482.442	0.846685	0.59366	0.742471	0.716103	0.291392	0.502327	0.799589	0.95695	0.847399
14.28_180.0422n	14.28	181.049	OL2a	trans-2,3-Dimethoxycinnamic acid		124292	121558	112814	112826	140926	120882	111965	115449	129429	119695	105201	108781	132659	115576	103191	96990.2			117873	122306	115777	112104	1.03761	0.98222	0.951061	0.556512	0.748696	0.518268	0.837622	0.783614	0.828989
0.69_130.0863m/z	0.69	130.086	OL2a	PIPECOLATE		3911.59	4288.86	4750.05	5819.25	4884.9	5526.64	5161.9	4843.02	4368.98	5063.1	4585.97	4233.99	4573.83	4221.91	4483.43	4341.95			4692.44	5104.12	4563.01	4405.28	1.08773	0.972417	0.938803	0.387527	0.783832	0.519762	0.816006	0.546044	0.796285
11.13_181.1221m/z	11.13	181.122	OL2a	Undecanedioic acid		2183.12	1568.22	1424.96	1400.32	1944.75	1760.03	1296.77	1366.37	2150.52	1892.43	1675.92	1495.05	1456.15	1726.09	1355.63	1494.87			1644.16	1591.98	1803.48	1508.18	0.968266	1.0969	0.9173	0.835487	0.517155	0.520855	0.740855	0.882868	0.852592
1.88_73.0284m/z	1.88	73.0284	OL2a	3-Hydroxyadipic 3,6 lactone		954.392	865.755	833.33	852.708	901.473	899.153	782.559	834.309	807.389	797.456	563.828	731.262	918.872	917.849	816.326	686.112			876.546	854.374	724.984	834.79	0.974704	0.827091	0.952362	0.591719	0.0511328	0.52087	0.705325	1.20213	0.744687
14.62_255.2316m/z	14.62	255.232	OL2a	16-Hydroxy hexadecanoic acid		18561.1	14445.7	13157.8	12079.2	18501.1	14349.4	13366.6	12869.3	16024.6	13143.8	11905.2	11534.8	15751.2	14979.2	11015.1	11615.5			14560.9	14771.6	13152.1	13340.3	1.01447	0.903244	0.916167	0.915812	0.450403	0.533625	0.779686	0.906933	0.83794
0.55_115.0366m/z	0.55	115.037	OL2a	Glycerol		2946.14	2355.55	1737.97	1859.8	2444.26	1898.16	1554.87	1561.82	2592.43	1773.5	1838.22	1433.27	3989.4	2561.06	2048	1716.98			2224.86	1864.78	1909.35	2578.86	0.838154	0.858189	1.15911	0.337468	0.42407	0.558552	0.927691	0.894166	0.822982
3.10_120.0444m/z	3.1	120.044	OL2a	p-Aminobenzoic acid		503.159	351.657	427.323	359.385	463.456	506.21	385.129	321.98	574.5	417.105	327.549	344.566	369.151	411.017	418.224	345.918			410.381	419.194	415.93	386.077	1.02147	1.01352	0.940778	0.875885	0.936172	0.558665	0.743003	0.716236	0.724392
1.98_192.1342m/z	1.98	192.134	OL2a	Glycylvaline		806.54	571.832	405.442	225.778	635.499	530.346	647.663	200.05	961.225	909.942	687.327	680.589	322.767	399.285	368.783	586.19			502.398	503.389	809.771	419.257	1.00197	1.61181	0.834511	0.99531	0.0763019	0.56461	0.710122	1.1625	0.786697
0.55_225.2048m/z	0.55	225.205	OL2a	SPERMINE		184.977	858.003	198.227	0	1454.56	1298.93	725.494	1388.7	2074.14	1089.45	1780.53	912.36	678.196	0	227.477	1016.72			310.302	1216.92	1464.12	480.599	3.92174	4.71838	1.54881	0.0112912	0.0136197	0.585051	1.33166	1.30793	0.561688
14.92_309.2033m/z	14.92	309.203	OL2a	Hexadecanedioic acid		480488	430361	377515	317599	437354	431996	406228	318261	361543	425178	347320	298750	432323	365392	370851	346523			401491	398460	358198	378772	0.99245	0.892169	0.943415	0.947965	0.359316	0.587192	0.765259	0.851016	0.823902
4.36_227.0789m/z	4.36	227.079	OL2a	Tryptophan		25728.6	22945	22659.6	20429.1	27483.7	26338.1	22890.4	19738.2	26853.8	23738.1	21650.6	20071.1	24060.1	24144.1	21242.4	18342.2			22940.6	24112.6	23078.4	21947.2	1.05109	1.00601	0.956699	0.590684	0.942228	0.591824	0.829515	0.79424	0.782198
0.69_229.1182m/z	0.69	229.118	OL2a	glutamyl-valine		3104.95	5200.21	6078.17	3378.33	4845.4	10525.6	6169.93	4108.46	6755.85	3658.35	4676.48	1656.49	6672.12	2030.63	2978.58	3348.9			4440.41	6412.34	4186.79	3757.56	1.44409	0.942884	0.846219	0.265212	0.849598	0.60145	0.972647	0.682714	0.756938
1.03_179.0220m/z	1.03	179.022	OL2a	Methylimidazoleacetic acid		3908.14	4637.17	3477.57	3222.92	4661.5	3895.38	4676.24	5591.66	5138.15	4353.02	5113.02	3835.84	3868.09	4223.16	3764.13	4089.73			3811.45	4706.2	4610.01	3986.28	1.23475	1.20951	1.04587	0.102598	0.120955	0.611574	1.08612	1.10729	0.84576
0.75_277.1028m/z	0.75	277.103	OL2a	pseudouridine		6697.72	9067.02	7477.65	6901.84	8035.73	8133.42	6703.63	6640.96	9968.67	6661.44	7216.32	3902.85	10174.4	4761.5	5856.56	6600			7536.06	7378.44	6937.32	6848.11	0.979084	0.92055	0.908712	0.822906	0.673863	0.612524	0.781102	0.736166	0.69862
0.49_177.0244m/z	0.49	177.024	OL2a	L-Asparagine		905.884	1718.03	1672.72	1486.19	951.782	1316.01	1832.38	1475.62	1427.97	1556.33	1808.15	1820.22	1283.24	1463.65	1539.36	1990.5			1445.71	1393.95	1653.17	1569.19	0.964198	1.1435	1.08541	0.849509	0.362004	0.625015	0.671794	0.933275	0.800488
0.63_117.0790n	0.63	118.086	OL2a	5-aminopentanoic acid		16977.9	12712.5	12820.5	17168.7	24220.6	17786.2	21407.9	16726.4	19658.1	17019.1	19919	14608.5	13999.4	16111.1	16885.4	15531.3			14919.9	20035.3	17801.2	15631.8	1.34286	1.19312	1.04772	0.0524419	0.153372	0.625835	1.17404	0.977035	0.75229
0.67_90.0317n	0.67	91.039	OL2a	DL-Glyceraldehyde		1363.65	1546.8	1491.24	2493.81	3387.04	4368.99	3105.47	2924.31	2943.15	3492.65	2140.56	2395.12	1546.16	1938.92	1433.26	1455.16			1723.87	3446.45	2742.87	1593.38	1.99925	1.59111	0.924301	0.00590407	0.0426265	0.663106	1.34986	1.12983	0.496018
1.03_198.0372m/z	1.03	198.037	OL2a	N-ACETYLASPARTATE		21226.5	15935.1	15180.4	15839.4	14012.4	13296.8	13137.5	13137.7	16287.9	14935.3	13987.8	14896.8	16238.1	15978.3	15747.7	17649			17045.4	13396.1	15026.9	16403.3	0.785908	0.881585	0.96233	0.0422601	0.222018	0.676988	1.23156	1.01988	0.796925
0.67_205.0818m/z	0.67	205.082	OL2a	Glycyl-Glutamate		1480.44	2357.15	2048.55	2711.68	1978.09	1310.41	1765.05	2001.56	2222.45	2271.02	2013.74	2307.14	2351.23	2233.57	2281.13	2186.78			2149.45	1763.78	2203.59	2263.18	0.820572	1.02518	1.05291	0.254593	0.847196	0.68087	0.97856	0.639295	0.699871
0.73_161.0267m/z	0.73	161.027	OL2a	Alliin		424.542	475.247	182.694	0	696.949	175.582	634.742	591.221	1161.08	688.748	475.131	821.036	658.228	288.742	155.823	223.797			270.621	524.623	786.5	331.647	1.93859	2.90628	1.22551	0.167769	0.0293712	0.711732	0.960699	1.23113	0.796104
10.65_163.0752m/z	10.65	163.075	OL2a	Propylparaben		809.256	892.351	1068.58	633.8	876.221	1184.13	651.309	933.301	978.926	832.002	711.854	718.666	865.046	1062.39	955.079	695.02			850.996	911.241	810.362	894.384	1.07079	0.952251	1.05098	0.686014	0.724302	0.728333	0.546626	0.73909	0.427136
15.30_323.2554m/z	15.3	323.255	OL2a	12-Hydroxystearic acid		37368.3	41283.2	30740.9	29076	49261.2	41651.8	40239.4	31804	27401.3	37536.2	35144.4	26831.9	34622.6	30735.8	39843	38270.4			34617.1	40739.1	31728.5	35867.9	1.17685	0.916554	1.03613	0.22942	0.490599	0.733214	0.985054	0.646788	0.531759
3.25_121.0841m/z	3.25	121.084	OL2a	Benzylamine		124301	129859	130316	123713	151461	141319	128831	139814	141138	143583	123666	132323	132593	136426	125263	118884			127047	140356	135177	128291	1.10475	1.06399	1.00979	0.0362493	0.145765	0.780976	1.21477	1.07034	0.605098
16.98_423.3231m/z	16.98	423.323	OL2a	7-Hydroxy-4-cholesten-3-one		400.464	2063.25	2109.35	1770.01	521.35	1226.45	1519.36	891.182	2666.57	3374.22	911.747	3306.98	1185.7	1301.1	1827.75	1561.21			1585.77	1039.59	2564.88	1468.94	0.655572	1.61743	0.926323	0.276301	0.211741	0.793496	0.941345	1.01926	0.790522
12.74_308.1253m/z	12.74	308.125	OL2a	Piperine		1133.6	755.84	234.615	166.04	1481	1592.22	418.535	355.837	1248.68	740.289	301.087	110.988	776.941	965.692	762.098	105.738			572.524	961.898	600.261	652.617	1.6801	1.04845	1.1399	0.372203	0.937846	0.795868	0.876924	0.79993	0.717368
15.25_321.2398m/z	15.25	321.24	OL2a	12-hydroxy-9-cis-octadecenoic acid		89737.8	92014	75446.5	76884.8	99675.8	91009.3	90079.6	75552.1	68338.3	90239.7	81928.9	71054.9	83305.4	72125.3	87682.1	85103.5			83520.8	89079.2	77890.4	82054.1	1.06655	0.932588	0.982439	0.430831	0.428052	0.798147	0.842329	0.60777	0.45082
0.67_159.0512m/z	0.67	159.051	OL2a	Allantoic acid		1009.88	1695.63	1238.86	780.839	1815.73	1307.79	2435.37	2447.66	2056.36	1192.92	1527.57	990.109	1738.14	1008.49	784.501	1478.83			1181.3	2001.64	1441.74	1252.49	1.69443	1.22046	1.06026	0.0507355	0.424426	0.815526	1.13549	0.885267	0.633831
4.36_159.0685n	4.36	160.076	OL2a	INDOLEACETALDEHYDE		4728.42	4658.45	5196.45	4753.86	5493.95	5676.69	4894.94	4879.02	5615.83	5176.03	4686.22	4563.64	4879.06	5053.71	4709.7	4534.06			4834.29	5236.15	5010.43	4794.13	1.08313	1.03643	0.991692	0.143389	0.539164	0.816454	1.04027	0.686115	0.448682
0.63_246.1812m/z	0.63	246.181	OL2a	Lysyl-Valine		3932.97	3064.7	2856.69	3737.48	2953.65	1672.44	3206.74	4756.45	3651.86	2289.53	4058.3	3931.13	3124.38	2698.81	3645.3	4546.73			3397.96	3147.32	3482.71	3503.81	0.926238	1.02494	1.03115	0.726545	0.866273	0.830986	0.796236	0.605984	0.596842
0.75_222.9977m/z	0.75	222.998	OL2a	D-Erythrose-4-phosphate		30083.9	28718.7	28995.2	24706.1	28594.4	32872.6	25951.4	27724.5	13778.3	9309.47	12121	7319.89	33982	22396.1	26122.3	27792.3			28126	28785.7	10632.2	27573.2	1.02346	0.378019	0.980346	0.737997	8.18259e-05	0.843826	0.677239	1.47387	0.589879
1.08_219.0975m/z	1.08	219.097	OL2a	Gamma-Glutamylalanine		8699.58	8020.73	7398.37	7627.58	5617.08	4966.95	4774.27	5905.62	6622.52	6132.7	6404.58	5700.51	8856.78	7977.43	6736.87	7757.62			7936.57	5315.98	6215.08	7832.17	0.669809	0.783094	0.986847	0.000530449	0.00256267	0.847656	1.47002	1.40077	0.64123
0.67_144.1019m/z	0.67	144.102	OL2a	Proline betaine		4087.87	5546.68	4618.39	5104.08	5248.25	6172.9	4988.35	5281.78	5905.1	4508.75	5375.75	3348.85	5478.65	4515.75	4482.31	4584.48			4839.25	5422.82	4784.61	4765.3	1.12059	0.988709	0.984717	0.201404	0.934813	0.857481	0.998652	0.625394	0.673924
1.08_167.0295m/z	1.08	167.03	OL2a	ERYTHRITOL		2563.44	3398.46	3059.34	3070.04	3508.65	2845.39	2945.22	3523.85	3132.57	2741.81	2725.26	3284.69	2984.9	3143	2504.81	3295.58			3022.82	3205.78	2971.08	2982.07	1.06053	0.982884	0.986519	0.490845	0.823712	0.872252	0.802974	0.629884	0.640714
0.60_120.0032m/z	0.6	120.003	OL2a	Glycine		2189.15	3238.53	1688.99	1995.17	1716.78	1247.5	1658.57	2518.88	3169.82	1519.68	2535.58	1868.04	3921.65	1426.01	1520.2	2624.5			2277.96	1785.43	2273.28	2373.09	0.783786	0.997946	1.04176	0.294348	0.992792	0.892294	0.941467	0.6327	0.530007
6.40_160.1332m/z	6.4	160.133	OL2a	DL-2-Aminocaprylic acid		186.704	248.043	226.012	177.204	251.602	230.681	256.432	186.98	299.037	302.112	219.453	155.433	106.919	217.898	256.562	235.531			209.49	231.423	244.009	204.228	1.1047	1.16477	0.974878	0.376445	0.409227	0.892413	0.772831	0.829409	0.653605
0.60_98.0212m/z	0.6	98.0212	OL2a	Glycine		321.28	615.774	428.854	421.944	256.995	177.98	344.696	312.856	527.31	362.624	471.529	291.915	578.313	399.471	357.074	418.338			446.963	273.132	413.344	438.299	0.611083	0.924784	0.980615	0.0509601	0.692916	0.915372	1.1644	0.781061	0.734778
5.25_105.0335m/z	5.25	105.034	OL2a	4-hydroxybenzaldehyde		5492.33	4962.42	5296.22	4383.45	6654.97	6188.76	5453.05	6019.51	5991.9	5622.68	5057.32	5246.81	5446.4	4994.15	5056.64	4695.41			5033.6	6079.07	5479.68	5048.15	1.2077	1.08862	1.00289	0.023657	0.211752	0.961309	1.25554	1.00257	0.696155
1.05_172.0402m/z	1.05	172.04	OL2a	L-Methionine		2078.83	1491.27	1184.86	1384.53	1382.99	1222.55	1180.18	1695.73	1187.96	1286.4	1250.43	1456.87	1331.55	1598.75	1173.83	2045.94			1534.87	1370.36	1295.41	1537.52	0.892818	0.843987	1.00172	0.492044	0.277522	0.992525	0.840099	0.914332	0.694733
0.67_203.1502m/z	0.67	203.15	OL2a	Asymmetric dimethylarginine		2672.95	3139.47	2416.47	2966.24	1974.23	3734.37	3544.24	3858.55	4288.97	4286.15	5918.83	1549.85	2935.89	3233.01	3165.97	1872.08			2798.78	3277.85	4010.95	2801.74	1.17117	1.43311	1.00106	0.344965	0.235706	0.993612	0.915868	0.922149	0.324103
0.55_127.0479m/z	0.55	127.048	OL2a	2,3-DIAMINOPROPIONATE		1347.84	1137.99	1407.81	934.77	1224.53	1182.4	874.275	955.074	1115.61	1195.75	851.461	854.118	1667.57	1242.6	899.174	1021.92			1207.1	1059.07	1004.23	1207.82	0.877365	0.831937	1.00059	0.322748	0.196494	0.997274	0.842944	0.958434	0.704126
10.57_243.1015m/z	10.57	243.101	OL2b	Equol		0	97.5242	383.398	301.571	3368.85	2712.71	2400.17	2248.38	9992.73	9059.44	7958.01	8624.21	14383.2	14410	14196.7	13145.4			195.623	2682.53	8908.6	14033.8	13.7127	45.5396	71.7391	8.08453e-05	1.01357e-06	8.92471e-09	1.50505	1.50146	1.45138
15.61_104.1070m/z	15.61	104.107	OL2b	CHOLINE		20293.6	21810.8	21256.6	20854	34966.4	32924.9	34396.3	32262.2	51104.4	57193.8	56076.5	52323	43829.2	44522.6	46413.2	47032.8			21053.8	33637.4	54174.4	45449.5	1.59769	2.57314	2.15873	1.99589e-06	5.52922e-07	9.86106e-08	1.52953	1.50186	1.44918
5.58_173.1052n	5.58	174.112	OL2b	Hexanoyl Glycine		13532.6	13726.4	12901.2	13293.1	10155.3	9294.89	8125.03	7560.41	6021.36	5888.19	5083.26	5333.98	6521.98	6435.96	5553.63	6162.11			13363.3	8783.9	5581.7	6168.42	0.657312	0.417687	0.461592	0.000286625	1.60146e-07	2.38323e-07	1.48417	1.50546	1.4475
4.69_229.1182m/z	4.69	229.118	OL2b	glutamyl-valine		103.171	333.898	115.651	140.975	537.681	546.285	511.11	606.167	403.394	331.938	489.435	410.938	2387.62	2559.18	2352.53	2193.89			173.424	550.311	408.926	2373.31	3.17322	2.35796	13.685	0.000613256	0.00959631	3.60517e-07	1.46856	1.31631	1.44682
5.76_179.0945n	5.76	180.102	OL2b	N-Methylphenylalanine		9994.41	10508.8	10854.6	10674.4	22272.6	21871.7	21345.7	21530	22362.5	22234.6	21839	24029.6	19324.4	20934.6	19503.3	17928.3			10508	21755	22616.4	19422.6	2.07032	2.1523	1.84836	1.44672e-08	4.03346e-07	8.69327e-06	1.53981	1.50383	1.43215
2.57_136.0618m/z	2.57	136.062	OL2b	Adenine		76706.4	88741.2	96724.3	93314.8	101576	106075	106519	111325	115815	114273	122300	134298	128381	142692	140746	138719			88871.7	106374	121671	137635	1.19694	1.36907	1.54869	0.0108029	0.00202355	0.000104604	1.34418	1.40144	1.41442
2.64_137.0458m/z	2.64	137.046	OL2b	Hypoxanthine		10114.7	11791.1	12446.4	12654.7	14306.6	13334.7	13503.3	13998.6	7896.59	7285.77	7366.11	8219.09	17348.8	20057.6	20936.9	20768.1			11751.7	13785.8	7691.89	19777.9	1.17309	0.654534	1.68298	0.0165544	0.000591944	0.000213095	1.31852	1.4389	1.40669
15.84_401.2660m/z	15.84	401.266	OL2b	Nordeoxycholic acid		2757.26	4264.79	2500.66	2682.93	6064.76	4048.3	5936.33	5629.23	3385.49	6626.84	6387.15	4410.06	297.026	0	321.658	0			3051.41	5419.65	5202.38	154.671	1.77611	1.70491	0.0506883	0.00873265	0.0507771	0.000445593	1.33344	1.10388	1.3888
1.61_113.0345m/z	1.61	113.034	OL2b	Uracil		44393	53109.4	56523	57229.6	70543.3	71799.2	71694.4	79810.8	45180	43427.9	44991.2	47378.3	63083.5	66889.8	69042.9	70483			52813.7	73461.9	45244.3	67374.8	1.39096	0.856677	1.27571	0.00129154	0.048084	0.00489835	1.44506	1.20196	1.32543
14.74_322.2714m/z	14.74	322.271	OL2b	Palmitoylethanolamide		2270.55	2273.83	2769.22	4685.97	2469.18	2527.6	2614.2	2267.47	1726.12	1570.88	1735.38	3526.63	1023.51	1207.67	1095.72	1360.24			2999.89	2469.61	2139.75	1171.79	0.823234	0.713277	0.390609	0.39492	0.288087	0.0196001	0.78473	0.932883	1.21698
2.64_152.0567m/z	2.64	152.057	OL2b	Guanine		34551.1	37552.9	41451.5	41055.5	34594.8	33586.1	34688.8	37053.3	40459.2	39173.3	42327.2	46808.4	32164.5	34801.8	34717.9	35253.9			38652.8	34980.8	42192	34234.6	0.905001	1.09157	0.885695	0.0850117	0.179388	0.0466119	1.14271	1.00747	1.16631
0.67_323.0516n	0.67	324.059	OL2b	CYTIDINE MONOPHOSPHATE		16132.8	24728.8	22915.9	21590.4	13226.2	27642.5	22245.8	19385.2	24561.3	23948.5	21252.5	8846.52	38489.4	31186	28327	21168.5			21342	20624.9	19652.2	29792.7	0.966402	0.920826	1.39597	0.845628	0.695487	0.0810298	0.779697	0.627887	1.10674
1.54_121.0648m/z	1.54	121.065	OL2b	Tyrosol		17820.4	18244.4	18724.7	17463.7	19445	18660.5	17845.4	18211.3	17962.3	17400.5	17984.1	16979.5	17542.3	18030.1	17428.2	16431.3			18063.3	18540.6	17581.6	17358	1.02642	0.973332	0.960951	0.318753	0.234036	0.153546	0.843833	0.923261	0.907665
0.69_613.1592m/z	0.69	613.159	OL2b	Oxidized glutathione		34842.2	30839.8	62134.6	30333.5	15345.6	39567.3	32949.7	32724	18923	23449.6	35061	18806.7	23832	13569.9	24309.2	40161.4			39537.5	30146.7	24060.1	25468.1	0.762483	0.608538	0.644151	0.346685	0.118721	0.184066	0.856039	0.931046	0.802795
13.87_299.2822n	13.87	300.289	OL2b	Palmitoylethanolamide		20133.7	21724.8	25281.4	23425	14748.3	13327.5	11814.3	14337.1	25934.6	26735.8	30109.3	28077.9	31000.3	22417.8	23689.5	24024.3			22641.2	13556.8	27714.4	25283	0.598767	1.22407	1.11668	0.000402165	0.0122831	0.28116	1.47132	1.304	0.919944
0.67_143.0583n	0.67	144.066	OL2b	6-Oxopiperidine-2-carboxylic		11666	14975.4	12190.9	12987.8	10269.2	12992.8	13653.4	11571.8	13355.8	12755.9	13536	7196.53	13792	12334.3	12044.4	10227.8			12955	12121.8	11711.1	12099.6	0.935684	0.903979	0.933973	0.456682	0.486786	0.438472	0.796685	0.755678	0.79851
14.16_472.3030m/z	14.16	472.303	OL2b	Glycohyodeoxcholic acid		1226.38	1027.48	1492.94	531.732	3983.02	2729.73	2275.27	4978.44	2371.73	1787.23	2674.35	2372.32	1556.33	791.923	1158.47	1387.71			1069.63	3491.62	2301.41	1223.61	3.26431	2.15158	1.14395	0.00951525	0.00420507	0.578033	1.31377	1.3363	0.495747
6.96_307.0831m/z	6.96	307.083	OL2b	Oxidized glutathione		0	499.751	925.568	558.852	108.815	639.033	1252.79	1073.77	456.94	326.253	1031.58	1065.5	417.418	670.11	679.972	651.569			496.043	768.6	720.068	604.767	1.54946	1.45163	1.21918	0.42442	0.438552	0.606925	0.840146	0.822057	0.754368
16.78_390.2767n	16.78	391.284	OL2b	Nutriacholic acid		1.95335e+06	2.48811e+06	2.0805e+06	2.0457e+06	1.59658e+06	2.07222e+06	1.53466e+06	1.5786e+06	2.20884e+06	2.57279e+06	2.50763e+06	2.00402e+06	2.34878e+06	2.17436e+06	1.70472e+06	2.06194e+06			2.14192e+06	1.69551e+06	2.32332e+06	2.07245e+06	0.791588	1.08469	0.967569	0.041857	0.347168	0.713467	1.23277	0.805486	0.70599
0.61_130.0499m/z	0.61	130.05	OL2b	OXOPROLINE		102374	114034	113326	105219	109762	115976	113565	92038.2	123529	122526	107369	102579	112441	126911	113709	93137.7			108738	107835	114001	111550	0.991696	1.0484	1.02585	0.888136	0.418151	0.722104	0.719862	0.836999	0.477276
3.25_148.0525n	3.25	149.06	OL2b	trans-Cinnamic acid		78174.2	84683.6	83887.5	79033.9	97765	90449.7	81621.2	88367.3	89505.6	88126.3	78187.8	85215.4	83920	85147.1	79490.8	75282.5			81444.8	89550.8	85258.8	80960.1	1.09953	1.04683	0.994049	0.0718096	0.253053	0.86796	1.13913	1.00097	0.674195
0.69_333.5693m/z	0.69	333.569	OL2b	B-Nicotinamide adenine dinucleotide		81.8478	537.475	588.348	3123.95	79.9584	708.968	542.193	2506.94	609.425	3053.17	3305.72	4023.25	492.968	783.447	1916.64	675.378			1082.91	959.515	2747.89	967.109	0.886056	2.53752	0.893069	0.892048	0.15136	0.884094	0.704468	1.06056	0.639585
4.36_146.0600m/z	4.36	146.06	OL2b	Indole-3-aldehyde		39552.9	39405.8	38910.5	36552.6	46002.7	44462.6	38186.7	38004.8	45363.5	41602	39874.3	39062	41076.1	40538.4	37775	35733.1			38605.5	41664.2	41475.4	38780.6	1.07923	1.07434	1.00454	0.213476	0.11625	0.906449	0.997953	1.09613	0.736388
4.36_187.0633n	4.36	188.071	OL2b	Indoleacrylic acid		1.58906e+06	1.55476e+06	1.57175e+06	1.4549e+06	1.80551e+06	1.81305e+06	1.54513e+06	1.50274e+06	1.81288e+06	1.60205e+06	1.56471e+06	1.525e+06	1.59936e+06	1.64625e+06	1.53115e+06	1.40645e+06			1.54262e+06	1.66661e+06	1.62616e+06	1.5458e+06	1.08038	1.05416	1.00206	0.20907	0.2832	0.959512	1.00022	0.923874	0.619239
1.54_164.0473n	1.54	165.055	OL2b	4-Hydroxycinnamic acid		2.70999e+06	2.93152e+06	3.01833e+06	2.92367e+06	3.31399e+06	3.11178e+06	2.95046e+06	3.17532e+06	3.10833e+06	2.95101e+06	2.95154e+06	3.04787e+06	2.81879e+06	2.95483e+06	2.96119e+06	2.86207e+06			2.89588e+06	3.13789e+06	3.01469e+06	2.89922e+06	1.08357	1.04103	1.00115	0.0517252	0.169526	0.965633	1.17766	1.00429	0.678128
7.06_124.0889n	7.06	125.096	PDA	3-Vinyl-7-oxabicyclo[4.1.0]heptane		36597.4	36697.6	36410.7	36201.5	36840.1	31489.9	31892.2	33184.9	24753.7	22072.2	21730.1	22324	21034.4	21823.7	21970.4	21963.1			36476.8	33351.8	22720	21697.9	0.914328	0.622862	0.594842	0.043136	1.10031e-06	1.53728e-09	1.22806	1.50075	1.45228
5.07_262.1184m/z	5.07	262.118	PDA	Gly-Trp		0	82.5199	173.199	93.23	212.327	160.687	72.6946	180.398	175.362	107.385	105.691	160.518	4043.9	3965.48	4169.68	4239.35			87.2372	156.527	137.239	4104.6	1.79427	1.57317	47.0511	0.185609	0.254929	2.04639e-09	0.939293	0.916406	1.45198
9.35_206.0578n	9.35	207.065	PDA	6,7-Dimethylesculetin		225.561	197.11	587.496	151.314	15439.8	14402.3	13824	12744.4	32076.5	31765.1	29320	29845.2	48992.5	50581	46902.9	47212.6			290.37	14102.6	30751.7	48422.3	48.5677	105.905	166.76	3.30108e-07	9.336e-09	2.18709e-09	1.53609	1.50871	1.45198
7.06_124.1121m/z	7.06	124.112	PDA	1-Ethynylcyclohexanamine		6673.59	6719.34	6536.09	6595.95	6464.18	5940.43	5869.46	5533.3	3767.58	3544.95	3311.39	3322.87	3344.86	3247.33	2972.84	3206.43			6631.24	5951.84	3486.7	3192.86	0.897545	0.525798	0.481488	0.0135754	1.61173e-07	1.97535e-08	1.33122	1.50568	1.45068
7.19_171.1259n	7.19	172.133	PDA	Gabapentin		15356.9	15723.2	15808.9	15415.6	14319.2	12390.8	11733.8	11014.4	11725.2	10577.2	9254.83	10009.5	8622.85	9037.21	9309.5	9329.48			15576.2	12364.5	10391.7	9074.76	0.793811	0.667152	0.582605	0.00423268	6.73351e-05	5.47101e-08	1.40292	1.47526	1.44997
8.24_259.0964m/z	8.24	259.096	PDA	Rhapontigenin		0	0	0	0	3821.88	5264.05	4691.96	5422.84	13831.1	15867.5	14456.6	14956.9	23528.4	25878.4	23749.3	22356.4			0	4800.18	14778	23878.1	#DIV/0!	#DIV/0!	#DIV/0!	1.13513e-05	4.04411e-08	5.58605e-08	1.5217	1.50695	1.44933
9.05_229.0859m/z	9.05	229.086	PDA	Resveratrol		301.176	497.157	446.584	323.131	20777.2	17568.8	17474.7	17280	47185.5	46774.7	45095.5	46360.3	61040.6	62127.4	57166.6	54250.9			392.012	18275.2	46354	58646.4	46.6189	118.246	149.603	6.88243e-07	6.30501e-11	6.01531e-08	1.53444	1.5102	1.44971
7.06_187.1208n	7.06	188.128	PDA	7-Keto-8-aminopelargonic acid		450001	454774	448263	418908	449081	383338	386275	368371	261661	238694	210683	224653	207199	212694	208210	212664			442987	396766	233923	210192	0.895662	0.528058	0.474488	0.0568061	4.75393e-06	1.33156e-07	1.1915	1.4972	1.44887
16.19_481.3166n	16.19	482.324	PDA	1-Pentadecanoyl-sn-glycero-3-phosphocholine		9943.23	7498.12	5786.94	7903.81	26107.3	30154.6	23772	24472	69449.2	77530.4	66222.8	66736.8	54422.4	51856	52318.2	48075.9			7783.02	26126.5	69984.8	51668.1	3.35685	8.99198	6.63857	3.32177e-05	4.87607e-07	1.40326e-07	1.50889	1.5027	1.44888
8.21_228.0786n	8.21	229.086	PDA	Resveratrol		201.83	321.832	133.343	138.796	329502	291005	253798	270729	987847	918271	830916	872821	1.6592e+06	1.61159e+06	1.48375e+06	1.41964e+06			198.95	286258	902464	1.54355e+06	1438.84	4536.13	7758.45	2.1946e-06	1.75782e-07	1.42734e-07	1.53042	1.50557	1.44889
8.19_312.1591m/z	8.19	312.159	PDA	Nalorphine		729.456	861.547	542.611	511.427	1613.96	1826.34	1388.05	1606.04	5692.29	6192.86	4815.41	6095.62	12616	12375.7	11026.5	11159.8			661.26	1608.6	5699.04	11794.5	2.43262	8.61846	17.8364	0.000235458	4.51623e-06	1.82317e-07	1.48518	1.49608	1.4484
3.85_247.1287m/z	3.85	247.129	PDA	Asp-Leu		3206.02	2467.6	2521.94	2636.22	4771.78	4587.02	4263.5	3954.48	5098.98	4745.3	4323.41	4851.91	10680	11618.2	10683.7	10368.1			2707.95	4394.19	4754.9	10837.5	1.6227	1.75591	4.00211	0.000491506	0.000124917	2.42124e-07	1.47083	1.46958	1.44747
5.02_319.1399m/z	5.02	319.14	PDA	Asn-Trp		0	0	0	0	0	0	0	0	0	0	0	0	3036.36	2581.49	2935.16	2558.43			0	0	0	2777.86	#DIV/0!	#DIV/0!	#DIV/0!	#DIV/0!	#DIV/0!	4.6736e-07	0	0	1.44652
8.21_231.0925m/z	8.21	231.093	PDA	2-Amino-N-(4-fluorophenyl)benzamide		508.72	287.474	339.421	324.613	4600.37	3210.9	3380.51	2754.09	12230.1	10541.5	9390.41	9998.1	18619.6	18946.7	16950.2	15518.5			365.057	3486.47	10540	17508.7	9.55048	28.8723	47.9617	0.000224626	3.03268e-06	6.53986e-07	1.48936	1.49737	1.44546
4.03_397.1903m/z	4.03	397.19	PDA	Phe-Cys-Lys		0	0	0	0	523.541	0	173.351	362.26	175.088	119.149	178.729	113.869	5241.51	5981.86	6046.23	4974.13			0	264.788	146.709	5560.93	#DIV/0!	#DIV/0!	#DIV/0!	0.058611	0.000156033	8.07642e-07	1.18379	1.46094	1.44335
17.77_619.5272m/z	17.77	619.527	PDA	1-Linoleoyl-2-oleoyl-rac-glycerol		1286.37	1219.53	629.559	581.156	9263.03	20340.9	20860.7	16676.3	18612.9	23013.5	13669.6	29495.1	35555.5	39480.3	35325.3	43472.6			929.153	16785.2	21197.8	38458.4	18.0651	22.8141	41.3908	0.00104063	0.000945811	1.2103e-06	1.45278	1.42165	1.44381
5.10_295.1651m/z	5.1	295.165	PDA	Tyr-Leu		0	165.127	75.4145	0	112.884	0	0	0	0	0	0	0	1289.19	1057.54	1258.93	1260.49			60.1352	28.221	0	1216.54	0.469291	0	20.23	0.533669	0.176405	2.28112e-06	0.756848	1.01217	1.44013
16.01_481.3530n	16.01	482.36	PDA	1-Hexadecyl-sn-glycero-3-phosphocholine		45117.3	65810.8	50145.6	54087.6	134474	130893	110664	98763	246250	274364	261739	218113	198806	167934	196851	192653			53790.3	118698	250117	189061	2.20669	4.64984	3.51478	0.000494512	5.06745e-06	3.66096e-06	1.47324	1.49312	1.43765
16.14_508.3760m/z	16.14	508.376	PDA	1-(1Z-Octadecenyl)-sn-glycero-3-phosphocholine		4517.25	5407.28	6053.11	5806.82	9517.04	10986.8	9885.79	9697.85	17364.1	20407.8	24117.3	18567	13618.7	16140.7	14957.2	15120.6			5446.11	10021.9	20114	14959.3	1.84019	3.69328	2.74679	6.90328e-05	6.88236e-05	4.74659e-06	1.50613	1.47436	1.43831
3.29_287.0761m/z	3.29	287.076	PDA	Adenylyl(3'-5')cytidine		3253.88	2963.24	2494.93	2698.65	1698.64	1147.75	1134.64	1229.08	1290.67	2083	1663.29	1908.18	380.422	259.363	345.926	259.782			2852.68	1302.53	1736.29	311.373	0.456599	0.608652	0.109151	0.00033394	0.00334423	5.15206e-06	1.48252	1.35244	1.43919
6.45_265.1157m/z	6.45	265.116	PDA	3-[5-(2-Methylpropyl)-3,6-dioxopiperazin-2-yl]propanoic acid		71.8626	114.569	145.273	166.231	204.623	269.754	229.176	287.137	321.428	189.689	221.559	264.667	801.292	1002.32	1032.34	917.625			124.484	247.673	249.336	938.394	1.9896	2.00296	7.53829	0.00442697	0.0120044	6.42352e-06	1.39152	1.25979	1.43632
15.76_479.3010n	15.76	480.308	PDA	1-Oleoyl-sn-glycero-3-phosphoethanolamine		31537.2	44130.8	32840.6	36593.2	77058.7	75888.8	66585.9	52999.9	99838.6	134013	114379	96468.7	98309.2	88967.6	104504	100701			36275.4	68133.4	111175	98120.4	1.87822	3.06474	2.70487	0.00220994	0.000163647	7.58893e-06	1.4252	1.45048	1.43344
16.59_509.3844n	16.59	510.392	PDA	1-O-Octadecyl-sn-glyceryl-3-phosphorylcholine		11826.3	10332.9	13200.8	14859.8	9348.68	27414.1	12317.2	19754.8	59143.7	63829	70769.8	68152.9	38824.9	37244.2	34795.7	32231.1			12554.9	17208.7	65473.8	35774	1.37067	5.21498	2.84939	0.305911	1.21103e-06	1.08233e-05	0.79369	1.50169	1.43437
5.43_295.1287m/z	5.43	295.129	PDA	Glu-Phe		4110.53	4023.64	4245.7	3534.08	6357.75	6646.12	5252.5	5582.41	6418.84	7007.23	5691.48	6653.31	7142.19	8084.23	7628.77	8175.61			3978.49	5959.7	6442.72	7757.7	1.49798	1.61939	1.94991	0.00152331	0.000244281	1.10461e-05	1.43185	1.45677	1.43314
15.61_458.2406n	15.61	459.248	PDA	His-Phe-Arg		7402	5394.46	3668.98	4627.32	21413.7	19827.7	16236.4	13347.1	40722.8	51144	50386.7	43670.2	37260	29933.4	39026.3	39515.6			5273.19	17706.2	46480.9	36433.8	3.35778	8.81457	6.90925	0.00075444	4.68618e-06	1.15841e-05	1.46058	1.4932	1.42907
17.62_577.5165m/z	17.62	577.516	PDA	1-Palmitoyl-2-oleoyl-sn-glycerol		0	0	0	0	1819.83	4667.64	3429.14	6594.35	4438.1	2425.9	3225.67	3246.92	13818.7	13872.2	10142.6	14479.2			0	4127.74	3334.15	13078.1	#DIV/0!	#DIV/0!	#DIV/0!	0.00639023	0.000197734	1.16168e-05	1.36748	1.44768	1.42939
16.24_523.3637n	16.24	524.371	PDA	1-Stearoyl-2-hydroxy-sn-glycero-3-phosphocholine		158863	174891	164493	157285	317511	353881	310882	267697	819603	875822	776719	807531	401536	349397	388436	332072			163883	312493	819919	367860	1.9068	5.00308	2.24465	0.000176904	7.32183e-08	1.86921e-05	1.49242	1.50666	1.43059
3.67_311.1235m/z	3.67	311.123	PDA	Glu-Tyr		2488.06	2567.54	2674.01	2224.7	3963.47	3700.3	3560.56	3829.46	3944.57	4658.03	3918.22	4808.94	4745.18	4789.86	4883.76	5535.82			2488.58	3763.45	4332.44	4988.65	1.51229	1.74093	2.00462	6.20162e-05	0.00033665	2.01471e-05	1.49973	1.44281	1.42659
8.62_263.1212m/z	8.62	263.121	PDA	N-(Cyclohexylcarbamothioyl)benzamide		8653.2	9002.7	8646.19	9303.98	19067.7	16916.8	16680.1	16577.8	15070.3	13964.7	13743.9	14095.7	11853.2	13040.5	12377.5	12196.4			8901.52	17310.6	14218.7	12366.9	1.94468	1.59733	1.3893	9.13024e-06	3.82057e-06	2.30692e-05	1.52415	1.49391	1.42569
6.38_480.2744m/z	6.38	480.274	PDA	Cytochalasin B		0	0	0	0	0	0	0	0	0	0	0	0	3015.31	3009.68	2497.3	3773.1			0	0	0	3073.85	#DIV/0!	#DIV/0!	#DIV/0!	#DIV/0!	#DIV/0!	2.35623e-05	0	0	1.42399
1.01_361.1827m/z	1.01	361.183	PDA	Glu-Gly-Arg		786.31	353.82	874.128	497.946	0	0	0	0	544.424	0	398.388	1775.22	6391.83	5083.98	5565.03	7190.98			628.051	0	679.508	6057.96	0	1.08193	9.64564	0.00209337	0.902281	2.85506e-05	1.42408	0.44004	1.42037
17.52_669.5429m/z	17.52	669.543	PDA	1-Stearoyl-2-docosahexaenoyl-sn-glycerol		45.8739	59.2465	153.502	0	4381.01	6282.81	6700.76	10853.1	9596.97	8996.31	6506.57	6602.15	6261.34	7967.99	5129.21	6810.67			64.6556	7054.42	7925.5	6542.3	109.108	122.58	101.187	0.00216483	6.49039e-05	3.42893e-05	1.42478	1.4744	1.42009
2.39_198.0873m/z	2.39	198.087	PDA	3-(2-Amino-4-methyl-6-oxo-1,6-dihydro-5-pyrimidinyl)propanoic acid		14764.4	16430.2	15268.5	15974.9	29494.5	27691	28368.9	26983.9	23672	20214.9	20601.6	21613.6	20978.7	21360.3	20907.9	19837.3			15609.5	28134.6	21525.5	20771	1.8024	1.379	1.33067	1.25876e-06	0.000458183	4.46405e-05	1.53201	1.4292	1.42048
4.97_292.1289m/z	4.97	292.129	PDA	Ser-Trp		0	0	0	0	0	0	0	0	0	0	0	0	1291.95	994.045	903.686	818.205			0	0	0	1001.97	#DIV/0!	#DIV/0!	#DIV/0!	#DIV/0!	#DIV/0!	6.81849e-05	0	0	1.42152
13.72_332.3307m/z	13.72	332.331	PDA	Benzyldimethyltetradecylammonium cation		6978.14	6258.5	6926.14	6603.09	4672.8	4036.63	3463.66	3995.52	4166.76	4003.56	4176.42	4759.91	4001.9	4209.19	4523.75	3483.54			6691.47	4042.15	4276.66	4054.6	0.604075	0.639122	0.605935	0.000113232	4.96007e-05	7.30796e-05	1.49608	1.4748	1.41348
15.79_521.3480n	15.79	522.355	PDA	1-Oleoyl-sn-glycero-3-phosphocholine		320364	421896	322075	338419	612512	555041	532935	435097	669654	902633	822165	630644	732658	653742	793215	804956			350689	533896	756274	746143	1.52242	2.15654	2.12765	0.00598869	0.00101962	8.36096e-05	1.37777	1.40294	1.40921
6.68_319.1726m/z	6.68	319.173	PDA	Gly-Ser-Arg		2396.83	2340.03	2369.69	2993.54	1222.43	1063.95	962.75	1481.91	858.233	985.165	649.229	965.852	897.171	915.012	1130.62	1008.68			2525.02	1182.76	864.62	987.872	0.468416	0.34242	0.391233	0.000441022	7.6901e-05	8.80859e-05	1.47053	1.47084	1.41484
15.59_454.2925m/z	15.59	454.293	PDA	1-Palmitoyl-2-hydroxy-sn-glycero-3-phosphoethanolamine		3272.77	3052.89	1843.69	1786.14	10181.8	10864.1	7730.73	4966.16	20475.2	30696.9	27513.2	20331.4	17190.1	16511.7	24302.6	21218			2488.87	8435.7	24754.2	19805.6	3.38937	9.94594	7.95766	0.00528861	0.000146629	8.83463e-05	1.38565	1.45302	1.4079
16.14_530.3579m/z	16.14	530.358	PDA	1-(1Z-Octadecenyl)-sn-glycero-3-phosphocholine		25400.2	31440	30581.9	32711.8	29108.5	44725.7	40079.3	37177.2	54384.4	68670.6	61098.3	54660.9	51560.3	49518.3	58749.1	51804.5			30033.5	37772.7	59703.5	52908.1	1.25769	1.9879	1.76164	0.078347	0.000210153	0.000113279	1.15346	1.44679	1.40899
15.94_509.3480n	15.94	510.355	PDA	1-Heptadecanoyl-sn-glycero-3-phosphocholine		4706.95	7953.12	6557.03	9361.41	19452.4	19386.4	22815.8	17422.3	40040	49536.4	51050.2	45480.3	24097.4	21430	27906.2	30140.1			7144.63	19769.2	46526.7	25893.4	2.767	6.51213	3.62418	0.000151668	5.89676e-06	0.000136295	1.48596	1.49358	1.40621
14.21_271.1327m/z	14.21	271.133	PDA	cis-Trismethoxyresveratrol		0	0	0	0	118.342	222.684	278.148	229.944	853.052	977.931	950.361	1374.05	1515.76	1172.33	1569	2065.64			0	212.28	1038.85	1580.68	#DIV/0!	#DIV/0!	#DIV/0!	0.000739597	0.00010258	0.000136776	1.46159	1.46507	1.4005
15.61_495.3322n	15.61	496.339	PDA	1-Palmitoyl-sn-glycero-3-phosphocholine		410376	526482	397426	398076	1.02574e+06	889259	884945	667571	1.26754e+06	1.64632e+06	1.62029e+06	1.2573e+06	1.01427e+06	853370	1.15575e+06	1.14244e+06			433090	866879	1.44786e+06	1.04146e+06	2.00161	3.3431	2.40471	0.00166864	9.97715e-05	0.000217717	1.43413	1.46274	1.3899
0.49_291.6399m/z	0.49	291.64	PDA	Streptomycin A		1610.42	1628.17	2175.39	2410.99	10127.7	7738.39	6008.09	9443.51	6170.76	5895.54	5506.49	5897.56	4690.11	4746.23	4801.03	6142.1			1956.24	8329.42	5867.58	5094.87	4.25787	2.99942	2.60442	0.00051516	3.61621e-06	0.000236585	1.46326	1.49593	1.39892
9.20_206.1518n	9.2	207.159	PDA	Tri(propylene glycol) methyl ether		16729.6	15061	15150.8	14625.3	25920.4	23301.3	21801.6	22016.2	22915	23080.7	21318.1	22860.6	20491.5	21485.7	19431.1	19895.4			15391.7	23259.9	22543.6	20325.9	1.5112	1.46466	1.32058	0.000296088	2.48938e-05	0.000247953	1.48425	1.48688	1.40016
16.34_549.3792n	16.34	550.386	PDA	1-O-Hexadecyl-2-O-(2E-butenoyl)-sn-glyceryl-3-phosphocholine		5931.61	5222.99	8837.75	8420.38	11402.4	10338	12345.1	14894	29263.6	32728.3	31371.3	32197.9	21226.1	17381.6	25518.4	20128.9			7103.18	12244.9	31390.3	21063.7	1.72386	4.41919	2.9654	0.00812894	8.41819e-07	0.00033835	1.36018	1.50212	1.38955
7.22_363.1986m/z	7.22	363.199	PDA	Thr-Ser-Arg		4248.6	4190.89	3600.94	5187.5	1538.68	1850.61	2027.57	2721.84	1548.81	1436.06	1295.14	1855.78	1224.57	1792.08	1235.23	2049.29			4306.98	2034.67	1533.95	1575.29	0.472413	0.356153	0.365753	0.00150453	0.000211094	0.000407048	1.43392	1.4512	1.38274
0.53_112.1121m/z	0.53	112.112	PDA	1-Ethyl-3-piperidinamine		21051.9	26222.1	24555.7	24520.2	39609.1	38164.6	34522.1	37013.4	39102.8	34816.5	35995.2	36008.7	36431.7	32557	32730.6	34035.5			24087.5	37327.3	36480.8	33938.7	1.54965	1.51451	1.40898	0.000130793	0.000126374	0.000423721	1.49697	1.46411	1.39181
8.09_377.2143m/z	8.09	377.214	PDA	Thr-Thr-Arg		3614.2	2473.78	2728.33	2692.38	1789.44	1551.84	1664.88	1280.22	1143.4	847.816	1251.02	1347.43	830.416	962.193	809.649	1280.81			2877.17	1571.59	1147.42	970.767	0.546229	0.3988	0.337403	0.00313421	0.000741459	0.000441833	1.41408	1.43198	1.3932
3.20_255.0974m/z	3.2	255.097	PDA	Nicotinamide riboside cation		0	0	0	83.6072	414.008	1684.38	1010.43	1548.52	284.07	220.399	541.892	262.882	1673.5	1604.06	2625.33	3050.31			20.9018	1164.34	327.311	2238.3	55.7051	15.6595	107.086	0.00761251	0.00673776	0.000812543	1.35545	1.35561	1.36815
15.36_519.3322n	15.36	520.339	PDA	1-Linoleoyl-sn-glycero-3-phosphorylcholine		12705.7	14034.8	7332.31	9185.96	27600.9	26795.2	23511.6	20877.1	32325.8	42396.3	40358.6	31368.2	45518.3	37839.3	65442.3	61920.3			10814.7	24696.2	36612.2	52680.1	2.28358	3.38542	4.87116	0.000721852	0.000191493	0.000816904	1.46229	1.45112	1.35742
13.59_273.0907m/z	13.59	273.091	PDA	2-Methoxy-5-(4-morpholinylsulfonyl)aniline		3873.57	3789.43	3854.87	4678.66	4908.24	4726.42	4292.98	4543.51	3855.78	3508.46	2863.02	3545.06	2487.08	2558.21	2746.84	2852.3			4049.13	4617.79	3443.08	2661.11	1.14044	0.850325	0.657204	0.0618828	0.086823	0.000868491	1.12519	1.05059	1.37306
9.15_509.2933m/z	9.15	509.293	PDA	Nigrifortine		4870.22	4408.5	3766.8	5602.3	2360.16	1806.26	1396.82	1923.06	2271.18	1881.1	1416.48	2350.51	2379.22	2352.34	1874.46	2317.87			4661.96	1871.58	1979.81	2230.97	0.401457	0.424675	0.478549	0.000672183	0.000907071	0.000957636	1.45219	1.41403	1.35117
1.44_663.1085n	1.44	664.116	PDA	.beta.-Nicotinamide adenine dinucleotide		156218	162750	145964	136481	110737	94829	83240.2	83302.2	29505.5	25779.4	19633.5	23625.9	112941	92031.7	84540.2	73369.9			150353	93027	24636.1	90720.6	0.618724	0.163855	0.603384	0.000584656	8.7378e-07	0.00107277	1.46983	1.50208	1.37613
10.67_229.1677n	10.67	230.175	PDA	Icaridin		20011	18601.5	17452.7	17567.2	7485.98	7352.12	7348.16	8025.24	33065.8	33892.4	33056.6	36129	13387.8	15359.2	14043.2	13490.3			18408.1	7552.87	34036	14070.1	0.410301	1.84896	0.764344	2.11981e-06	2.95888e-06	0.00114167	1.53103	1.49603	1.36744
15.41_171.1259n	15.41	172.133	PDA	Gabapentin		10019	13293	9850.66	12208.9	13368.6	11478.6	11818	9294.16	8508.78	10651.2	9529.12	10139.1	4879.65	4405.77	6869.62	6144.44			11342.9	11489.9	9707.06	5574.87	1.01296	0.855784	0.491486	0.905738	0.139547	0.00128557	0.64494	0.917369	1.34986
0.63_188.1757m/z	0.63	188.176	PDA	N8-Acetylspermidine		13185.9	11372.6	11319.7	15400.4	11073.7	9670.72	9849.23	14685.8	11275	9426.71	13171.8	12356.1	20877.6	17739.7	22121.5	21547.2			12819.7	11319.9	11557.4	20571.5	0.883008	0.901538	1.60469	0.359345	0.354545	0.00132144	0.869075	0.869766	1.35076
8.62_128.0529m/z	8.62	128.053	PDA	2-Ethyl-4-methylthiazole		4731.48	4671.37	5076.6	5631.78	9449.7	9616.92	9374.78	11055.5	7881.8	8077.04	8879.06	9378.31	6475.73	6766.08	7420.54	7882.56			5027.81	9874.22	8554.05	7136.23	1.96392	1.70135	1.41935	3.98605e-05	0.000141476	0.00158097	1.5102	1.46772	1.36291
0.53_128.1313n	0.53	129.139	PDA	1-Ethyl-4-piperidinylamine		455111	529221	536813	535830	810620	765439	645814	702938	755182	680263	701891	685157	796358	705488	673026	665656			514244	731203	705623	710132	1.4219	1.37216	1.38093	0.00186618	0.000334809	0.00158873	1.42899	1.44373	1.3609
2.10_241.1545m/z	2.1	241.155	PDA	Ethyl 4-(1-hydroxy-1-methylethyl)-2-propyl-1H-imidazole-5-carboxylate		6268.33	7379.18	6546.37	7690.82	4940.53	5401.39	5640.42	4306.27	5426.25	4628.2	5028.85	5473.4	4863.65	4462.15	5124.68	5229.63			6971.17	5072.15	5139.17	4920.03	0.727589	0.737204	0.705768	0.00537045	0.00333941	0.0016105	1.35868	1.35423	1.3452
0.51_233.9538n	0.51	234.961	PDA	2-Iodobenzenemethanol		13955.3	15091.9	15107.3	14067.2	41782.8	39465.7	33933.2	29062.4	23848.1	16553.9	16032.1	15209	24820.4	21750	21577.9	18312.8			14555.4	36061	17910.8	21615.3	2.4775	1.23053	1.48504	0.000293522	0.148274	0.0020774	1.48466	0.972858	1.35455
5.12_180.1018m/z	5.12	180.102	PDA	L-Phenylalanine, methyl ester		7769.63	6648.98	7027.12	7685.73	5020.4	4938.86	4511.68	5023.75	5410.03	5275.57	5387.68	6003.56	5665.18	5896.63	5910.32	5979.16			7282.86	4873.67	5519.21	5862.82	0.669197	0.757835	0.805016	0.000182154	0.0013791	0.00217452	1.48478	1.41901	1.3533
15.41_306.2401m/z	15.41	306.24	PDA	2,2',2''-(1-Oxa-4,7,10-triazacyclododecane-4,7,10-triyl)triethanol		3417.89	4208.32	2720.24	3870.2	4279.2	3935.47	4180.36	2549.8	1777.91	3448.21	2553.33	3083.02	1328.59	648.363	1821.71	1868.75			3554.16	3736.21	2715.62	1416.85	1.05122	0.764067	0.398646	0.735755	0.134343	0.00249596	0.538332	0.895271	1.31215
15.23_481.3166n	15.23	482.324	PDA	1-Pentadecanoyl-sn-glycero-3-phosphocholine		3411.85	2851.08	3461.89	2324.93	5573.67	5544.02	4779.66	3944.62	5189.89	8653.75	10162	5403.57	5002.59	5332.33	5891.02	7487.16			3012.44	4960.49	7352.31	5928.28	1.64667	2.44065	1.96793	0.00599681	0.0135323	0.00312785	1.38482	1.26756	1.31195
17.87_669.5429m/z	17.87	669.543	PDA	1-Stearoyl-2-docosahexaenoyl-sn-glycerol		39.4254	87.7376	258.471	0	9541	16516.9	18390.6	19516	12525.7	13532.7	12937.1	11382.3	6122.72	2339.3	3163.96	4168.55			96.4085	15991.1	12594.5	3948.64	165.868	130.637	40.9573	0.000391382	1.58817e-07	0.00328428	1.47955	1.50486	1.31347
1.69_321.0694n	1.69	322.077	PDA	Dimethenamid ethanesulfonic acid		277383	254908	243897	227877	221876	200162	177480	183610	231599	211408	198270	199307	209205	201216	185218	183877			251016	195782	210146	194879	0.779957	0.837181	0.77636	0.00853449	0.0197492	0.003539	1.36236	1.29302	1.33844
5.91_334.1394m/z	5.91	334.139	PDA	Glu-Trp		2506.91	1920.15	2052.93	2639.62	4344.93	3381.97	3742.54	4251.01	4934.25	4610.29	4366.49	3228.92	3358.23	3967.17	3040.47	3922.47			2279.9	3930.11	4284.99	3572.08	1.72381	1.87946	1.56677	0.00115499	0.00271687	0.00390373	1.45141	1.36375	1.30085
5.71_441.1395n	5.71	442.147	PDA	Folic acid		25547.5	23197.7	24239.6	18931.6	49630.3	42577.4	41203.1	38398.2	40365.3	36792.1	33345.3	34540.4	32544	32864	31934.3	27484			22979.1	42952.2	36260.8	31206.6	1.86919	1.57799	1.35804	0.000372037	0.00074073	0.00498603	1.47933	1.43678	1.30321
0.67_426.0876n	0.67	427.095	PDA	L-Cysteine-glutathione disulfide		17903.5	21364.6	18155.3	24036.4	40845.3	64010.2	55311.3	62197.7	38134.2	40771.2	38915.1	18308.7	43427.3	43270.6	41460.7	26088.9			20365	55591.1	34032.3	38561.9	2.72974	1.67112	1.89354	0.000655539	0.0465461	0.00628714	1.4632	1.11801	1.27176
0.67_276.1189m/z	0.67	276.119	PDA	Glu-Gln		569.577	1203.1	959.129	953.807	903.898	2822.58	2460.09	2617.43	19049.7	21049.3	21937	10520	2211.53	1904.73	1707.82	1375.5			921.403	2201	18139	1799.89	2.38875	19.6863	1.95343	0.0313663	0.000587688	0.00700239	1.26644	1.42753	1.29956
14.69_317.2085m/z	14.69	317.209	PDA	13S-Hydroxy-9Z,11E,15Z-octadecatrienoic acid		5018.44	4776.75	4672.49	5071.07	5535.98	4740.32	4804.35	3946.38	3317.08	4082.46	3848.19	5137.03	4390.88	4292.75	3586.47	3780.14			4884.69	4756.76	4096.19	4012.56	0.97381	0.838577	0.821457	0.718559	0.0921628	0.00700716	0.716395	1.07267	1.26206
0.49_329.2170m/z	0.49	329.217	PDA	Peramivir		30630.4	26122.9	24467.7	24337.7	31061.3	17337.7	21615.8	16976.9	23615.4	20238.9	21384.4	19787.3	19648.7	21986.7	19039.9	19549.7			26389.7	21747.9	21256.5	20056.2	0.824108	0.805486	0.760003	0.24394	0.0234836	0.00769956	0.975631	1.27717	1.30151
17.92_725.5569m/z	17.92	725.557	PDA	Palmitoyl sphingomyelin		34992.1	38208.6	37433.4	42544.1	33749.6	47015.4	33336.6	27960.3	21619.6	21540	15795.5	11993.9	51305.1	53674.5	44344	45765.2			38294.5	35515.5	17737.3	48772.2	0.927429	0.46318	1.27361	0.546373	0.000345158	0.00844658	0.697788	1.43394	1.23943
11.33_389.2506m/z	11.33	389.251	PDA	Asn-Lys-Lys		1975.33	1750.85	2200.58	2077.62	1851.33	1880.48	2069.84	1565.98	1876.59	2221.25	1704.62	2188.75	1265.39	1597.78	1540	1672.02			2001.1	1841.91	1997.8	1518.8	0.92045	0.998353	0.758982	0.302037	0.983937	0.0100254	0.91711	0.766522	1.26439
13.64_276.1725n	13.64	277.18	PDA	Antibiotic NFAT 133		55810.4	51323.5	54453.1	47950.5	109949	93481.6	68958.7	69180.2	78983.3	74995	66160.4	68652.7	66631.5	60573.9	59190	58986.7			52384.4	85392.3	72197.8	61345.5	1.63011	1.37823	1.17106	0.0174765	0.00114395	0.0117644	1.30994	1.42498	1.26874
13.90_367.2452m/z	13.9	367.245	PDA	1,2-Dioctanoyl-sn-glycerol		14070	15686.1	17074.5	18422.6	15311.2	13387.4	12319.4	15285.6	18399	18858.1	19196.4	21136.3	13244.1	11764.5	11477.9	13576.4			16313.3	14075.9	19397.4	12515.7	0.862849	1.18906	0.76721	0.109214	0.0321446	0.0121092	1.09608	1.25103	1.25474
5.86_235.0939m/z	5.86	235.094	PDA	(2R,3R)-(-)-2-Benzyloxy-1,3,4-butanetriol		778.735	402.085	529.832	556.938	1223.84	1082.72	781.337	1017.56	1017.42	1062.88	1147.78	1010.4	777.522	979.091	1184.73	1340.45			566.897	1026.36	1059.62	1070.45	1.81049	1.86916	1.88826	0.00900912	0.00111357	0.0134068	1.33542	1.42291	1.26061
0.75_663.1084n	0.75	664.116	PDA	.beta.-Nicotinamide adenine dinucleotide		133428	253982	232124	139574	97057.8	141174	71981.8	69539.4	40142.5	21279.5	26670.8	14765	115386	40690.5	49775.5	68977.5			189777	94938.2	25714.5	68707.3	0.500261	0.135498	0.362042	0.0360943	0.00202108	0.0139373	1.23421	1.40777	1.257
7.27_229.0859m/z	7.27	229.086	PDA	Resveratrol		0	0	0	0	1494.97	935.98	945.226	1113.09	1069.21	357.611	655.295	518.446	381.778	165.268	218.958	56.9257			0	1122.32	650.141	205.733	#DIV/0!	#DIV/0!	#DIV/0!	0.000137174	0.00527975	0.0227936	1.49706	1.32495	1.23029
14.67_367.2452m/z	14.67	367.245	PDA	1,2-Dioctanoyl-sn-glycerol		2491.99	3072.91	2980.07	3652.68	3213.6	2521.69	2405.67	2459.61	2659.24	3304.95	3596.95	6026.09	2457.99	1881.05	2151.27	2404.99			3049.41	2650.14	3896.81	2223.82	0.869067	1.27789	0.729263	0.237243	0.315482	0.0230751	0.984477	0.861392	1.19705
0.69_159.1259n	0.69	160.133	PDA	DL-2-Aminocaprylic acid		17111.9	24849.3	26097.5	17099.1	12469.7	21782.3	15265.2	14886.7	20272.2	11969.2	15481.8	7809.51	16929	6356.65	10523	12364.2			21289.5	16101	13883.2	11543.2	0.756289	0.652115	0.542203	0.14972	0.0847559	0.0246603	1.04512	1.12312	1.19109
10.80_331.2048m/z	10.8	331.205	PDA	Bexarotene		16435	17373.5	19351.2	19249.5	15696.9	15356.1	16468.8	16364.1	26904.4	25986.6	26882.9	29321.7	19188.9	20782.6	23340.8	23787			18102.3	15971.5	27273.9	21774.8	0.88229	1.50665	1.20288	0.0319366	0.000102092	0.0303758	1.26181	1.46959	1.20263
15.89_480.3446m/z	15.89	480.345	PDA	1-(1Z-Hexadecenyl)-sn-glycero-3-phosphocholine		4883.44	8994.22	6744.06	6965.73	10613.2	13099.2	11404.3	9649.49	13292.8	16621.2	16286.1	12419.8	9129.39	8767.59	13873.9	12407.3			6896.86	11191.6	14655	11044.6	1.6227	2.12487	1.60139	0.00839079	0.00120638	0.0330651	1.363	1.40809	1.14638
9.88_176.0706m/z	9.88	176.071	PDA	6-Maleimidocaproic acid		3816.94	3964.95	6423.13	8576.94	7034.72	8794.41	13657.4	14054.9	6550.27	8722.04	12912	16296	7136.09	10863.8	15575.4	18060.1			5695.49	10885.4	11120.1	12908.9	1.91123	1.95244	2.2665	0.0473984	0.0686957	0.0362176	1.22248	1.16148	1.19337
15.94_427.3028m/z	15.94	427.303	PDA	Leupeptin		21852.2	28807.4	20550.8	24871.3	40797.7	38064.3	35835.1	29083.9	33839	44448.9	39776.6	33978.2	20706.1	15099.4	19699.5	18411.5			24020.5	35945.3	38010.7	18479.1	1.49644	1.58243	0.769308	0.00852287	0.00432951	0.0455935	1.35104	1.33139	1.08387
6.68_624.3194n	6.68	625.327	PDA	Dauricine		4975.1	4782.81	4518.07	5342.66	5904.61	4965.74	3587.79	4828.07	5756.93	4928.94	5393.37	5185.39	6835.45	5008.18	6571.67	5617.83			4904.66	4821.55	5316.16	6008.28	0.983055	1.0839	1.22502	0.875026	0.145909	0.0525363	0.615745	0.898101	1.08138
12.58_616.1766m/z	12.58	616.177	PDA	Hemin cation		367.482	478.9	652.301	455.263	2722.15	2148.05	4405.85	1577.33	1012.98	1732.61	2072.24	1147.74	1926.19	1581.79	1636.63	296.086			488.486	2713.34	1491.39	1360.17	5.55459	3.05309	2.78447	0.0110155	0.00779637	0.0553849	1.28861	1.31342	1.11193
7.76_237.1000n	7.76	238.107	PDA	N-Benzyloxycarbonyl-.gamma.-aminobutyric acid		4998.49	5522.25	4660.91	6157.69	4120.5	3399.16	3148.62	4242.71	4793.98	4223.5	4347.61	4469.84	4251.61	4585.14	4875.22	4381.41			5334.84	3727.75	4458.73	4523.34	0.698756	0.835776	0.847888	0.00893058	0.0457808	0.0615728	1.35122	1.09263	1.03273
14.21_266.1644n	14.21	267.172	PDA	Dodecyl phosphate		40092	39712.1	48378.6	55394.6	40324.4	36864.1	34841.1	47098	30169	29833.2	30425.7	37272	34457.3	34421.1	35796.1	41975.3			45894.3	39781.9	31925	36662.5	0.866815	0.695619	0.798845	0.233138	0.0151059	0.0680264	0.957214	1.29909	1.12456
0.67_255.0973m/z	0.67	255.097	PDA	Nicotinamide riboside cation		5705.65	10890.4	10069.4	9371.2	8692.68	15595.9	14484.4	13536.2	6526.51	7076.5	8426.67	1928.66	13608.5	12770.7	11931.5	9904.97			9009.17	13077.3	5989.59	12053.9	1.45155	0.664832	1.33796	0.076413	0.147562	0.0714265	1.17058	1.01392	1.12144
8.89_340.1778m/z	8.89	340.178	PDA	Alogliptin		1429.48	1116.35	736.482	935.115	2069.03	858.713	1323.73	1464.01	1482.9	1630.8	1256.1	935.893	1250.2	1670.61	2178.38	1312.44			1054.36	1428.87	1326.42	1602.91	1.3552	1.25804	1.52027	0.243616	0.244794	0.0784177	0.985229	0.931039	1.00711
19.39_223.0940m/z	19.39	223.094	PDA	4-(Cyclohexyloxy)-4-oxobutanoic acid		185521	211598	199055	199008	147371	216237	197738	196361	180910	210252	176027	195345	216873	209746	211480	202984			198795	189427	190633	210271	0.952872	0.958942	1.05772	0.57167	0.417538	0.106466	0.831035	0.749258	1.07253
4.03_249.1847m/z	4.03	249.185	PDA	trans-trans-10,11-Epoxyfarnesenic acid methyl ester		592.159	271.77	403.628	284.05	539.298	290.872	320.02	658.542	234.408	313.413	340.696	202.338	125.213	210.837	266.587	320.853			387.902	452.183	272.714	230.872	1.16571	0.703049	0.595183	0.597763	0.205359	0.115005	0.719855	0.941991	1.03273
5.12_120.0808m/z	5.12	120.081	PDA	2-Amino-1-phenylethanol		1837.74	1441.99	1568.49	1758.62	1131.96	1268.05	1132.57	1169.83	1257.55	1262.25	1162.79	1309.06	1440.09	1307.75	1344.13	1662.68			1651.71	1175.6	1247.91	1438.66	0.71175	0.75553	0.871015	0.00247911	0.00536888	0.126541	1.40268	1.36904	0.987358
8.52_135.0804m/z	8.52	135.08	PDA	3-(2-Aminopropyl)phenol		2446.26	3031.22	18689.6	20529.3	2911.26	3587	7219.54	7176.78	2607.01	2635.89	2236.05	2733.08	2413.95	2821.69	3061.06	3527.67			11174.1	5223.64	2553.01	2956.09	0.467478	0.228476	0.264549	0.280624	0.128187	0.143954	0.969499	1.01282	1.03636
13.00_294.2037m/z	13	294.204	PDA	N-Lauroylsarcosine		2378.04	1322.2	2115.79	1516.34	1092.34	622.159	695.465	467.424	2526.93	2131.82	2059.37	2752.46	1301.32	1789.53	1299.88	1321.13			1833.09	719.347	2367.64	1427.96	0.392423	1.29161	0.77899	0.00748068	0.12253	0.192244	1.37055	1.00808	0.889788
13.33_347.1826m/z	13.33	347.183	PDA	Hymeglusin		42813.4	32020.5	32203.2	33377.8	39723.8	34158	31631.5	33293.2	33523.1	33728.7	32046.8	31471.5	32448.5	32785.6	28414.1	31114.3			35103.7	34701.6	32692.5	31190.7	0.988545	0.931313	0.888528	0.901854	0.397274	0.207688	0.746884	0.927663	0.987463
18.82_785.5933n	18.82	786.601	PDA	1,2-dioleoyl-sn-glycero-3-phosphatidylcholine		42793.8	56877.6	56622.5	46404.7	28894.6	29580.5	30126.3	20873.9	14521.2	19027.6	8028.06	11150.4	51772.9	47357.3	41348.8	34664.4			50674.7	27368.8	13181.8	43785.8	0.540089	0.260127	0.864058	0.00143903	0.000124185	0.230524	1.43584	1.46982	0.963806
0.65_122.0713m/z	0.65	122.071	PDA	4-Amino-2-methyl-5-pyrimidinemethanol		10250.1	6292.78	8666.9	10574.5	16773.7	16158.3	7097.06	12204.9	9629.13	10827.2	14768.3	11655.3	16961.5	11243.5	12208.6	7205.74			8946.08	13058.5	11720	11904.8	1.45969	1.31007	1.33073	0.142204	0.108123	0.232753	0.953725	1.1059	0.962929
12.87_337.1042m/z	12.87	337.104	PDA	5,2',3'-Trimethoxyflavanone		17067	11155.1	12397.2	7809.03	13246.9	11128.1	10071.3	7576.77	11288.9	10080.3	7516.2	5976.37	12211.2	9895.67	8447.66	7308.17			12107.1	10505.8	8715.45	9465.67	0.867737	0.719862	0.781828	0.503316	0.18471	0.272883	0.855572	1.02968	0.942722
11.48_371.2402m/z	11.48	371.24	PDA	Pro-Val-Arg		8572.81	7134.83	8035.78	9681.98	8797.4	7792.99	9903.3	9682.38	8175.87	8033.78	9467.96	9591.9	8681.61	10302.5	8744.12	8871.69			8356.35	9044.02	8817.38	9149.98	1.08229	1.05517	1.09497	0.374613	0.519363	0.272888	0.878553	0.859527	0.784517
18.06_399.1776m/z	18.06	399.178	PDA	2-(Hydroxymethyl)-2,4a,7,10b-tetramethyl-1a,2a,4,4a,10,10a,10b,11a-octahydro-2H,7H-[1]benzoxireno[3,4-f]pyrano[2,3-b]chromene-9,11(3H,8H)-dione		15133.5	19163.7	17384.4	19849.7	10364.9	21025.3	19178.9	16107.4	14174.4	20188.7	18552.3	17773.6	19282.3	19392	17643.4	21676.8			17882.8	16669.1	17672.2	19498.6	0.93213	0.988224	1.09035	0.652202	0.902613	0.273415	0.76466	0.577657	0.84259
6.81_407.1885m/z	6.81	407.188	PDA	Gly-Gly-Ala		3254.2	2570.88	5088.77	4575.48	1574.61	2334.12	2083.45	2533.29	2219.37	1653.06	1713.34	2499.64	1615.22	2020.16	3237.95	4455.74			3872.33	2131.37	2021.35	2832.27	0.55041	0.521999	0.731412	0.0302469	0.0238081	0.274805	1.25884	1.22453	0.899087
13.33_297.2665n	13.33	298.274	PDA	Palmitoleoyl ethanolamide		5905.16	4036.07	3359.09	4214.51	2715.43	2348.64	2574.71	2754.06	3711.77	4294.17	4172.23	3492.09	3625.48	3763.2	3664.72	3984.25			4378.71	2598.21	3917.57	3759.41	0.593374	0.894685	0.858567	0.0175976	0.451873	0.300834	1.30704	0.870167	0.930923
0.69_118.1226m/z	0.69	118.123	PDA	N,N-Diethyl-2-aminoethanol		3475.67	2486.23	2755.97	3208.91	3818.83	5799.43	3748.17	3378.2	2689.05	2618.76	2644.88	2147.22	2845.83	1592.96	2695.68	3035.85			2981.69	4186.16	2524.98	2542.58	1.40395	0.846827	0.85273	0.0871806	0.124369	0.306486	1.06625	1.04187	0.758283
13.41_228.2684m/z	13.41	228.268	PDA	Pentadecylamine		693.297	599.466	742.778	545.511	613.604	644.075	565.691	762.865	897.639	657.431	454.33	654.65	641.308	343.944	575.637	659.235			645.263	646.559	666.013	555.031	1.00201	1.03216	0.860162	0.983811	0.844092	0.330436	0.333969	0.732562	0.624052
18.85_281.1358m/z	18.85	281.136	PDA	Octyl .alpha.-ketoglutarate		21990.1	22529.9	20516.8	22049.9	15164	21520.7	20731.3	22938.2	18167.4	22481.2	18324.4	20644.6	22277	24239.6	23491.3	20730.2			21771.7	20088.6	19904.4	22684.5	0.922691	0.914233	1.04193	0.375471	0.145658	0.340457	0.902191	0.90898	0.617854
15.36_419.2764m/z	15.36	419.276	PDA	Prostaglandin F2.alpha. isopropyl ester		12078.6	11028.9	9077.09	10826	12646.9	9800.76	10964.2	11645.2	10304.4	10923.4	9584.83	10099.6	9438.34	9369.62	10167.3	11104.4			10752.7	11264.2	10228	10019.9	1.04758	0.951211	0.931855	0.574927	0.470385	0.361504	0.824266	0.735315	0.799915
4.36_130.0652m/z	4.36	130.065	PDA	6,7-Dihydroisoquinolin-8(5H)-one		5011.46	5096.23	5483.15	5872.05	6019.52	6002.57	5837.8	5922.8	5878.75	5439.41	6479.44	7030.92	5130.66	5355.07	6063.92	6207.57			5365.72	5945.67	6207.13	5689.3	1.10808	1.15681	1.06031	0.0283321	0.0799836	0.363693	1.25986	1.11049	0.900571
18.26_780.5512m/z	18.26	780.551	PDA	1-Hexadecanoyl-2-octadecadienoyl-sn-glycero-3-phosphocholine		11727.1	15234.7	14503.5	17217	10606.3	8727.72	9291.33	4708.23	4580.46	9480.57	5947.26	5550.64	17586.7	11531.5	16821.4	21740			14670.6	8333.4	6389.73	16919.9	0.568035	0.435547	1.15332	0.00988395	0.00181823	0.381889	1.33741	1.38775	0.682739
7.27_451.2148m/z	7.27	451.215	PDA	Cediranib		1214.79	1530.24	2306.95	2577.19	1178.5	1140.68	1490.86	1801.09	1261.28	1064.74	1362.74	1783.77	1011.7	1330.56	1780.18	2072.66			1907.29	1402.78	1368.13	1548.77	0.735485	0.717317	0.812029	0.205534	0.178908	0.401641	1.02361	1.01295	0.903345
13.85_323.1226m/z	13.85	323.123	PDA	Mono-2-ethylhexyl phthalate		1762.08	1313.23	2068.29	1834.91	2263.66	1293.42	1329.29	1371.74	1499.92	1301.94	1670.85	1321.67	1809.5	1053.44	1477.74	1848.02			1744.63	1564.53	1448.59	1547.17	0.89677	0.830317	0.886822	0.546605	0.151222	0.447088	0.828475	0.87549	0.692591
1.54_95.0491m/z	1.54	95.0491	PDA	(2E,4E)-Hexa-2,4-dienoic acid		14184.4	12456.8	12147.5	11001.2	16090.3	13244.2	12027.1	11078.9	14459	12075.2	11259	10925.5	13342.8	12092.6	11418.5	10173.3			12447.5	13110.1	12179.7	11756.8	1.05324	0.978487	0.944514	0.620886	0.804277	0.487147	0.825175	0.802012	0.872817
15.38_463.3027m/z	15.38	463.303	PDA	Isobutyryl-L-carnitine		18458	13245.6	13406.9	13214.6	16574.4	14756.2	14026	12955.4	13220.8	14226.9	12680.7	13799.3	14066.7	10673.7	14634.5	14950.5			14581.3	14578	13481.9	13581.4	0.999776	0.924604	0.931425	0.998332	0.442117	0.561211	0.762421	0.877211	0.679951
0.57_581.2656n	0.57	582.273	PDA	Streptomycin A		17254.5	54799.4	14002	9580.39	44434.5	128784	27927.1	45722.5	112057	26256.9	29729	35741.6	107814	13237.1	18100.2	17503.3			23909.1	61717	50946.1	39163.7	2.58132	2.13083	1.63803	0.181117	0.283607	0.566617	0.991232	0.855014	0.775095
17.08_643.5270m/z	17.08	643.527	PDA	1,2-Dioleoyl-sn-glycerol		122431	3642.67	4392.62	5705.11	18545.2	31826.3	25449.4	27035.5	24009	17538.4	16516.3	22614.2	16535.5	16032.6	14607	18214			34042.8	25714.1	20169.5	16347.3	0.755346	0.592475	0.480198	0.78783	0.655016	0.570235	0.770511	0.830206	0.851033
17.99_728.5200m/z	17.99	728.52	PDA	1-Palmitoyl-2-myristoyl-sn-glycero-3-phosphocholine		12477.4	14234.1	17975.2	19776.2	9992.49	17759.6	13198	9487.03	9191.25	5367.79	4691.77	5485.91	14721.1	16119.7	16948.4	12196.1			16115.7	12609.3	6184.18	14996.3	0.782419	0.383735	0.930538	0.215834	0.00228944	0.590695	0.969132	1.37426	0.72385
14.59_398.2431n	14.59	399.25	PDA	Tris(2-butoxyethyl) phosphate		27404	26231	30757.5	37961.4	29590.7	30257.9	29963.6	29631.1	25889.9	27893.9	31028	36074.8	27645.8	26362.7	28927.3	32705.6			30588.5	29860.8	30221.7	28910.4	0.976212	0.988008	0.945139	0.792295	0.918731	0.592815	0.674774	0.808091	0.789056
15.51_371.1010m/z	15.51	371.101	PDA	Decamethylcyclopentasiloxane		1710.03	3115.45	2887.98	3039.07	2285.04	2961.78	4149.16	4322.11	2040.71	3043.59	3223.36	3233.56	2029.2	1803.48	3952.44	4621.21			2688.13	3429.52	2885.31	3101.58	1.2758	1.07335	1.1538	0.253997	0.666667	0.611984	0.96036	0.7971	0.697866
1.54_119.0492m/z	1.54	119.049	PDA	(3,4-Dihydroxyphenyl)ethanol		55277.8	60183.6	64141.2	60518.8	68859.3	65520.8	61905.4	65860.9	65151.9	61935.2	60201.8	62314.2	60718.8	62649.5	61757.8	58959.4			60030.4	65536.6	62400.8	61021.4	1.09172	1.03949	1.01651	0.0545599	0.299822	0.635378	1.16852	0.902307	0.706535
18.68_759.5780n	18.68	760.585	PDA	1-Oleoyl-2-palmitoyl-sn-glycero-3-phosphocholine		148828	142557	143806	132638	120524	134581	90961.7	85266.4	73827.1	79663	58526.1	50688.2	191678	150147	132533	124094			141957	107833	65676.1	149613	0.759619	0.462647	1.05393	0.0320037	5.2729e-05	0.63705	1.24713	1.47729	0.818162
0.69_296.0465m/z	0.69	296.046	PDA	1-Ethyl-6-(thiophen-2-yl)-1H-pyrazolo[3,4-b]pyridine-4-carboxylic acid		1249.54	2820.37	2867.28	2046.89	2718.71	1522.38	3596.99	3360.41	3171.73	1546.72	3911.17	889.646	3443.71	831.303	1564.31	1976.49			2246.02	2799.62	2379.82	1953.95	1.24648	1.05957	0.869961	0.392625	0.872302	0.677962	0.685913	0.728451	0.714642
4.36_118.0651m/z	4.36	118.065	PDA	4-Methylbenzenecarboximidamide		14656.5	14177.9	14051.3	13894.2	17245.3	16717.9	14668.7	14769.2	16457.1	15519.6	14360.5	14517.2	14955.5	14912.1	14100.4	13488.7			14195	15850.3	15213.6	14364.2	1.11661	1.07176	1.01192	0.0514583	0.0950657	0.6783	1.19648	1.11125	0.730754
14.28_278.1515n	14.28	279.159	PDA	1,4-Dibutyl benzene-1,4-dicarboxylate		2.06235e+06	2.19944e+06	2.01602e+06	2.21634e+06	2.4158e+06	2.23819e+06	2.06208e+06	2.12468e+06	2.2407e+06	2.23471e+06	1.94579e+06	2.14919e+06	2.41613e+06	1.96232e+06	1.95526e+06	1.95013e+06			2.12354e+06	2.21019e+06	2.14259e+06	2.07096e+06	1.04081	1.00897	0.975241	0.383527	0.829927	0.689547	0.866892	0.526581	0.649815
14.41_360.3621m/z	14.41	360.362	PDA	N-Benzyl-N,N-dimethyl-1-hexadecanaminium cation		1613.27	1056.58	685.675	1432.43	1360.35	1311.91	1474.61	1728.13	1342.86	1231.82	999.454	1191.11	1470.41	1103.76	1521.6	1080.25			1196.99	1468.75	1191.31	1294.01	1.22704	0.995254	1.08105	0.274697	0.980071	0.696633	0.901067	0.671328	0.587706
0.69_158.1176m/z	0.69	158.118	PDA	2-[1-(Aminomethyl)cyclopentyl]acetic acid		4608.59	4841.59	6612.19	7215.93	7959.8	6115	7155.17	7378.06	4719.7	5538.65	7711.85	5775.89	5173.35	4955.89	6403.44	5598.41			5819.57	7152.01	5936.52	5532.78	1.22896	1.0201	0.950718	0.12666	0.901351	0.704274	1.10107	0.740109	0.819011
1.54_123.0441m/z	1.54	123.044	PDA	Salicylaldehyde		138818	142878	150154	142480	162588	153160	144784	153303	153723	145375	142317	146096	141240	146579	143781	139073			143582	153459	146878	142668	1.06878	1.02295	0.993631	0.0633039	0.36891	0.761102	1.13803	0.809443	0.488865
3.25_107.0492m/z	3.25	107.049	PDA	2-(Aminomethyl)phenol		37331.9	39374	39375.2	36548.6	45377.7	41505.8	37947.8	39728.3	42385.3	41516.1	36850.3	38370.8	40007.3	40938.6	37245.8	36080.3			38157.4	41139.9	39780.6	38568	1.07816	1.04254	1.01076	0.138131	0.317459	0.771223	1.05181	0.957355	0.656047
9.27_385.2193m/z	9.27	385.219	PDA	PyroGlu-Val-Arg		9455.03	10194.9	10374.8	9403.52	10638.4	9131.55	9754.03	8571.86	9444.19	9057.19	9440.22	9246.61	9820.32	9943.76	10396.4	9565.02			9857.08	9523.96	9297.05	9931.37	0.966205	0.943185	1.00754	0.536831	0.0802577	0.815375	0.731864	1.11813	0.501741
9.12_474.1733m/z	9.12	474.173	PDA	Raloxifene		4582.03	4601.9	4773.25	5591.19	4903.93	5193.29	4444.59	5898.68	5936.13	6778.98	4682.05	5704.28	4609.35	5731.19	4479.22	4362.63			4887.09	5110.12	5775.36	4795.6	1.04564	1.18176	0.981278	0.585371	0.121656	0.824905	0.642753	1.02776	0.251998
9.99_376.2017m/z	9.99	376.202	PDA	3-[3-(Dimethylamino)propyl]-4-hydroxy-N-[4-(4-pyridyl)phenyl]benzamide		2069.92	1991.52	2624.51	3328.34	1873.46	1842.69	2031.94	2457.01	1668.6	2051.51	2324.57	2758.39	1708.82	2558.06	2912.85	3178.18			2503.57	2051.28	2200.77	2589.47	0.81934	0.87905	1.03431	0.231461	0.461272	0.853193	0.985312	0.902173	0.810689
14.28_303.1472m/z	14.28	303.147	PDA	N-(2-Methyl-1,2,3,4-tetrahydro-4-quinolinyl)-N-phenylacetamide		13087.2	15126.4	13306.3	17095.7	17638.5	15995	14034.1	16007.7	16036.9	17597.8	13351.6	15750.2	18471.5	13439.2	12276.9	13142.5			14653.9	15918.8	15684.1	14332.5	1.08632	1.0703	0.978065	0.328532	0.451914	0.854913	0.867141	0.65788	0.546289
17.52_469.3287m/z	17.52	469.329	PDA	Di(3,7-dimethyl-1-octyl) phthalate		158785	149122	154431	165274	126991	164264	141072	160640	139540	151641	129121	150558	165066	153292	149182	163997			156903	148242	142715	157884	0.944796	0.909572	1.00625	0.390968	0.0652618	0.856906	0.756201	1.17228	0.441687
14.31_387.2713m/z	14.31	387.271	PDA	Val-Ile-Arg		2106.22	1653.24	1727.42	2432.29	1429.33	2210.52	2227.11	2397.22	1583.18	1659.36	1712.96	2810.6	1556.25	1872.39	2402.31	2021.01			1979.8	2066.05	1941.52	1962.99	1.04357	0.980669	0.991511	0.769897	0.914642	0.94896	0.674473	0.718958	0.694304
0.69_140.0376m/z	0.69	140.038	PDA	3-Amino-1-propanesulfonic acid		1948.92	2809.01	3132.26	3424.58	1954.5	2376.77	2678.23	3025.54	3128.16	2869.92	3247.04	3240.91	2891.09	3200.86	2422.61	2791.05			2828.69	2508.76	3121.51	2826.4	0.886898	1.10352	0.99919	0.445371	0.410439	0.995092	0.883315	0.858838	0.628651
0.69_134.1175m/z	0.69	134.118	PDA	Ethyldiethanolamine		3335.49	3506.84	4062.34	5044.71	8593.82	6253.71	6280.17	7635.36	4142.1	3903.23	5973.43	5330.12	4112.63	3730.26	3817	4282.73			3987.35	7190.77	4837.22	3985.66	1.8034	1.21314	0.999576	0.00344099	0.221962	0.996814	1.40973	1.00653	0.696858
10.19_441.2457m/z	10.19	441.246	PDA	(6E)-2,10-Dihydroxy-2,6,10-trimethyldodeca-6,11-dien-3-yl .beta.-D-glucopyranoside		6535.05	8564.19	7037.2	8594.81	6006.18	7459.32	5937.79	7656.38	5503.51	7674.71	6170.16	7966.26	8253.24	8053.95	8039.92	6373.87			7682.81	6764.92	6828.66	7680.24	0.880526	0.888823	0.999666	0.237689	0.322706	0.997136	0.947489	0.802131	0.491703
5.61_392.2576m/z	5.61	392.258	PDC	Abiraterone acetate		0	0	0	0	0	0	0	0	0	0	0	0	7893.87	7609.34	7550.53	7557.21			0	0	0	7652.74	#DIV/0!	#DIV/0!	#DIV/0!	#DIV/0!	#DIV/0!	9.78999e-11	0	0	1.45284
8.52_312.1592m/z	8.52	312.159	PDC	Tanshinone IIA		690.553	852.151	614.151	947.125	2102.77	2291.95	1832.78	1990.69	7172.07	6789.91	6341.64	7397.13	18201.5	17881.1	17184.7	17199.6			775.995	2054.55	6925.19	17616.7	2.64763	8.92427	22.7021	4.56809e-05	2.53487e-07	1.01516e-09	1.50495	1.50445	1.45235
8.69_538.3598m/z	8.69	538.36	PDC	Fellutamide B		0	0	0	0	0	0	0	0	0	0	0	0	3062.33	3012.37	3095.15	3257.66			0	0	0	3106.88	#DIV/0!	#DIV/0!	#DIV/0!	#DIV/0!	#DIV/0!	1.66802e-09	0	0	1.45201
3.49_272.1603m/z	3.49	272.16	PDC	4-Methylpiperidine-2,6-dione		492.829	348.15	395.255	558.433	1091.69	1157.83	1127.83	1196.87	435.972	723.914	578.727	656.917	7168.04	7012.69	6620.47	6994.37			448.667	1143.56	598.882	6948.89	2.54879	1.3348	15.4879	1.13541e-05	0.102235	3.47462e-09	1.51948	1.07195	1.4517
8.21_369.0810m/z	8.21	369.081	PDC	2-[(2-amino-1-hydroxy-3-{[(4-methanesulfinylbutyl)thio(carbonoimidyl)]sulfanyl}propylidene)amino]acetic acid		0	0	0	0	5572.11	5848.08	5539.89	4981.2	21957.4	22322.7	19958.2	23704.3	40480.5	42669.6	38795.4	39975.9			0	5485.32	21985.6	40480.4	#DIV/0!	#DIV/0!	#DIV/0!	8.76886e-08	1.255e-07	4.32671e-09	1.53794	1.50621	1.45161
7.98_298.1436m/z	7.98	298.144	PDC	Ipriflavone		128.085	68.4043	171.767	0	549.011	582.685	474.201	339.14	3261.35	3964.13	3346.98	3785.19	11209.3	10494.7	10345	10323.8			92.0641	486.259	3589.41	10593.2	5.28175	38.9882	115.063	0.000960345	9.72921e-07	4.55992e-09	1.45726	1.50079	1.45193
4.06_316.1921m/z	4.06	316.192	PDC	Piperolein A		0	0	0	0	0	0	0	0	0	0	0	0	1513	1533.96	1661.49	1649.76			0	0	0	1589.55	#DIV/0!	#DIV/0!	#DIV/0!	#DIV/0!	#DIV/0!	1.34228e-08	0	0	1.451
5.61_156.0808m/z	5.61	156.081	PDC	4-phenylpyridine		126.549	96.6113	0	50.8325	1816.34	1659.26	1336.46	1510.66	1711.76	1767.74	1645.64	1733.02	1155.41	1135.77	1140.28	1174.7			68.4982	1580.68	1714.54	1151.54	23.0763	25.0305	16.8113	7.51433e-06	9.72278e-09	2.45969e-08	1.52382	1.5085	1.45069
3.88_260.1371n	3.88	261.144	PDC	Glu-Ile		1534.31	1140.85	1123.62	1354.35	2037.53	2005.07	2154.67	2413.67	1553.99	2155.21	1600.8	1909.71	5925.54	5966.92	6234.67	6277.35			1288.28	2152.74	1804.93	6101.12	1.67101	1.40104	4.73586	0.000668943	0.0235081	2.93717e-08	1.46588	1.23698	1.45068
10.27_395.2515m/z	10.27	395.252	PDC	Lys-Gln-Arg		16078.7	15923.3	16381	16102.2	15472.5	14867.8	13705.3	14301.4	16069.5	15896.2	15807.1	16736.1	9038.37	9039.31	9589.5	8727.87			16121.3	14586.8	16127.2	9098.76	0.904813	1.00037	0.564394	0.0077238	0.980329	3.88456e-08	1.35199	0.600765	1.4499
8.24_250.0599m/z	8.24	250.06	PDC	Pallidol		0	0	0	0	14724.7	15776.4	14059.4	16365.8	25876.7	27738.2	26853.9	26956.9	33838.4	36117.4	34787.8	31266.8			0	15231.6	26856.4	34002.6	#DIV/0!	#DIV/0!	#DIV/0!	1.02014e-07	5.53832e-10	4.98484e-08	1.53693	1.50965	1.4495
18.09_645.5429m/z	18.09	645.543	PDC	(2S)-1-hydroxy-3-(tetradecanoyloxy)propan-2-yl (13Z)-docos-13-enoate		583.546	0	0	0	23243.9	40505.2	42186.1	43091.8	34665.9	41295	40245.2	41887.4	27702.6	24675	28577.9	26714			145.886	37256.7	39523.4	26917.4	255.382	270.919	184.509	0.000219775	3.6951e-07	6.87436e-08	1.49051	1.50332	1.44894
2.92_201.1113n	2.92	202.119	PDC	3-Amino-5-morpholinomethyl-2-oxazolidinone		0	0	60.996	124.922	1260.01	623.609	838.386	937.832	759.894	685.275	510.653	624.512	9777.49	10310.5	10918.8	9424.68			46.4796	914.959	645.084	10107.8	19.6852	13.8789	217.469	0.000686021	6.17494e-05	7.86122e-08	1.46509	1.47323	1.44871
0.49_129.5943m/z	0.49	129.594	PDC	2-amino-6-[(3-formylpiperidin-1-yl)amino]hexanoic acid		0	0	0	0	0	0	0	0	0	0	0	0	628.512	667.185	630.119	731.47			0	0	0	664.322	#DIV/0!	#DIV/0!	#DIV/0!	#DIV/0!	#DIV/0!	1.5069e-07	0	0	1.44847
7.06_211.1133m/z	7.06	211.113	PDC	1-[3-(aminomethyl)-4-fluorobut-3-en-1-yl]-4-fluorobenzene		27336.8	27279	26791.8	25090.5	27269.3	23165.3	23164	22101.8	15683.8	13793.7	12278.8	13618.7	11991.5	11835.7	12074.5	12959.2			26624.5	23925.1	13843.7	12215.2	0.898612	0.519963	0.458797	0.0754898	6.49829e-06	2.8978e-07	1.16067	1.4953	1.44733
3.42_219.1339m/z	3.42	219.134	PDC	(4S)-4-Boc-aminooxolan-2-one		289.076	176.019	160.973	327.338	0	106.985	91.5251	416.038	136.917	366.302	197.786	318.096	2529.69	2507.1	2882.39	2734.66			238.352	153.637	254.776	2663.46	0.644581	1.06891	11.1745	0.427313	0.814661	2.89944e-07	0.836248	0.66876	1.44709
8.24_313.1044m/z	8.24	313.104	PDC	8-(2-Hydroxy-1-methoxy-3-methylbut-3-enyl)-7-methoxychromen-2-one		0	0	0	0	9690.81	13007.4	10449.4	12335.5	35900.2	40115.2	35817.8	35443.7	67870.9	73577.5	65321.8	60141			0	11370.8	36819.2	66727.8	#DIV/0!	#DIV/0!	#DIV/0!	6.48384e-06	4.81421e-08	3.52903e-07	1.52361	1.50669	1.44628
1.78_219.1338m/z	1.78	219.134	PDC	(4S)-4-Boc-aminooxolan-2-one		0	215.676	0	0	0	0	0	0	83.5612	0	0	0	2023.63	1949.56	1978.97	1758.67			53.919	0	20.8903	1927.71	0	0.387439	35.7519	0.355918	0.588611	3.8166e-07	0.895817	0.718537	1.44707
9.27_455.1182n	9.27	456.125	PDC	Apafant		150680	145313	151096	143849	159633	150141	149277	152591	118855	113708	119497	117469	84838.4	93004.4	89989	89486			147735	152910	117382	89329.5	1.03503	0.794547	0.604661	0.133905	1.0449e-05	4.04477e-07	1.03309	1.48744	1.44588
11.33_257.1720m/z	11.33	257.172	PDC	Tri(propylene glycol) propyl ether		2266.29	1988.73	2186.54	2473.56	8912.47	7580.54	7147.22	7413.28	7626.55	7275.59	6811.35	7464.71	5536.2	6013.66	6073.5	5904.84			2228.78	7763.38	7294.55	5882.05	3.48324	3.27289	2.63913	9.65855e-06	2.71327e-07	4.0917e-07	1.52351	1.50471	1.44722
8.62_229.1409m/z	8.62	229.141	PDC	Tri(propylene glycol) methyl ether		16601.7	15107.5	15570.8	15425.8	32291.5	29569.6	27123.3	26696.7	28318.3	27059.2	25900.8	26286.7	24988.3	26077.1	24938.8	25840.7			15676.5	28920.3	26891.3	25461.2	1.84482	1.71539	1.62417	5.92317e-05	1.89966e-06	5.07347e-07	1.50809	1.49999	1.44655
8.24_298.0815n	8.24	299.089	PDC	2-carboxylato-1-{3-carboxylato-3-[(3-carboxylato-3-oxopropyl)azaniumyl]propyl}azetidin-1-ium-1-yl		0	0	0	0	1354.75	2401.98	2056.66	2476.41	7424.45	8069.68	9320.38	8903.42	15914.1	18876.5	15864	15774			0	2072.45	8429.48	16607.1	#DIV/0!	#DIV/0!	#DIV/0!	0.000190954	1.05157e-06	5.86147e-07	1.49073	1.50152	1.44471
15.38_393.2220m/z	15.38	393.222	PDC	Pro-Val-Arg		6015.16	6098.53	6057.39	6870.37	5449.85	5127.44	4534.87	4466.96	7887.63	10828.6	7041.34	10117.8	1178.46	1173.82	1440.7	899.63			6260.36	4894.78	8968.84	1173.15	0.781869	1.43264	0.187394	0.00474403	0.0258418	5.88195e-07	1.37806	1.23948	1.4453
15.38_405.1779m/z	15.38	405.178	PDC	2-[4-[3-(6-Quinolylmethyl)triazolo[4,5-b]pyrazin-5-yl]pyrazol-1-yl]ethanol		5347.19	6058.53	5076.27	5243.55	6421.77	5509.02	3766.23	3778.13	8122.16	11342	5798.41	7060	871.476	831.36	698.543	776.444			5431.39	4868.79	8080.64	794.456	0.896417	1.48777	0.146271	0.448846	0.0703995	7.34988e-07	0.863829	1.09137	1.44594
4.79_394.2133m/z	4.79	394.213	PDC	Tamoxifen		0	0	0	0	0	0	0	0	0	0	0	0	1863.98	1804.59	1802.07	1496.48			0	0	0	1741.78	#DIV/0!	#DIV/0!	#DIV/0!	#DIV/0!	#DIV/0!	7.6325e-07	0	0	1.44524
8.24_227.0707n	8.24	228.078	PDC	2-Chloro-N-(4-ethoxyphenyl)propanamide		0	0	0	0	7780.82	8390.75	7908.83	9283.3	20177.9	23716.5	23825.9	26545.8	35439.8	41749.3	43071.9	44742.5			0	8340.93	23566.5	41250.9	#DIV/0!	#DIV/0!	#DIV/0!	3.04155e-07	1.85845e-06	9.27148e-07	1.53545	1.49866	1.44563
8.62_174.0583m/z	8.62	174.058	PDC	N-Acetyl-L-methionine		12890.1	12967.9	13223.9	13361.6	27056.9	24904.6	23603.4	24442.4	21497.3	19999	19480	20395.9	17507.1	18173	17654.2	17181.2			13110.9	25001.8	20343	17628.9	1.90695	1.55161	1.3446	3.81661e-06	3.31382e-06	1.2481e-06	1.5282	1.4958	1.44221
8.74_667.7066m/z	8.74	667.707	PDC	2-{[3-(dioctadecylamino)propyl](2-hydroxyethyl)amino}ethan-1-ol		0	0	0	0	0	0	0	0	0	0	0	0	4181.08	3597.67	4649.47	4210.33			0	0	0	4159.64	#DIV/0!	#DIV/0!	#DIV/0!	#DIV/0!	#DIV/0!	1.26147e-06	0	0	1.44179
8.87_465.2668m/z	8.87	465.267	PDC	1-[(4-tert-butylphenyl)methyl]-4-[(4-chlorophenyl)(phenyl)methyl]piperazine		5813.56	6052.5	5579.6	5539.32	2211.58	2272.48	2170.31	1839.49	1255.03	2601.11	1594.16	2857.91	1737.75	2442.33	2113.39	1896.29			5746.24	2123.47	2077.05	2047.44	0.36954	0.361462	0.356309	3.7565e-07	0.00010053	1.31387e-06	1.53556	1.46241	1.44353
9.83_366.1247n	9.83	367.132	PDC	7-(3-chloro-2-hydroxy-3-methylbutoxy)-8-(3-methyl-2-oxobutyl)-2H-chromen-2-one		65049.5	61903	63148.6	66855.4	150009	145145	142712	133895	111027	121794	123926	129665	113827	118150	122056	126571			64239.1	142940	121603	120151	2.22513	1.89297	1.87037	5.46587e-07	7.69257e-06	1.33839e-06	1.53451	1.49299	1.44464
4.54_328.1977m/z	4.54	328.198	PDC	Ala-Gln-Lys		0	0	0	0	0	0	0	0	0	0	0	0	2803.3	3432.07	2785.64	3249.66			0	0	0	3067.67	#DIV/0!	#DIV/0!	#DIV/0!	#DIV/0!	#DIV/0!	1.40697e-06	0	0	1.44288
3.25_257.1130m/z	3.25	257.113	PDC	3-(2,4-Dimethoxyanilino)-3-oxopropanoic acid		3694.6	3810.1	4477.96	4541.91	26582.8	25764.8	26249.1	29584	11718.7	11267.4	11524.2	12488.1	29597.8	34863.9	35477.6	36851.5			4131.14	27045.2	11749.6	34197.7	6.54665	2.84415	8.27802	2.27033e-07	5.45252e-07	1.48734e-06	1.53628	1.50315	1.44439
16.51_363.2866m/z	16.51	363.287	PDC	propyl (9E)-12-hydroxyoctadec-9-enoate		21250.6	22334.7	21759.3	21906.1	6415.15	20001.6	15196.6	12385.5	21402.9	24501.9	23490	19705.4	11103.4	8918.46	11203.3	9414.27			21812.7	13499.7	22275	10159.9	0.618894	1.0212	0.465778	0.0265943	0.687647	1.52529e-06	1.27133	0.436736	1.4426
1.47_205.1182m/z	1.47	205.118	PDC	Ethyl 2-acetamido-3-oxobutanoate		91.7059	0	0	241.367	126.038	155.475	76.997	277.428	0	226.798	257.852	165.067	2759.86	3427.5	3356.43	3038.31			83.2682	158.984	162.429	3145.53	1.90931	1.95068	37.7758	0.328314	0.365713	1.52851e-06	0.795089	0.858649	1.4425
2.62_188.1066m/z	2.62	188.107	PDC	Met-Pro-Lys		0	0	0	0	0	0	0	0	0	0	0	0	4031.92	4558.52	4928.8	5279.8			0	0	0	4699.76	#DIV/0!	#DIV/0!	#DIV/0!	#DIV/0!	#DIV/0!	2.15352e-06	0	0	1.44283
2.74_362.0857m/z	2.74	362.086	PDC	Adenosine 2',3'-cyclic monophosphate		69894.8	67261.5	66582.4	67191.8	73381.2	66689.2	64118	62308.8	54862.7	48101.1	45259.3	48796.2	131070	132290	125268	117714			67732.6	66624.3	49254.8	126586	0.983637	0.727195	1.8689	0.677179	0.00013641	2.42728e-06	0.803441	1.46365	1.44132
7.06_202.1437m/z	7.06	202.144	PDC	(2S,3aS,7aS)-Octahydro-1H-indole-2-carboxylic acid		22537.8	21397.2	20501.4	19566.1	20368.5	17402.5	18151.7	17035.5	11542	10806.2	9480.39	10608.4	9225.58	9634.56	9120.45	10040			21000.6	18239.6	10609.3	9505.15	0.868524	0.505187	0.452612	0.0304216	9.82907e-06	2.46759e-06	1.26186	1.49291	1.44275
4.61_204.1362m/z	4.61	204.136	PDC	Phe-Leu-Lys		0	0	0	0	0	0	0	0	0	0	0	0	2031.53	2052.64	1604.12	1754.85			0	0	0	1860.78	#DIV/0!	#DIV/0!	#DIV/0!	#DIV/0!	#DIV/0!	2.61088e-06	0	0	1.44013
4.26_231.1702m/z	4.26	231.17	PDC	Ile-Val		126.142	99.8784	258.33	148.793	0	152.636	75.6418	0	313.994	111.046	188.915	97.989	2955.53	3144.23	2931.75	2410.38			158.286	57.0694	177.986	2860.47	0.360546	1.12446	18.0715	0.0915962	0.756086	2.87651e-06	1.14318	0.375005	1.43953
4.64_281.1130m/z	4.64	281.113	PDC	Phe-Asp		97.0921	100.637	315.431	91.8997	426.526	382.723	541.392	405.315	596.924	579.629	455.925	523.526	2276.67	1990.37	1795.06	2057.89			151.265	438.989	539.001	2030	2.90212	3.56329	13.4201	0.0044844	0.000866858	3.08718e-06	1.37236	1.4215	1.4396
10.39_536.3305m/z	10.39	536.331	PDC	6-amino-2-{[1-(2-{[1-(2-aminoacetyl)pyrrolidin-2-yl]formamido}-5-[(diaminomethylidene)amino]pentanoyl)pyrrolidin-2-yl]formamido}hexanoic acid		11254.2	11012.7	11673.9	10856.8	6557.79	7029.71	6078.52	7659.65	3088.42	2967.18	3987.68	4662.78	4523.22	5879.37	4404.08	4542.64			11199.4	6831.42	3676.51	4837.33	0.609979	0.328277	0.431926	2.66776e-05	2.48371e-06	3.45608e-06	1.50875	1.49654	1.43704
4.36_223.1076m/z	4.36	223.108	PDC	1-(4-amino-4-carboxybutanoyl)piperidine-2-carboxylic acid		659.502	619.296	1079.46	736.212	590.697	676.4	494.202	766.569	714.23	622.044	848.242	729.058	4392.38	4333.67	4710.57	3784.98			773.618	631.967	728.393	4305.4	0.816898	0.941541	5.56528	0.28219	0.706808	3.60681e-06	0.792031	0.436966	1.43878
3.83_265.1581m/z	3.83	265.158	PDC	Mirtazapine		0	0	0	0	0	0	0	0	0	0	0	0	1828.62	2227.92	1781.17	2251.85			0	0	0	2022.39	#DIV/0!	#DIV/0!	#DIV/0!	#DIV/0!	#DIV/0!	3.72279e-06	0	0	1.43911
6.76_532.2911m/z	6.76	532.291	PDC	2-[5,7-Dihydroxy-3-oxo-6-[(2E,6E)-3,7,11-trimethyldodeca-2,6,10-trienyl]-1H-isoindol-2-yl]pentanedioic acid		0	0	0	0	0	0	217.726	0	0	0	0	0	7427.44	7331.33	8639.34	9499.14			0	54.4315	0	8224.31	#DIV/0!	#DIV/0!	#DIV/0!	0.355918	#DIV/0!	3.99769e-06	0.663667	0	1.43863
14.64_501.3118m/z	14.64	501.312	PDC	(7Z)-14-[5-(3-heptyloxiran-2-yl)penta-1,3-diyn-1-yl]-1,5,5,8-tetramethyl-15-oxatricyclo[9.4.0.0â´,â·]pentadeca-7,13-diene		0	0	0	0	0	0	0	232.489	0	0	0	0	1683.16	1264.11	1562.3	1382.78			0	58.1222	0	1473.09	#DIV/0!	#DIV/0!	#DIV/0!	0.355918	#DIV/0!	4.03137e-06	0.837518	0	1.43896
7.65_298.1437m/z	7.65	298.144	PDC	Ipriflavone		0	0	0	0	0	0	0	0	222.074	123.361	0	189.39	492.373	565.968	456.987	609.044			0	0	133.706	531.093	#DIV/0!	#DIV/0!	#DIV/0!	#DIV/0!	0.0344215	4.75045e-06	0	1.2145	1.43741
10.27_341.2432m/z	10.27	341.243	PDC	N-3-Oxotetradec-7Z-enoyl-L-homoserine lactone		12661.4	12100.2	12772.8	12880.9	11831.4	10628.6	10492.7	10106.3	11461.3	10629.9	10436.7	10944.3	7508.61	6651.82	5860.88	6940.04			12603.8	10764.8	10868	6740.34	0.854086	0.862281	0.534784	0.0042118	0.000863402	5.01693e-06	1.40234	1.41407	1.43644
7.45_495.2490m/z	7.45	495.249	PDC	1-Mesityl-5-oxo-3-pyrrolidinecarboxylic acid		0	0	0	0	0	0	0	0	0	0	0	0	760.557	830.311	899.894	653.569			0	0	0	786.083	#DIV/0!	#DIV/0!	#DIV/0!	#DIV/0!	#DIV/0!	5.61149e-06	0	0	1.43452
6.96_277.1181m/z	6.96	277.118	PDC	Glu-Phe		121.363	214.246	160.592	167.076	361.976	265.932	304.61	332.313	471.161	308.03	232.334	346.27	1080.47	1374.84	1278.63	1126.26			165.819	316.208	339.449	1215.05	1.90695	2.04711	7.32756	0.00169107	0.0174201	5.87022e-06	1.43273	1.25856	1.43528
15.61_586.3091m/z	15.61	586.309	PDC	Ganoderic acid H		19853.4	21503.7	21417.8	18919.4	46342.3	41700.1	41546.5	37343.8	65126.7	81788.5	81496.2	70279.3	52930.9	46966.4	55810.8	56339.8			20423.6	41733.2	74672.7	53012	2.04338	3.6562	2.59563	3.4103e-05	1.3373e-05	6.61363e-06	1.51356	1.48567	1.43308
7.65_407.2249m/z	7.65	407.225	PDC	Ala-Glu-Arg		4338.19	4051.71	4300.85	4548.05	1719.74	2305.76	1419.06	1459.22	1793.84	1366.45	1935.38	2137.44	1446.02	1872.16	2045.29	1437.12			4309.7	1725.95	1808.28	1700.15	0.40048	0.419583	0.394493	2.85322e-05	1.27511e-05	7.7047e-06	1.51001	1.48842	1.43423
11.08_318.3001m/z	11.08	318.3	PDC	Heptadecasphing-4-enine		824.748	1052.71	892.261	865.911	0	591.96	559.361	219.569	0	200.422	82.4922	120.525	0	0	148.962	0			908.908	342.723	100.86	37.2404	0.377071	0.110968	0.0409727	0.00935803	1.65453e-05	8.2887e-06	1.35147	1.48478	1.43474
16.26_379.2816m/z	16.26	379.282	PDC	N-[6,6-Dimethyl-5-(1-methylisonipecotoyl)-1,4-dihydropyrrolo[3,4-c]pyrazol-3-yl]-3-methylbutyramide		91527.5	94511.1	87059.9	86616.6	91074.8	110196	96302.2	84248.1	163921	172639	160975	160230	53038.5	43089.8	47564.6	41969.9			89928.8	95455.3	164441	46415.7	1.06145	1.82857	0.516138	0.37849	6.05614e-07	8.88924e-06	0.866181	1.5022	1.43598
6.79_373.2443m/z	6.79	373.244	PDC	Pro-Pro-Lys		0	0	0	0	0	0	0	0	0	0	0	0	3560.27	3572.15	3150.77	4416.29			0	0	0	3674.87	#DIV/0!	#DIV/0!	#DIV/0!	#DIV/0!	#DIV/0!	8.91968e-06	0	0	1.43244
6.43_313.6681m/z	6.43	313.668	PDC	2-(9-{[4-(dimethylamino)-3-hydroxy-6-methyloxan-2-yl]oxy}-3-ethyl-7-hydroxy-2,8,12,16-tetramethyl-5,13-dioxo-4,17-dioxabicyclo[14.1.0]heptadec-14-en-10-yl)acetaldehyde		0	0	0	0	0	0	0	0	0	0	0	0	1172.49	869.477	1089.65	1229.45			0	0	0	1090.27	#DIV/0!	#DIV/0!	#DIV/0!	#DIV/0!	#DIV/0!	9.00179e-06	0	0	1.43085
1.01_260.1603m/z	1.01	260.16	PDC	Ile-Gln		0	0	0	0	0	196.482	603.235	688.847	0	0	0	261.698	4870.86	3829.63	5098.06	5465.24			0	372.141	65.4244	4815.95	#DIV/0!	#DIV/0!	#DIV/0!	0.0638342	0.355918	9.29095e-06	1.18074	0.747257	1.43095
1.30_233.0385n	1.3	234.046	PDC	N-(5-Butyl-[1,3,4]thiadiazol-2-yl)-2-chloroacetamide		7094.76	7009.25	7445.38	8765.92	14710.9	13669.1	13720.2	14711.1	15545.4	16326.6	15245	16558.7	18196	19376.3	21027.3	21860			7578.83	14202.8	15919	20114.9	1.87401	2.10045	2.65409	1.16554e-05	3.43634e-06	9.51799e-06	1.52189	1.49796	1.43685
8.62_308.1192n	8.62	309.126	PDC	5,5-dimethyl-2-[(2-phenylacetamido)methyl]-1,3-thiazolidine-4-carboxylic acid		1.46386e+06	1.49411e+06	1.51879e+06	1.54678e+06	2.9255e+06	2.76957e+06	2.68624e+06	2.74483e+06	2.33002e+06	2.32974e+06	2.29296e+06	2.38406e+06	2.01662e+06	2.16176e+06	2.01652e+06	1.99952e+06			1.50588e+06	2.78154e+06	2.33419e+06	2.04861e+06	1.84711	1.55005	1.3604	3.79164e-07	6.02666e-08	1.2929e-05	1.53563	1.50729	1.42882
4.08_273.1466m/z	4.08	273.147	PDC	2,3-dihydroxy-4,6a,6b,11,11,14b-hexamethyl-1,2,3,4,4a,5,6,6a,6b,7,8,8a,9,10,11,12,12a,14,14a,14b-icosahydropicene-4,8a-dicarboxylate		0	0	0	0	0	0	0	0	0	0	0	96.9336	3470.78	4165.8	4518.97	5057.4			0	0	24.2334	4303.24	#DIV/0!	#DIV/0!	#DIV/0!	#DIV/0!	0.355918	1.31107e-05	0	0.747257	1.43448
14.90_320.2558m/z	14.9	320.256	PDC	1-Cyclopentyl-1H-pyrazol-5-amine		20492.5	21774.6	21280.3	18994.2	24788.5	21529.3	22132.7	17659.4	15248.3	20497	19449.1	18771.1	12042.3	9930.74	10160.1	10332.8			20635.4	21527.5	18491.4	10616.5	1.04323	0.8961	0.514478	0.59539	0.147516	1.32451e-05	0.768237	0.868591	1.43396
3.29_246.1447m/z	3.29	246.145	PDC	Asn-Ile		0	0	0	0	0	0	0	0	0	0	0	0	1901.42	2425.94	1893.39	1713.37			0	0	0	1983.53	#DIV/0!	#DIV/0!	#DIV/0!	#DIV/0!	#DIV/0!	1.33289e-05	0	0	1.42861
1.05_161.0146n	1.05	162.022	PDC	(4-Oxo-1,3-thiazolidin-3-yl)acetic acid		99220.1	102453	94221.2	98711.3	65516.2	61177.6	61909.2	65611.9	79262.6	72203.6	71957.5	72614.2	69040.3	64959	59968.1	60497.5			98651.5	63553.7	74009.5	63616.2	0.644225	0.750212	0.644859	2.60353e-06	5.47021e-05	1.34138e-05	1.53025	1.47243	1.43204
16.59_365.3024m/z	16.59	365.302	PDC	(2S)-3-[(1Z)-octadec-1-en-1-yloxy]propane-1,2-diol		419997	432432	429336	460867	144321	362146	152187	279260	486612	539655	527808	567029	292232	296827	272729	261972			435658	234478	530276	280940	0.538216	1.21718	0.644864	0.00926699	0.00243156	1.36193e-05	1.31949	1.39383	1.42922
3.75_404.1927m/z	3.75	404.193	PDC	1H-Indole-3-carboxamide, N-[1-(aminocarbonyl)-2,2-dimethylpropyl]-1-(5-hydroxypentyl)-		0	0	0	0	0	0	0	0	0	0	0	0	1618.69	1481.09	2018.32	2024.84			0	0	0	1785.74	#DIV/0!	#DIV/0!	#DIV/0!	#DIV/0!	#DIV/0!	1.36912e-05	0	0	1.42976
1.30_335.9955m/z	1.3	335.995	PDC	2-[2-(4-Sulfamoylphenoxy)ethylthio]acetic acid		6721.23	5596.49	6036.86	4769.12	12548.8	10821.9	9110.31	8533.4	11262.6	11501.6	9635.47	9540.46	14728.1	13664.3	12868.2	12844.8			5780.93	10253.6	10485	13526.4	1.7737	1.81373	2.33983	0.00411209	0.000390404	1.37278e-05	1.40289	1.44904	1.43462
0.61_149.0638m/z	0.61	149.064	PDC	4,6-Difluoro-2-pyrimidinamine		30529.8	33948.1	29674.7	31368.1	29334.8	28901.9	26501.8	21614.9	30352.5	26187.1	24725.3	22838.6	18487.1	18617	16454.3	16894.1			31380.2	26588.4	26025.9	17613.1	0.847299	0.829373	0.561282	0.053346	0.0272277	1.38935e-05	1.18793	1.21952	1.43223
12.22_456.7856m/z	12.22	456.786	PDC	(2S)-2-amino-3-({[(2R)-3-[(13Z)-docos-13-enoyloxy]-2-{[(5R,6R,7Z,9Z,11E,13E,15S,17Z)-5,6,15-trihydroxyicosa-7,9,11,13,17-pentaenoyl]oxy}propoxy](hydroxy)phosphoryl}oxy)propanoic acid		5807.26	6083.79	6369.53	6273.31	4412.91	4501.94	4559.32	3168.17	902.098	1605.91	1846.46	801.521	3675.51	3011.34	3186.21	2733.86			6133.47	4160.58	1289	3151.73	0.678341	0.210158	0.513857	0.00142629	2.71578e-06	1.41418e-05	1.43733	1.4968	1.43508
4.34_317.6742m/z	4.34	317.674	PDC	6-amino-2-(2-{2-[2-amino-3-(4-hydroxyphenyl)propanamido]-5-[(diaminomethylidene)amino]pentanamido}-3-phenylpropanamido)hexanamide		0	0	0	0	0	0	0	0	0	0	0	0	33877.9	32638.2	27926.7	23695.2			0	0	0	29534.5	#DIV/0!	#DIV/0!	#DIV/0!	#DIV/0!	#DIV/0!	1.4801e-05	0	0	1.43228
10.95_261.1096m/z	10.95	261.11	PDC	Gly-Trp		25195.6	21675.3	21530.8	21754.9	79979.7	66292.6	57717	54879	59180.5	53524.8	49032.3	49491.8	35776	39186.5	36656.3	36778.7			22539.1	64717.1	52807.4	37099.4	2.87132	2.34292	1.646	0.00031456	1.98963e-05	1.48018e-05	1.48339	1.48687	1.43333
17.15_834.6794m/z	17.15	834.679	PDC	N-[(2S,3R,4E)-3-hydroxy-1-{[(2R,5S,6R)-3,4,5-trihydroxy-6-(hydroxymethyl)oxan-2-yl]oxy}octadec-4-en-2-yl]tetracosanamide		0	0	0	0	18596.7	33288.2	34108.1	34066	29257	36720.1	17373.2	37651.5	28108.7	24695.7	28050	35652.7			0	30014.8	30250.5	29126.8	#DIV/0!	#DIV/0!	#DIV/0!	0.00022179	0.000654411	1.55075e-05	1.49027	1.43771	1.42799
7.06_152.0837n	7.06	153.091	PDC	4-Hydroxynonenal alkyne		8939.26	8780.81	8843.73	9351.07	9314.81	7806.58	7353.93	8758.32	6658.53	5948.58	5370.82	5768.22	5593.27	5673.93	6112.58	6478.48			8978.72	8308.41	5936.53	5964.56	0.925345	0.661178	0.6643	0.198093	5.17168e-05	1.65802e-05	0.985072	1.47299	1.43279
16.01_570.3529m/z	16.01	570.353	PDC	(2-{[(2R)-2-hydroxy-3-[(11Z,14Z)-icosa-11,14-dienoyloxy]propyl phosphono]oxy}ethyl)trimethylazanium		0	565.751	374.608	321.607	1612.24	1841.71	1296.62	1809.2	4596.12	3096.54	3461.94	3329.56	2242.29	2356.17	2721.84	2792.71			315.492	1639.94	3621.04	2528.25	5.19806	11.4775	8.01369	0.000248772	8.51828e-05	1.70968e-05	1.48184	1.46634	1.43204
8.52_481.1750m/z	8.52	481.175	PDC	2-[(4-Methylbenzyl)thio]aniline		13736.8	15627.1	14564.4	16433.3	33772.4	31359.3	26681.5	30318.9	24494.1	28133	24364.5	26935.2	24710.5	24722.3	23650.4	22977.4			15090.4	30533	25981.7	24015.1	2.02334	1.72174	1.59142	6.78744e-05	6.18384e-05	1.822e-05	1.5036	1.47311	1.42839
2.57_269.1071m/z	2.57	269.107	PDC	(2R,3S,4R,5R,6S)-6-{[(2E,4E,6E,8E)-3,7-dimethyl-9-[(1R,6R)-2,2,6-trimethyl-7-oxabicyclo[4.1.0]heptan-1-yl]nona-2,4,6,8-tetraenoyl]oxy}-3,4,5-trihydroxyoxane-2-carboxylic acid		87837.1	97170.4	106958	96195.2	119865	121560	116505	119159	135631	129038	141305	154056	147539	162232	156595	154909			97040.3	119272	140007	155319	1.2291	1.44278	1.60056	0.00153454	0.000624717	2.26489e-05	1.43185	1.42812	1.4271
8.21_229.0221m/z	8.21	229.022	PDC	Gly-Asp		0	0	0	0	181.377	161.709	146.368	253.563	934.94	498.212	557.041	1169.98	2106.66	1595.27	1415.35	1684.9			0	185.754	790.042	1700.54	#DIV/0!	#DIV/0!	#DIV/0!	0.000228518	0.00255949	2.46223e-05	1.48182	1.36414	1.42695
0.47_176.0917m/z	0.47	176.092	PDC	4,6-Dioxoheptanoic acid		455.392	396.433	385.823	373.173	1752.62	1450.72	1365.32	1647.18	1177.14	1054.73	967.778	1325.15	1012.86	1273.55	1288.58	1290.34			402.705	1553.96	1131.2	1216.33	3.8588	2.809	3.0204	1.45132e-05	9.65622e-05	2.5083e-05	1.51928	1.46565	1.42968
16.46_283.2873n	16.46	284.295	PDC	Stearamide		37621.1	40615.5	38392.3	44432.7	10174.5	28427.2	25009.7	26717.6	32029.5	35931.3	33602	31075.5	23301.1	21913.2	21434.5	23056.5			40265.4	22582.2	33159.5	22426.3	0.560835	0.823524	0.556962	0.00743866	0.00874451	3.01216e-05	1.36571	1.28563	1.42308
8.44_515.1694m/z	8.44	515.169	PDC	Dihydrooroselol		9250.07	8801.78	7683.03	7612.91	23253.3	21742.3	19734.1	22763	17590.7	17093.9	15687.8	15726.3	13186.2	13801.5	12908.4	13325.4			8336.95	21873.2	16524.7	13305.4	2.62364	1.9821	1.59595	4.76899e-06	1.30736e-05	3.24577e-05	1.52586	1.49133	1.42939
15.64_545.3475n	15.64	546.355	PDC	(2-{[(2R)-2-hydroxy-3-[(5Z,8Z,11Z)-icosa-5,8,11-trienoyloxy]propyl phosphono]oxy}ethyl)trimethylazanium		4086.06	4082.53	2287.84	4256.35	9586.95	8744.32	8292.52	6428.5	11778.4	12805.3	13320.3	10041.9	13825.6	12998.9	15698.1	17015.9			3678.19	8263.07	11986.5	14884.6	2.2465	3.2588	4.04671	0.00133884	7.04095e-05	3.37402e-05	1.4321	1.47095	1.42249
15.79_612.3247m/z	15.79	612.325	PDC	2-amino-3-({[3-(henicosanoyloxy)-2-hydroxypropoxy](hydroxy)phosphoryl}oxy)propanoic acid		14034.5	16394.5	16601.6	17373.1	27373.4	30186.8	26607.6	25095.6	38137.3	43735.9	45732.3	36444.1	36176.3	37347.1	44443.7	43386			16100.9	27315.9	41012.4	40338.3	1.69654	2.54721	2.50534	0.000126708	3.93514e-05	3.41836e-05	1.4965	1.47736	1.42508
0.61_185.0766m/z	0.61	185.077	PDC	[2-(4-Fluorophenyl)phenyl]methylamine		126202	124044	119080	126176	112465	109575	103662	97733.4	118829	104600	103622	100044	76433.4	87775.8	87643.2	74402.6			123875	105859	106774	81563.8	0.854559	0.861945	0.658434	0.0027025	0.00863861	3.88724e-05	1.4072	1.30138	1.41767
10.39_514.3486m/z	10.39	514.349	PDC	N-{1-[3,4-dihydroxy-5-(hydroxymethyl)oxolan-2-yl]-2-oxo-1,2-dihydropyrimidin-4-yl}hexadecanamide		2708.53	2491.96	2618.67	2871.67	1714.68	696.486	1684.77	1550.18	448.103	569.547	653.019	1057.95	1377.62	1305.14	1150.89	845.683			2672.71	1411.53	682.155	1169.83	0.528127	0.25523	0.437696	0.00253345	1.33825e-05	4.25784e-05	1.41488	1.49077	1.4215
16.83_341.2449m/z	16.83	341.245	PDC	Arachidonic acid methyl ester		547.109	887.133	750.757	1035.24	721.668	1286.63	622.141	939.731	1121.22	693.581	481.995	810.481	3322.49	3493.99	2928.24	4033.28			805.06	892.541	776.819	3444.5	1.10866	0.964921	4.27856	0.644306	0.87279	4.40667e-05	0.624078	0.477992	1.41936
7.86_575.3399m/z	7.86	575.34	PDC	4-amino-N-{5-amino-4-[(3-amino-6-{[(2-hydroxyethyl)amino]methyl}-3,4-dihydro-2H-pyran-2-yl)oxy]-2-{[3,5-dihydroxy-5-methyl-4-(methylamino)oxan-2-yl]oxy}-3-hydroxycyclohexyl}-2-hydroxybutanamide		0	0	0	0	0	0	0	0	0	0	0	0	4229.17	3990.52	4489.32	5981.01			0	0	0	4672.5	#DIV/0!	#DIV/0!	#DIV/0!	#DIV/0!	#DIV/0!	4.54858e-05	0	0	1.41913
4.39_444.7265m/z	4.39	444.726	PDC	(4E)-3-hydroxy-5-(2-{hydroxy[2-hydroxy-5-methyl-6-(3-{3,5,10'-trimethyl-3',7',12'-trioxaspiro[piperidine-2,4'-tricyclo[6.3.1.0Â²,â¶]dodecane]-8'-yl}prop-1-en-2-yl)oxan-2-yl]methyl}-6-methyl-2,3,3'',3a,6,6'',7,7a-octahydrodispiro[furo[3,2-b]pyran-5,2'-oxolane-5',2''-pyran]-6''-yl)pent-4-enoic acid		0	0	0	0	0	0	0	0	0	0	0	0	4971.56	7802	6130.89	7309.14			0	0	0	6553.4	#DIV/0!	#DIV/0!	#DIV/0!	#DIV/0!	#DIV/0!	4.75848e-05	0	0	1.4227
9.05_250.0599m/z	9.05	250.06	PDC	Pallidol		0	0	0	0	667.794	1253.89	964.808	1831.12	2612.66	2974.54	2886.77	3897.14	2827.62	3603.45	3917.58	4574.33			0	1179.4	3092.78	3730.74	#DIV/0!	#DIV/0!	#DIV/0!	0.00314067	3.20808e-05	4.92837e-05	1.40301	1.47981	1.42421
3.80_263.0960m/z	3.8	263.096	PDC	2-hydroxy-2-[6-(methylsulfanyl)hexyl]butanedioate		2245.52	2361.03	2164.69	1925.75	4223.97	4758.75	4659.34	4915.84	4504.2	4099.71	3560.69	4337.47	3866.19	3693.93	3849.9	3367.9			2174.25	4639.47	4125.52	3694.48	2.13383	1.89745	1.6992	7.85843e-06	0.000131093	4.92961e-05	1.52451	1.4661	1.42172
7.93_481.1751m/z	7.93	481.175	PDC	2-[(4-Methylbenzyl)thio]aniline		13800.6	13850.4	14852.8	13395.5	31431.3	29677.8	26013.4	27768.1	26230.6	23092.6	22535.6	24174.5	23698.4	22358.7	20172.9	22843.2			13974.8	28722.7	24008.3	22268.3	2.05532	1.71797	1.59346	1.88121e-05	2.58982e-05	5.16119e-05	1.51702	1.48222	1.41598
0.99_208.0637m/z	0.99	208.064	PDC	3-{[1,3-dihydroxy-2-(hydroxymethyl)propan-2-yl]amino}propane-1-sulfonic acid		1122.11	1836.79	1154.3	1197.26	4373.69	3615.56	4044.39	2662.45	4169.76	3167.22	3873.52	3030.05	4324.13	4230.81	3724.09	3528.46			1327.61	3674.02	3560.14	3951.87	2.76739	2.68161	2.97667	0.00121018	0.00045536	5.20561e-05	1.43846	1.44332	1.42296
16.24_614.3404m/z	16.24	614.34	PDC	2-{[6-(benzylamino)-9-methyl-9H-purin-2-yl]amino}ethan-1-ol		8457.57	10325.5	11220	11767.9	20419.2	23276.7	20406.7	19427.7	61117.2	59008.5	53067.2	58196.4	27175.6	27462	29290.9	22608.1			10442.7	20882.6	57847.3	26634.1	1.99972	5.53948	2.55049	7.92627e-05	2.37189e-07	5.33223e-05	1.50325	1.50517	1.41748
0.61_366.1319n	0.61	367.139	PDC	N-Succinimidyl 4-[4-(dimethylamino)phenylazo]benzoate		75372	69290.5	54638.7	66904.5	52802.6	52912.3	37475.9	47500.9	58791.7	46349.9	46677.3	45720.3	16319.9	15127.3	20321.1	23117.4			66551.4	47672.9	49384.8	18721.4	0.716332	0.742055	0.281308	0.015759	0.01865	5.40275e-05	1.29134	1.25923	1.41977
15.76_524.2722m/z	15.76	524.272	PDC	1-Oleoyl-sn-glycero-3-phosphoethanolamine		5006.13	5071.5	4346.6	3989.02	10015.6	8352.99	9034.65	7361.99	14000.4	16959.1	14364.3	12096.4	11358.8	10061.8	12522.4	13007.5			4603.31	8691.32	14355.1	11737.7	1.88806	3.11842	2.54983	0.000572982	8.08668e-05	5.518e-05	1.46506	1.46537	1.41326
5.91_201.1097m/z	5.91	201.11	PDC	Tri(ethylene glycol) monoethyl ether		4460.7	4010.09	4259.33	4999.52	13843.9	11651.2	10889.5	11836.1	10516.8	10311.2	9451.73	10014.4	7809.38	8656.15	7324.84	8240.84			4432.41	12055.2	10073.5	8007.8	2.71978	2.2727	1.80665	2.63687e-05	1.86867e-06	5.54976e-05	1.51571	1.49888	1.41478
7.60_289.1888m/z	7.6	289.189	PDC	3-[(3-hydroxyheptanoyl)oxy]-4-(trimethylazaniumyl)butanoate		0	0	0	0	96.1301	0	0	0	0	0	0	0	1624.25	1922.06	1429.9	1184.49			0	24.0325	0	1540.18	#DIV/0!	#DIV/0!	#DIV/0!	0.355918	#DIV/0!	6.20231e-05	0.923154	0	1.4139
7.52_581.3129m/z	7.52	581.313	PDC	Doxepin		0	0	0	0	0	0	0	0	0	0	0	0	1886.16	2123.96	2939.91	2691.85			0	0	0	2410.47	#DIV/0!	#DIV/0!	#DIV/0!	#DIV/0!	#DIV/0!	6.25872e-05	0	0	1.41693
0.63_185.0090n	0.63	186.016	PDC	Phosphoserine		19467.8	18225	16185.8	16767.6	10242.2	7824.21	12929.6	14268.1	16268.2	10461.4	16285	11927.1	7747.52	5130.23	5796.03	8623.21			17661.6	11316	13735.4	6824.25	0.640716	0.777703	0.38639	0.00767753	0.0569693	6.37029e-05	1.36177	1.16223	1.41475
16.06_330.2767n	16.06	331.284	PDC	1-Palmitoylglycerol		217023	251593	199965	221785	244058	230848	286206	206243	501748	500676	549365	423281	112485	73279.5	86804.7	84546.4			222591	241839	493768	89279	1.08647	2.21827	0.401089	0.370505	7.2643e-05	6.3921e-05	0.617825	1.47436	1.41582
0.63_184.1192m/z	0.63	184.119	PDC	Simazine hydroxy		2974.71	3327.29	2959.9	3094.62	1605.27	2817.54	3140.73	2432.4	1876.87	1580.94	2517.14	2280.27	1904.17	1732.54	2069.52	1630.99			3089.13	2498.99	2063.81	1834.31	0.808961	0.668087	0.593794	0.135117	0.0038558	6.65969e-05	1.05413	1.36814	1.41304
16.21_487.2793m/z	16.21	487.279	PDC	[(2R)-2-hydroxy-3-[(11Z)-icos-11-enoyloxy]propoxy]phosphonic acid		375.536	421.353	0	0	0	1155.94	1272.52	738.214	2581.41	4200.61	3406	5758.36	1446	1605.18	1810.22	1476.02			199.222	791.668	3986.6	1584.36	3.9738	20.0108	7.95271	0.10456	0.00149186	6.6859e-05	1.10891	1.39451	1.41608
0.96_193.0408n	0.96	194.048	PDC	5-Chloro-2-(1H-imidazol-1-yl)phenylamine		52442.6	50217.5	48182.5	47475.3	31978.9	29682.4	26306.6	28550.6	54091.9	47449.9	45747.8	48698.7	83428.6	77773.2	70770.8	80808.8			49579.5	29129.6	48997	78195.3	0.587534	0.988252	1.57717	1.54468e-05	0.792816	6.9012e-05	1.5199	0.709363	1.41351
7.96_357.0877m/z	7.96	357.088	PDC	4-[bis(2-hydroxyphenyl)-1H-1,2,4-triazol-1-yl]benzoic acid		908.409	1158.23	908.15	1027.83	2080.98	1851.09	2086.85	2166.96	1697.14	2004.2	1542.62	1277.63	1890.62	1688.99	1671.84	1809.26			1000.65	2046.47	1630.39	1765.18	2.04513	1.62933	1.76402	2.51543e-05	0.00833728	6.96369e-05	1.51529	1.29539	1.41455
16.06_489.2408m/z	16.06	489.241	PDC	5-Heptenoic acid, 7-[(1R,2R,3S,5S)-2-[(1E,3R)-3-(2,3-dihydro-1H-inden-2-yl)-3-hydroxy-1-propen-1-yl]-3-fluoro-5-hydroxycyclopentyl]-, 1-methylethyl ester, (5Z)-		42111.6	47351.5	39030.3	40555	44321.4	45587.5	49448.1	38458	81267.5	73684.1	79320.2	62443.1	23268.4	15533.1	17361.8	18502.6			42262.1	44453.7	74178.7	18666.5	1.05186	1.75521	0.441684	0.479571	0.000444354	7.16834e-05	0.655893	1.44467	1.41598
18.14_727.5725m/z	18.14	727.572	PDC	(2-{[(2S,3R)-2-hexadecanamido-3-hydroxyoctadecyl phosphono]oxy}ethyl)trimethylazanium		0	0	0	664.74	0	748.946	697.005	1521.65	0	0	0	0	7731.47	6910.34	10401.7	10300.7			166.185	741.899	0	8836.05	4.4643	0	53.17	0.153634	0.355918	7.45383e-05	1.04736	0.762765	1.41356
6.86_294.2098m/z	6.86	294.21	PDC	Desogestrel		0	0	0	0	0	0	0	0	0	0	0	0	563.527	828.19	883.979	961.898			0	0	0	809.398	#DIV/0!	#DIV/0!	#DIV/0!	#DIV/0!	#DIV/0!	8.40565e-05	0	0	1.4192
12.58_400.2858m/z	12.58	400.286	PDC	Latanoprost ethylamide		0	0	0	0	1382.93	1240.65	1359.74	1242.59	518.842	736.317	1227.6	1491.91	10655.2	10930.6	10722.5	6541.69			0	1306.48	993.666	9712.5	#DIV/0!	#DIV/0!	#DIV/0!	3.87371e-08	0.00426593	9.44178e-05	1.53859	1.35429	1.41004
8.34_407.2016m/z	8.34	407.202	PDC	Glu-Val-Phe		0	0	0	0	0	0	0	0	0	0	0	0	1510.89	1541.93	1012.07	1074.41			0	0	0	1284.83	#DIV/0!	#DIV/0!	#DIV/0!	#DIV/0!	#DIV/0!	9.50608e-05	0	0	1.41058
7.06_296.0970m/z	7.06	296.097	PDC	Tyr-Met		5423.46	5283.47	6009.98	6497.6	5453.5	4560.99	5185.46	5431.06	3044.68	2713.16	2219.18	3005.16	1768.69	2172.63	2443.19	2994.89			5803.63	5157.75	2745.55	2344.85	0.888711	0.473074	0.404031	0.113361	0.000102894	9.88353e-05	1.11803	1.46762	1.41822
8.21_229.1499m/z	8.21	229.15	PDC	5-methyl-2,5-diazatetracyclo[13.4.0.0Â²,â·.0â¸,Â¹Â³]nonadeca-1(19),8,10,12,15,17-hexaene		0	0	0	0	0	128.306	246.305	0.0739101	733.546	917.016	687.726	916.972	1538.49	1765.91	1612.22	1012.39			0	93.6712	813.815	1482.25	#DIV/0!	#DIV/0!	#DIV/0!	0.164568	1.02589e-05	0.000101485	0.95131	1.49097	1.40649
7.06_274.0733m/z	7.06	274.073	PDC	2-Amino-4-(3,4-dimethoxyphenyl)-3-thiophenecarbonitrile		1212.06	1443.95	1535.77	1264.11	1445.68	1306.47	1051.12	1275.02	680.497	641.878	375.096	423.511	496.359	441.198	331.157	631.329			1363.97	1269.57	530.245	475.011	0.93079	0.388751	0.348256	0.429516	0.000245397	0.000101798	0.724805	1.45917	1.4093
17.55_469.3651m/z	17.55	469.365	PDC	(2R)-2-[(4R,8S)-13-hydroxy-4,8,12-trimethyltridecyl]-2,5,7,8-tetramethyl-3,4-dihydro-2H-1-benzopyran-6-ol		26879.1	28759.9	24389.3	27349	12279.3	18802.9	16029.4	15363.8	26005.9	26582.5	21356.2	28629.5	16537.4	11957.1	11303	13832.8			26844.3	15618.9	25643.5	13407.6	0.581832	0.955269	0.499457	0.000446843	0.526328	0.000102136	1.47005	0.641824	1.40699
1.34_258.0252m/z	1.34	258.025	PDC	1-(2-Thienylsulfonyl)-3-piperidinecarboxylic acid		1213.94	1102.12	1909.19	2241.19	3117.33	3652.08	2681.76	3576.88	3194.52	3728.99	3924.34	4430.75	4011.58	4451.01	4684.86	4621.44			1616.61	3257.01	3819.65	4442.22	2.01472	2.36275	2.74787	0.0036067	0.00107452	0.000104329	1.38384	1.42857	1.41762
3.90_295.1871m/z	3.9	295.187	PDC	4-Hydroxy-L-isoleucine		0	74.4252	0	91.2708	136.999	91.2022	0	0	0	172.45	0	0	1144.68	1517.83	1331.89	909.538			41.424	57.0504	43.1124	1225.98	1.37723	1.04076	29.596	0.722047	0.973855	0.000108539	0.721036	0.262943	1.40249
7.35_794.5423n	7.35	795.55	PDC	[(2R)-3-(docosanoyloxy)-2-{[(6E,8Z,11Z,14Z)-5-oxoicosa-6,8,11,14-tetraenoyl]oxy}propoxy]phosphonic acid		0	0	0	0	1879.39	1621.4	1642.57	1903.73	1823.25	2103.34	998.479	1628.69	19116.1	22470.6	24073.8	32016.1			0	1761.77	1638.44	24419.2	#DIV/0!	#DIV/0!	#DIV/0!	3.97395e-07	0.000427876	0.000110081	1.53513	1.44716	1.41286
0.69_387.2844n	0.69	388.292	PDC	Ile-Lys-Lys		0	0	0	0	0	0	0	0	0	0	0	0	8770.38	5392.91	6178.98	8163.12			0	0	0	7126.35	#DIV/0!	#DIV/0!	#DIV/0!	#DIV/0!	#DIV/0!	0.000111551	0	0	1.40323
9.55_694.8804m/z	9.55	694.88	PDC	(2S,4S,5R)-6-[(1S,2R)-2-{[(2S,4S,5R)-2-carboxy-5-acetamido-4-hydroxy-6-[(1R,2R)-1,2,3-trihydroxypropyl]oxan-2-yl]oxy}-1,3-dihydroxypropyl]-2-{[(2S,3R,4S,5S,6R)-2-{[(2R,3S,4R,6R)-6-{[(2S,3R,4E)-2-dodecanamido-3-hydroxyoctadec-4-en-1-yl]oxy}-4,5-dihydroxy-2-(hydroxymethyl)oxan-3-yl]oxy}-3,5-dihydroxy-6-(hydroxymethyl)oxan-4-yl]oxy}-5-acetamido-4-hydroxyoxane-2-carboxylic acid		0	0	0	0	0	0	0	0	0	0	0	0	4722.28	4454.15	5378.52	7177.16			0	0	0	5433.03	#DIV/0!	#DIV/0!	#DIV/0!	#DIV/0!	#DIV/0!	0.000114706	0	0	1.40752
1.52_297.1079m/z	1.52	297.108	PDC	Tyr-Asp		0	0	247.765	135.813	376.107	551.542	628.133	650.903	428.812	577.067	168.977	970.095	3534.11	2744.63	4710.09	3824.82			95.8945	551.671	536.238	3703.41	5.75289	5.59195	38.6197	0.00187313	0.0480281	0.000119878	1.4338	1.19856	1.40279
18.90_563.4645m/z	18.9	563.465	PDC	(2S)-1-hydroxy-3-(tetradecanoyloxy)propan-2-yl hexadecanoate		3076.25	5062.44	3593.12	2242.81	4164.69	5211.15	5449.7	3520.75	4795.98	4660.48	4509.29	4391.73	9038.99	10100	8853.36	9043.35			3493.66	4586.57	4589.37	9258.91	1.31283	1.31363	2.65021	0.192702	0.117023	0.000121167	0.9759	1.07273	1.41493
5.22_271.0653m/z	5.22	271.065	PDC	2-Nitro-N-(propan-2-yl)-4-(trifluoromethyl)aniline		3294.12	2856.33	3376.17	2769.5	2805.92	3491.14	2944.69	3858.37	2638.7	2222.44	2111.65	2964.12	1664.28	1499.53	1655.74	1771.17			3074.03	3275.03	2484.23	1647.68	1.06539	0.808133	0.535999	0.511505	0.0553002	0.000121764	0.63931	1.11033	1.40315
1.10_131.0339m/z	1.1	131.034	PDC	(2E)-pent-2-enedioic acid		2796.06	3013.75	2828.8	2618.96	2518.63	2122.9	1649.25	1969.79	2083.05	1995.4	1798.37	2071.7	1599.86	1718.35	1597.35	2005.2			2814.39	2065.14	1987.13	1730.19	0.733779	0.706061	0.614764	0.00909638	0.000213353	0.000132275	1.3492	1.45692	1.40977
16.01_572.3297m/z	16.01	572.33	PDC	Cucurbitacin B		404.459	547.775	1785.54	1439.17	3478.97	5178.55	5022.97	4009.21	7761.74	11337	9068.26	11086.4	7054.88	8787.65	7381.94	10505.8			1044.24	4422.43	9813.34	8432.57	4.23508	9.39762	8.07535	0.000691757	7.42116e-05	0.00013297	1.46579	1.47214	1.40783
16.26_411.3078m/z	16.26	411.308	PDC	trimethyl({2-[(9Z,12Z)-octadeca-9,12-dienoyloxy]ethyl})azanium		17633.6	25613	22148.8	22457.3	18729.1	18828.2	17619.4	16282.6	17959.2	19999.1	19406.4	22006.5	8063.62	4768.36	7185.64	5945.41			21963.2	17864.8	19842.8	6490.75	0.813397	0.903456	0.295529	0.0572731	0.293868	0.000133234	1.20005	0.90344	1.41257
4.79_146.0965m/z	4.79	146.096	PDC	3-Ethyl-1H-indole		0	0	0	0	763.476	572.452	618.935	761.516	858.457	797.987	903.348	651.776	386.522	347.623	504.075	294.508			0	679.095	802.892	383.182	#DIV/0!	#DIV/0!	#DIV/0!	8.86986e-06	6.3488e-06	0.000134823	1.52308	1.4936	1.40005
14.97_395.2765m/z	14.97	395.276	PDC	(2S)-1-hydroxy-3-(octanoyloxy)propan-2-yl decanoate		102596	113385	106478	91701.6	106203	99720.6	100953	76833.2	96535.8	140278	134261	126210	66186.8	55891.4	58706	54385.7			103540	95927.5	124321	58792.5	0.926479	1.20071	0.567824	0.37468	0.100308	0.000140936	0.852067	0.959747	1.41174
0.60_112.8957m/z	0.6	112.896	PDC	potassium chloride		11495.6	12496.1	10784.3	9969.73	6941.8	6668.8	7247.06	6216.8	11125.1	8493.1	8388.72	8000.48	6672.09	5376.3	5183.81	4775.55			11186.4	6768.62	9001.85	5501.94	0.605074	0.804712	0.49184	0.000264936	0.0502926	0.000152798	1.48121	1.19161	1.41271
6.09_201.0788n	6.09	202.086	PDC	Quinolin-6-yl-acetic acid, methyl ester		7784.83	8397.78	7951.22	7763.39	5759.45	4742.35	5152.04	5061.65	6641.4	5871.35	5857.98	5840.08	6172.96	5431.48	6287.57	5773.62			7974.3	5178.88	6052.7	5916.41	0.649445	0.759026	0.741934	3.70698e-05	0.000229244	0.000154541	1.51045	1.45668	1.4017
2.46_293.1473n	2.46	294.155	PDC	(2S)-4-methyl-2-({[(3S,4S,5R)-2,3,4-trihydroxy-5-(hydroxymethyl)oxolan-2-yl]methyl}amino)pentanoic acid		7362.94	8321.45	8346.51	7921.39	20294.1	19148.5	19989.1	20840.7	20536.7	19306.5	18623.7	21082	10009.4	10583.6	10816.9	10991.6			7988.07	20068.1	19887.2	10600.4	2.51226	2.48962	1.32702	1.19981e-07	1.13924e-06	0.000164091	1.53712	1.50071	1.40954
8.03_569.2934m/z	8.03	569.293	PDC	4-{tricyclo[9.4.0.0^{3,8}]pentadeca-1(15),3,5,7,9,11,13-heptaen-2-ylidene}piperidine		0	0	0	0	0	0	0	0	0	0	0	0	2340.45	3228.39	2345.07	3778.49			0	0	0	2923.1	#DIV/0!	#DIV/0!	#DIV/0!	#DIV/0!	#DIV/0!	0.000168939	0	0	1.40435
16.06_415.2364m/z	16.06	415.236	PDC	Racemoramide		66939.9	80510.9	63872.7	73473.9	81740.5	80664.7	83070.7	69736.6	118159	126636	135085	107800	41771.9	30499.2	33660.2	34748.5			71199.3	78803.1	121920	35170	1.1068	1.71238	0.493965	0.164082	0.000326685	0.000177136	0.956663	1.44747	1.39936
0.67_211.0358n	0.67	212.043	PDC	Creatine phosphate		37106	45163.7	42995.5	40736.7	44967.3	50424.6	43250.5	42641.2	72267.5	74390.8	66675.7	61767.2	80158.7	88781.4	68201.4	77753			41500.5	45320.9	68775.3	78723.6	1.09206	1.65722	1.89693	0.172835	0.000177501	0.000183732	1.04617	1.45869	1.39769
14.62_574.3283m/z	14.62	574.328	PDC	(2-aminoethoxy)[(2R)-2-[(13Z)-docos-13-enoyloxy]-3-hydroxypropoxy]phosphinic acid		0	0	0	0	384.999	302.712	766.129	327.673	0	333.282	587.94	423.721	2152.57	2157.44	2016.7	3285.79			0	445.378	336.236	2403.12	#DIV/0!	#DIV/0!	#DIV/0!	0.00626794	0.034882	0.000187569	1.33207	1.2026	1.39801
8.85_509.2849m/z	8.85	509.285	PDC	14-(3,6-dihydroxy-6-methylheptan-2-yl)-4,5,11-trihydroxy-2,15-dimethyltetracyclo[8.7.0.0Â²,â·.0Â¹Â¹,Â¹âµ]heptadec-9-en-8-one		0	0	0	0	0	0	0	0	0	0	0	0	3978.42	6457.53	4691.94	3928.27			0	0	0	4764.04	#DIV/0!	#DIV/0!	#DIV/0!	#DIV/0!	#DIV/0!	0.000194734	0	0	1.39259
13.62_489.2907m/z	13.62	489.291	PDC	2-[(4-hydroxypyrrolidin-2-yl)formamido]-3-methylpentanoic acid		0	0	0	0	0	0	0	0	0	0	0	0	1262.48	1329.28	1308.77	2043.19			0	0	0	1485.93	#DIV/0!	#DIV/0!	#DIV/0!	#DIV/0!	#DIV/0!	0.000206749	0	0	1.39847
1.71_175.1077m/z	1.71	175.108	PDC	N-Tigloylglycine		0	163.702	91.3574	90.7117	0	211.808	277.897	214.123	218.68	181.344	0	85.6479	801.499	1311.77	1061.17	1351.13			86.4427	175.957	121.418	1131.39	2.03553	1.40461	13.0883	0.243798	0.57841	0.000212775	0.9736	0.779461	1.40615
0.65_163.1157m/z	0.65	163.116	PDC	(3S)-1-methoxyheptane-3-thiol		19689.9	21117.3	20354	15911.5	19885.8	18717.5	13631.9	13392.3	14817.9	12345.4	11856.4	14143.5	9815.62	10196.7	9030.96	10402.9			19268.2	16406.9	13290.8	9861.56	0.851501	0.689781	0.511806	0.211634	0.00452335	0.000222717	0.997103	1.35491	1.40057
16.24_281.6624m/z	16.24	281.662	PDC	4-(methylsulfanyl)-2-(4-{5,9,16-trihydroxy-2,15-dimethyltetracyclo[8.7.0.0^{2,7}.0^{11,15}]heptadecan-14-yl}pentanamido)butanoic acid		369.512	415.779	1017.66	313.854	1444.38	2173.06	1544.48	1350.2	4070.51	4403.35	4883.62	6549	1843.18	2338.05	2436.81	2524.1			529.201	1628.03	4976.62	2285.53	3.07639	9.40402	4.31884	0.00442287	0.000242939	0.000226871	1.3948	1.44843	1.39354
16.06_399.2589m/z	16.06	399.259	PDC	Lys-Pro-Arg		26196.4	35182.6	28033.4	30121.2	34931.5	32972.4	33226.6	28669.6	54101.8	55920.8	57734.3	46881.6	15483.7	10182.4	12365.2	11570.7			29883.4	32450	53659.6	12400.5	1.08589	1.79563	0.414962	0.317368	0.000242938	0.000233915	0.888341	1.45422	1.40031
0.82_72.0808m/z	0.82	72.0808	PDC	2-(4-Methyl-1-piperidinyl)ethylamine		88740.3	84897.7	82559.1	86299.3	115905	106745	100944	107733	106025	102081	97906.3	102396	95983.1	95939.2	95490.5	95358.1			85624.1	107832	102102	95692.7	1.25936	1.19244	1.11759	0.000559376	0.000229439	0.000246942	1.46699	1.45574	1.4004
3.57_127.0502m/z	3.57	127.05	PDC	4-Imidazoleacetic acid		1263.28	1484.19	1403.26	1525.29	1882.96	1818.53	1874.84	2003.58	1985.6	1739.43	1574.81	1558.29	2235.33	2411.66	2033.19	2107.39			1419	1894.98	1714.53	2196.89	1.33543	1.20826	1.54819	0.000482738	0.0420581	0.00025128	1.47493	1.14532	1.39047
0.49_360.2135m/z	0.49	360.214	PDC	N-Butyryl-L-homoserine lactone		229.479	0	0	370.024	2510.74	1562.47	1884.94	510.071	0	610.876	0	342.157	1148.56	1123.2	1453.57	1662.89			149.876	1617.06	238.258	1347.06	10.7893	1.58971	8.98782	0.0140105	0.629429	0.000276633	1.31133	0.679712	1.3982
1.52_147.5943m/z	1.52	147.594	PDC	Phe-Lys		0	0	0	0	0	0	0	0	0	0	0	0	584.621	426.014	628.79	825.667			0	0	0	616.273	#DIV/0!	#DIV/0!	#DIV/0!	#DIV/0!	#DIV/0!	0.000292346	0	0	1.38526
10.75_213.0909m/z	10.75	213.091	PDC	Dihydrokawain-5-ol		41.7811	0	50.8401	0	52.5282	116.107	119.31	0	319.235	211.282	247.53	257.251	446.951	538.844	403.078	699.903			23.1553	71.9862	258.824	522.194	3.10885	11.1778	22.5518	0.172464	0.000105176	0.000302193	1.02861	1.46081	1.38872
0.49_277.0957m/z	0.49	277.096	PDC	Isopropyl methylphosphonic acid		1101.25	1181.43	1013.07	1013.26	5450.88	3016.54	3539.58	2968.21	1823.64	1836.11	2697.23	2047.53	2397.03	2921.03	2054.59	2722.05			1077.25	3743.8	2101.13	2523.67	3.47532	1.95045	2.34269	0.00385643	0.00272565	0.000302603	1.40398	1.39545	1.38876
15.86_460.2796m/z	15.86	460.28	PDC	4-Imidazolidineheptanoic acid, 3-[(2-cyclohexyl-2-hydroxyethyl)amino]-2,5-dioxo-1-(phenylmethyl)-		7710.58	12116.4	10026.1	10174.7	21172.5	23180.8	19995.2	17733.4	28673.7	33833.7	30278.2	28887.1	17814.1	16363.7	17822.1	18912.7			10006.9	20520.5	30418.1	17728.2	2.05062	3.0397	1.77159	0.000352246	9.59411e-06	0.000310701	1.48071	1.48899	1.39649
15.61_654.2965m/z	15.61	654.297	PDC	His-Tyr		6777.97	9774.51	6606.51	7490.96	18451.8	17314.1	19210.1	15018.2	26770	35448.5	37277.3	31414.8	22660.7	18989	23128	28898.8			7662.49	17498.6	32727.6	23419.1	2.28366	4.27115	3.05634	0.000153956	5.02013e-05	0.000350183	1.48676	1.47433	1.38227
13.62_308.1981n	13.62	309.205	PDC	3-Cyclopentene-1-octanoic acid, 2-(3-hydroxy-1-penten-1-yl)-5-oxo-		107154	87240.5	94383.3	97669.1	298565	264837	202413	220744	223372	222834	208415	207730	131186	126242	131899	139028			96611.7	246640	215588	132089	2.5529	2.23149	1.36721	0.00049947	1.06218e-06	0.000352827	1.46885	1.50161	1.39467
0.49_166.6182m/z	0.49	166.618	PDC	Lys-Gly-Lys		0	0	0	0	0	0	0	0	0	0	0	0	1584.1	1097.02	1190.94	1980.85			0	0	0	1463.23	#DIV/0!	#DIV/0!	#DIV/0!	#DIV/0!	#DIV/0!	0.000353762	0	0	1.37685
1.05_175.1189m/z	1.05	175.119	PDC	(ethenyloxy)[(pyrrolidin-1-yl)-oxo-$l^{5}-azanylidene]amine		846.282	773.572	579.508	728.306	1361.61	993.614	983.765	1222.81	714.949	981.435	1248.65	747.486	1738.21	1569.99	1404.06	1952.73			731.917	1140.45	923.129	1666.25	1.55817	1.26125	2.27655	0.00913571	0.209039	0.000369402	1.35952	0.966726	1.37943
16.24_104.1070m/z	16.24	104.107	PDC	4-Penten-2-ol		12022.7	12296.6	12838.1	11758.4	19229.5	17568.3	16944.3	15445.9	36416.3	35171.8	32129.8	31455.9	21238.8	22917.2	20842.7	17439.4			12229	17297	33793.4	20609.5	1.41443	2.76339	1.6853	0.000806399	2.03327e-06	0.000376087	1.46194	1.49922	1.38261
4.77_177.0460n	4.77	178.053	PDC	L-(.+/-.)-Alliin		175.537	317.898	426.81	192.934	454.487	513.864	378.804	465.504	338.945	291.176	416.237	334.218	1062.05	1256.83	1395.49	1728.9			278.295	453.165	345.144	1360.81	1.62836	1.24021	4.88983	0.0362148	0.338492	0.000389328	1.1895	0.832533	1.38898
1.27_190.0821m/z	1.27	190.082	PDC	N-Succinimidyl N-methylcarbamate		4840.29	4984.93	4573.41	3847.36	9543.66	7917.21	6388.14	6031.27	8520.6	7592.07	6942.93	6094.34	10931.8	9782.81	8513.11	8193.39			4561.5	7470.07	7287.49	9355.29	1.63764	1.59761	2.05093	0.0135604	0.00310145	0.000396824	1.33461	1.38943	1.39669
0.69_405.0092m/z	0.69	405.009	PDC	[({[(2R,3S,4R,5R)-5-(2,4-dioxo-1,2,3,4-tetrahydropyrimidin-1-yl)-3,4-dihydroxyoxolan-2-yl]methoxy}(hydroxy)phosphoryl)oxy]phosphonic acid		9521.34	13999.8	12034.8	13690.9	6822.82	7076.42	9221.99	6623.41	7052.21	9316.32	9832.92	7223.91	5587.81	4399.03	4168.45	3414.71			12311.7	7436.16	8356.34	4392.5	0.603991	0.678731	0.356774	0.00635809	0.0193542	0.000400764	1.3605	1.26398	1.39181
0.69_284.0797m/z	0.69	284.08	PDC	1H-Indazole-3-carbonitrile, 1-(3-methylbenzoyl)-		4412.24	4593.99	5486.46	4197.62	7213.68	5785.41	6552.14	6976.69	5422.42	5212.14	4546.03	4228.94	2738.67	2678.66	2642.71	2394.41			4672.58	6631.98	4852.38	2613.61	1.41934	1.03848	0.559351	0.0035497	0.667144	0.000415231	1.37547	0.682725	1.3801
8.47_517.2851m/z	8.47	517.285	PDC	{[2-(15-cyano-4,5,6,7,9,10,14-heptamethylpentadeca-8,10,12,14-tetraen-2-yl)-7-[3-(2-{4-[4-(dimethylamino)-2,3-dihydroxy-5-methoxypentanamido]butan-2-yl}-1,3-oxazol-4-yl)prop-2-en-1-yl]-9-hydroxy-4,4,8-trimethyl-1,6-dioxaspiro[4.5]decan-3-yl]oxy}phosphonic acid		0	0	0	0	0	0	0	0	0	0	0	0	17695.6	23765.5	28437.8	35529.5			0	0	0	26357.1	#DIV/0!	#DIV/0!	#DIV/0!	#DIV/0!	#DIV/0!	0.000423958	0	0	1.39202
15.10_493.3166n	15.1	494.324	PDC	(2-{[(2R)-3-[(9Z)-hexadec-9-enoyloxy]-2-hydroxypropyl phosphono]oxy}ethyl)trimethylazanium		40895.1	43061.2	41024.1	29027.6	62463.4	56045.2	56143.5	41449.6	48432.7	77476	66290.9	46036.7	76182.9	62358.3	75709.7	80140.2			38502	54025.4	59559.1	73597.8	1.40318	1.54691	1.91153	0.0298793	0.0414318	0.000428326	1.25608	1.11756	1.37299
4.92_300.0925m/z	4.92	300.092	PDC	N-Cyclohexyl-N-methyl-6-sulfanyl-3-pyridinesulfonamide		6322.79	5858.71	6008.75	6050.55	6780.5	5847.94	5796.75	5464.41	5800.26	5569.83	5461.56	5379.09	4981	4030.55	3972.93	4141.86			6060.2	5972.4	5552.68	4281.58	0.985512	0.916254	0.706509	0.778611	0.00880753	0.000430269	0.788114	1.32648	1.3903
3.57_247.1287m/z	3.57	247.129	PDC	Asp-Ile		190.554	347.384	186.487	448.423	538.961	550.951	643.749	543.782	553.052	575.487	592.427	870.361	2115.61	1263.39	1965.48	2267.39			293.212	569.361	647.832	1902.97	1.94181	2.20943	6.49008	0.00689695	0.0112235	0.000433213	1.34489	1.29426	1.37317
15.38_327.2415m/z	15.38	327.241	PDC	2-(4,4-Difluorocyclohexyl)ethan-1-amine		4603.71	7153.11	4856.8	5340.25	6045.54	4454.97	5216.26	4852.19	7040	11055.8	8944.75	8875.98	643.881	649.767	1580.71	1538.34			5488.47	5142.24	8979.12	1103.17	0.936917	1.636	0.200998	0.622734	0.0131095	0.000448087	0.745338	1.24747	1.38853
9.30_378.2361m/z	9.3	378.236	PDC	11.beta.,17.alpha.,20.beta.,21-Tetrahydroxypregn-4-en-3-one		2400.34	2393.9	2587.79	3030.12	1330.63	1875.34	1794.03	1792.98	1570.54	843.508	1555.88	1646.67	1314.35	1582.42	1579.97	1420.9			2603.04	1698.24	1404.15	1474.41	0.652409	0.539427	0.566419	0.00346221	0.00246456	0.000448958	1.39926	1.37321	1.38763
15.79_289.6409m/z	15.79	289.641	PDC	(5S,6R,7E,9E,11Z,14Z)-6-{[(2R)-3-{[(2S)-1-(acetyloxy)-3-hydroxypropan-2-yl]oxy}-2-amino-3-oxopropyl]sulfanyl}-5-hydroxyicosa-7,9,11,14-tetraenoic acid		3182.51	4176.44	2322.05	2135.68	7121.61	6061.83	4336.8	2826.72	6457.64	9550.17	8295.42	5496.03	7421.06	6475.83	6853.39	8395.32			2954.17	5086.74	7449.81	7286.4	1.72188	2.5218	2.46648	0.089923	0.00458261	0.000451933	1.146	1.33599	1.3814
8.24_199.0753m/z	8.24	199.075	PDC	1'-Acetoxychavicol acetate		0	0	0	0	0	0	95.4744	58.341	206.505	192.793	459.774	489.423	419.712	831.685	751.716	884.831			0	38.4538	337.124	721.986	#DIV/0!	#DIV/0!	#DIV/0!	0.152294	0.00548478	0.000452392	0.984142	1.34237	1.39347
3.88_196.0968m/z	3.88	196.097	PDC	2-Methoxycinnamic acid		2599.67	2885.89	2924.45	2887.37	2235.9	1871.49	1987.26	2046.26	1913.98	2319.44	1796.91	2088.61	2230.67	2317.48	2297.26	2168.56			2824.34	2035.23	2029.73	2253.49	0.720602	0.718657	0.797882	0.000321017	0.00112536	0.000455839	1.48013	1.41815	1.38984
9.27_297.0900m/z	9.27	297.09	PDC	N-[2-(cyclohexyloxy)-4-nitrophenyl]methanesulfonamide		855.972	766.951	783.503	839.622	1026.52	556.887	838.507	948.398	458.594	432.946	507.39	864.52	248.326	235.487	470.713	456.112			811.512	842.578	565.863	352.66	1.03828	0.697294	0.434571	0.77723	0.0544124	0.000499097	0.75079	1.12561	1.38251
9.88_160.0427m/z	9.88	160.043	PDC	5-Fluoro-1H-indole-3-carbonitrile		38590.3	39467.8	46014.2	49927.9	78276.7	79888.1	86874.7	88969.3	63127.3	69938	76500.9	83927.7	65972.1	78621.3	83411.8	85708.1			43500.1	83502.2	73373.5	78428.3	1.91959	1.68674	1.80295	4.06321e-05	0.00122438	0.000514265	1.5127	1.42266	1.39258
15.18_542.3214m/z	15.18	542.321	PDC	5-amino-N,5-dimethyl-N-(1-{methyl[1-(methylcarbamoyl)-2-phenylethyl]carbamoyl}-2-(naphthalen-2-yl)ethyl)hex-2-enamide		700.579	624.965	0	0	439.794	782.68	428.596	0	421.59	1378.96	1226.16	403.328	2422.84	2078.28	1696.54	2602.26			331.386	412.767	857.511	2199.98	1.24558	2.58765	6.63872	0.755886	0.153676	0.000518947	0.757711	0.930272	1.37972
2.18_176.0376m/z	2.18	176.038	PDC	Cys-Ala		46100.2	52091	54050	53376.4	65593.8	64221.6	62662.8	65159.1	55037.6	53840.7	55724.4	58521.6	62882.1	68881.8	65987	67594.5			51404.4	64409.3	55781.1	66336.3	1.25299	1.08514	1.29048	0.000515514	0.0786887	0.000536729	1.47095	1.14888	1.38718
8.37_238.1048m/z	8.37	238.105	PDC	Acetic acid, 2-[[2'-(5-ethyl-3,4-diphenyl-1H-pyrazol-1-yl)[1,1'-biphenyl]-3-yl]oxy]-		475.521	460.516	439.99	304.198	382.049	215.034	142.967	209.091	155.577	73.7066	56.1722	0	149.378	0	101.728	85.8757			420.056	237.285	71.364	84.2455	0.56489	0.169892	0.200558	0.0295402	0.000470417	0.000538289	1.25002	1.44783	1.37732
0.63_301.1521m/z	0.63	301.152	PDC	Phe-Leu		3870.95	2986.54	3759.9	3285.34	2934.9	2010.11	2674.71	1949.54	2687.48	2406.6	2829.88	1962.45	782.053	1435.59	1937.08	1356.53			3475.68	2392.31	2471.6	1377.81	0.688301	0.711113	0.396415	0.0147561	0.0118291	0.000545812	1.31851	1.27601	1.37701
15.43_267.6467m/z	15.43	267.647	PDC	3-sulfanyl-2-(4-{5,9,16-trihydroxy-2,15-dimethyltetracyclo[8.7.0.0^{2,7}.0^{11,15}]heptadecan-14-yl}pentanamido)propanoic acid		194.509	448.365	189.463	333.269	765.95	995.084	761.583	488.736	989.926	2086.57	1471.33	1116.1	1368.78	880.563	1482.66	1363.22			291.401	752.838	1415.98	1273.81	2.58351	4.85921	4.37131	0.00873333	0.00438316	0.00055605	1.34645	1.32384	1.36593
0.73_191.0136m/z	0.73	191.014	PDC	{3-[(Trifluoromethyl)sulfanyl]phenyl}methanol		1083.9	1395.82	1370.66	1221.11	722.301	808.423	861.571	1617.35	811.427	736.029	1244.37	652.944	712.902	488.786	711.761	440.256			1267.87	1002.41	861.194	588.426	0.790625	0.679243	0.464105	0.271583	0.0353566	0.000562052	0.892895	1.23835	1.38507
7.06_233.1859m/z	7.06	233.186	PDC	5-Aminolevulinic acid hexyl ester		1100.85	1459.68	1333.09	1556.52	787.638	1311.24	1282.11	1562.47	640.601	520.331	578.779	898.481	377.503	591.019	683.071	637.562			1362.53	1235.86	659.548	572.289	0.907035	0.48406	0.420018	0.529131	0.00158969	0.000574513	0.845619	1.40275	1.38718
15.76_366.2976m/z	15.76	366.298	PDC	({6-[(diaminomethylidene)amino]hexyl}carbamoyl)methyl N-{4-[(3-aminobutyl)amino]butyl}carbamate		0	0	0	0	0	0	207.798	217.835	198.866	904.218	916.641	446.193	965.17	936.853	1316.07	1740.25			0	106.408	616.479	1239.59	#DIV/0!	#DIV/0!	#DIV/0!	0.134153	0.0131208	0.000582297	1.0538	1.25833	1.3767
16.61_367.3090m/z	16.61	367.309	PDC	4-{[(9Z)-1-hydroxyoctadec-9-en-1-ylidene]amino}butanoic acid		6270.76	5385.02	6547.63	7195.14	1726.59	4398.44	1860.62	3498.31	4795.66	7900.31	10073.8	10803.2	3358.42	3261.99	3932.7	3903.07			6349.64	2870.99	8393.24	3614.05	0.45215	1.32185	0.569174	0.00354447	0.194565	0.000584402	1.37813	0.986054	1.39074
13.69_338.2661m/z	13.69	338.266	PDC	(8E)-2-aminooctadec-8-ene-1,3,4-triol		13119	16116	18002.9	15543.4	15932.5	14715.9	11484.3	12774.5	11993.4	12523.5	11859.3	12971	9035.39	8141.56	9425.46	7777.06			15695.3	13726.8	12336.8	8594.87	0.874578	0.786019	0.547607	0.212849	0.01783	0.000585236	0.965918	1.29288	1.38553
16.06_353.2659m/z	16.06	353.266	PDC	1-Palmitoylglycerol		8.28056e+06	1.05665e+07	8.49614e+06	8.76311e+06	1.07807e+07	1.03074e+07	1.05844e+07	8.20805e+06	1.60126e+07	1.68628e+07	1.74983e+07	1.32371e+07	5.86003e+06	4.15834e+06	4.65248e+06	4.27718e+06			9.02657e+06	9.97014e+06	1.59027e+07	4.73701e+06	1.10453	1.76177	0.524785	0.278626	0.000687252	0.000589192	0.885381	1.43049	1.38284
3.05_164.0739m/z	3.05	164.074	PDC	L-.beta.-Homomethionine		7169.29	6209.45	6390.3	5492.48	4350.7	3997.44	3536.41	4079.4	5508.14	5059.57	4792.91	4791.71	4073.66	4115.89	3587.14	3911.89			6315.38	3990.99	5038.08	3922.14	0.631947	0.797748	0.621046	0.000917612	0.015804	0.00059978	1.45164	1.29829	1.38384
7.06_232.0919m/z	7.06	232.092	PDC	Ser-Gly-Ser		5560.66	6460.76	6606.48	7497.76	6189.51	6396.47	5795.97	6911.46	3765.91	3412.78	2948.04	3784.57	2684.44	3158.59	3300.02	4086.03			6531.41	6323.35	3477.82	3307.27	0.968145	0.532476	0.506364	0.666631	0.000457084	0.000603529	0.744966	1.43954	1.38793
14.79_467.3010n	14.79	468.308	PDC	1-Myristoyl-sn-glycero-3-phosphocholine		16708.7	20702.1	20829.9	22979	25706	26239.8	22888.7	22719.8	25184.4	34314.8	31316.7	43052.4	36300.3	34446.5	29053.4	33643.4			20304.9	24388.6	33467.1	33360.9	1.20112	1.64823	1.643	0.0433428	0.0156092	0.000650757	1.22102	1.28428	1.37036
13.10_897.1469m/z	13.1	897.147	PDC	(2R)-4-({[({[(2R,3S,4R,5R)-5-(6-amino-9H-purin-9-yl)-4-hydroxy-3-(phosphonatooxy)oxolan-2-yl]methoxy}(hydroxy)phosphoryl)oxy](hydroxy)phosphoryl}oxy)-2-hydroxy-3,3-dimethyl-N-[2-({2-[2-(methylamino)benzoylsulfanyl]ethyl}carboximidato)ethyl]butanecarboximidate		3284.78	3384.93	3262.91	2943.96	0	1884.1	3627.41	6116.9	1419.65	0	0	6310.96	1426.61	1362.43	1145.04	0			3219.15	2907.1	1932.65	983.519	0.903067	0.600362	0.305522	0.818944	0.424109	0.000659121	0.759816	0.660728	1.37618
15.61_292.6462m/z	15.61	292.646	PDC	N-[2-hydroxy-5,8-dioxo-4,7-bis(propan-2-yl)-3-oxa-6,9-diazatricyclo[7.3.0.0Â²,â¶]dodecan-4-yl]-6-methyl-6,11-diazatetracyclo[7.6.1.0Â²,â·.0Â¹Â²,Â¹â¶]hexadeca-1(16),2,9,12,14-pentaene-4-carboxamide		699.543	361.605	596.782	479.126	1932.92	1489.03	2015.39	1187.17	2490.93	3595.26	5068.9	2722.54	2367.36	1631.3	1996.07	2794.95			534.264	1656.13	3469.41	2197.42	3.09983	6.49381	4.11299	0.0016611	0.00247942	0.000687135	1.42538	1.38789	1.35881
16.06_355.2722m/z	16.06	355.272	PDC	3-(tridec-3-enoyloxy)-4-(trimethylazaniumyl)butanoate		152575	198609	156837	158501	196664	192239	200567	153515	299007	320157	328941	247693	104942	73463.8	83367.9	79072.9			166631	185746	298950	85211.7	1.11472	1.79409	0.511381	0.257518	0.000770154	0.00069369	0.893189	1.42716	1.3794
5.30_209.1260m/z	5.3	209.126	PDC	Ethyl (4-amino-1-piperidinyl)acetate		10179.5	13012.5	13853.4	12512.4	8949.82	9585.98	9257.61	10306.7	7103.05	7605.83	6734.6	7703.08	6932.37	7007.97	7315.75	7734			12389.5	9525.02	7286.64	7247.52	0.768799	0.588132	0.584974	0.0142467	0.000789322	0.000705202	1.31321	1.43716	1.38378
0.49_161.0121m/z	0.49	161.012	PDC	Propylenethiourea		327.271	64.5323	163.196	0	2216	1023.87	1209.09	724.45	187.956	260.097	206.961	219.593	750.832	673.337	775.48	555.974			138.75	1293.35	218.652	688.906	9.32149	1.57587	4.9651	0.0130285	0.314818	0.000716274	1.33506	0.841333	1.37786
5.61_708.3592m/z	5.61	708.359	PDC	8-(acetyloxy)-11-ethyl-5,7,14-trihydroxy-6,16,18-trimethoxy-13-(methoxymethyl)-11-azahexacyclo[7.7.2.1Â²,âµ.0Â¹,Â¹â°.0Â³,â¸.0Â¹Â³,Â¹â·]nonadecan-4-yl 4-methoxybenzoate		0	377.86	0	0	0	420.559	946.928	0	273.841	0	0	732.091	23838.8	30533	42711.3	49247.7			94.4651	341.872	251.483	36582.7	3.61903	2.66218	387.262	0.34932	0.455498	0.00071898	0.739094	0.556046	1.37749
11.56_431.0946m/z	11.56	431.095	PDC	Khelloside		2564.98	2549.28	3858.43	3917.28	1931.94	2792.34	2299	2442.49	1620.55	1366.55	1536.43	1961.41	762.378	399.376	622.217	948.975			3222.49	2366.44	1621.23	683.236	0.734351	0.503099	0.212021	0.0897852	0.00743776	0.000729815	1.13063	1.33133	1.38284
16.91_367.3180m/z	16.91	367.318	PDC	(2S)-3-(octadecyloxy)propane-1,2-diol		314679	391794	406452	417948	212573	389760	230307	308762	438903	503510	400315	457449	559508	614930	563088	530552			382718	285350	450044	567020	0.745589	1.17592	1.48156	0.0827171	0.0775655	0.000734758	1.10533	1.13258	1.37117
5.30_169.1102n	5.3	170.117	PDC	2-[(2-Furylmethyl)amino]-2-methyl-1-propanol		1880.49	1625.08	1737.99	1927.82	1273.83	1411.82	1416.73	1669.67	1071.42	1080.53	1235.91	1342.95	1043.31	953.574	1064.78	1350.36			1792.85	1443.01	1182.7	1103.01	0.804873	0.659677	0.615226	0.0173833	0.000674332	0.000769346	1.30107	1.43905	1.37269
16.24_548.3591m/z	16.24	548.359	PDC	2-[(1S,2S,5R,6S,7S,10S,11S,13S,14Z,15R,17R)-13-(acetyloxy)-5,17-dihydroxy-2,6,10,11-tetramethyltetracyclo[8.7.0.0Â²,â·.0Â¹Â¹,Â¹âµ]heptadecan-14-ylidene]-6-methyl-3-oxohept-5-enoic acid		538.849	980.928	1530.51	1898.08	2867.05	4263.55	4343.78	3187.7	12484.1	11415.9	10508.6	17244.4	4074.51	3803.58	5647.83	5522.31			1237.09	3665.52	12913.2	4762.06	2.96301	10.4384	3.8494	0.00230185	0.000262853	0.000784809	1.42129	1.45012	1.3756
15.61_267.6468m/z	15.61	267.647	PDC	3-sulfanyl-2-(4-{5,9,16-trihydroxy-2,15-dimethyltetracyclo[8.7.0.0^{2,7}.0^{11,15}]heptadecan-14-yl}pentanamido)propanoic acid		5140.66	6103.64	4362.07	4195.29	14518.8	11867.6	12940.4	7887.76	14671.1	22510.2	23967.2	15243.7	11864.6	10166.5	14232.5	15612.5			4950.42	11803.6	19098.1	12969	2.38437	3.85787	2.61979	0.0035757	0.00118054	0.000797503	1.39656	1.40412	1.3591
15.99_411.3078m/z	15.99	411.308	PDC	trimethyl({2-[(9Z,12Z)-octadeca-9,12-dienoyloxy]ethyl})azanium		9623.69	12380.8	9722.31	11872.5	7416.79	8034.43	8493.68	6717.01	7970.33	10107.2	11720.2	10063.4	3074.89	3680.38	5122.86	6348.5			10899.8	7665.48	9965.27	4556.66	0.703266	0.914259	0.418048	0.00731074	0.40793	0.000826741	1.34488	0.81402	1.37435
0.60_266.0108m/z	0.6	266.011	PDC	2-[(6-Chloro-4-methyl-2-oxo-2H-chromen-7-yl)oxy]propanoic acid		19155.5	16107.4	15750.4	16943.1	11538.7	13728.2	12643.3	14673.7	16420	14895.2	15295	14476.5	12083.7	11732.7	9381.43	10550.1			16989.1	13146	15271.7	10937	0.773789	0.89891	0.643763	0.00936415	0.096059	0.000828485	1.34282	1.12542	1.37353
16.46_339.2867m/z	16.46	339.287	PDC	3-(Hexadecyloxy)-1,2-propanediol		476355	517291	563847	569232	199535	594388	430528	466766	851727	1.03697e+06	898907	835186	805860	745719	733287	678509			531681	422804	905699	740844	0.795221	1.70346	1.3934	0.248221	0.000319022	0.000851181	0.957821	1.43667	1.37874
8.52_421.2405m/z	8.52	421.24	PDC	Asp-Val-Arg		4744.81	4127.26	4544.17	5875.25	2338.71	2646.49	2456.5	2450.99	2088.1	1662.24	1899.78	1887.02	1843.16	2005.75	2363.41	2720.79			4822.87	2473.17	1884.29	2233.28	0.5128	0.390698	0.463059	0.000812124	0.000258781	0.000853397	1.44566	1.44837	1.37727
4.89_136.1121m/z	4.89	136.112	PDC	Amphetamine		868.397	406.404	344.108	385.484	4148.87	3068.44	2785.22	2483.37	2814.62	2159.74	2150.87	1946	1246.27	1340.67	1206.02	1359.62			501.098	3121.47	2267.81	1288.15	6.22926	4.52568	2.57065	0.000479475	0.00022802	0.000866709	1.4749	1.45719	1.38107
1.30_131.0469m/z	1.3	131.047	PDC	1,3-bis(methoxymethyl)-5,5-diphenyl-1,3-diazinane-2,4,6-trione		0	70.1442	115.345	48.7208	153.258	166.229	0	266.312	87.7599	271.411	356.845	276.56	470.554	566.784	297.584	402.331			58.5526	146.45	248.144	434.313	2.50117	4.23797	7.41749	0.192999	0.0219484	0.000880657	0.844533	1.24171	1.35605
9.00_514.2849m/z	9	514.285	PDC	2-cyclopentyl-2-[4-({2,4-dimethyl-9H-pyrido[2,3-b]indol-9-yl}methyl)phenyl]-N-(2-hydroxy-1-phenylethyl)acetamide		0	0	0	0	0	0	0	0	0	0	0	0	7669.53	8214.2	12073.6	15216.4			0	0	0	10793.4	#DIV/0!	#DIV/0!	#DIV/0!	#DIV/0!	#DIV/0!	0.000886905	0	0	1.36788
6.94_335.1057m/z	6.94	335.106	PDC	(E)-1,7-Bis(4-hydroxyphenyl)hept-1-en-3-one		25019.3	25129.7	26977.3	26688.9	48641.9	45149.2	49322.5	46172.2	37136.1	39046	37871.4	39034.6	31726.6	35037	33630.7	38031.9			25953.8	47321.5	38272	34606.5	1.8233	1.47462	1.33339	1.30823e-06	2.04615e-06	0.000899784	1.53113	1.49981	1.37249
4.06_342.2442m/z	4.06	342.244	PDC	Ajaconine		0	0	0	0	0	0	0	0	0	0	0	0	1126.05	891.563	1791.57	1784.84			0	0	0	1398.5	#DIV/0!	#DIV/0!	#DIV/0!	#DIV/0!	#DIV/0!	0.00089999	0	0	1.35795
8.06_451.2512m/z	8.06	451.251	PDC	His-Arg-Arg		3776.19	4092.39	3749.32	2850.68	1749.53	1923.42	1452.64	1505.98	1752.84	1018.99	1202.29	2179.12	1501.18	1485.88	1174.23	2171.15			3617.14	1657.89	1538.31	1583.11	0.458342	0.425283	0.437669	0.000500775	0.00147217	0.000975827	1.46873	1.38882	1.36311
13.10_971.8244m/z	13.1	971.824	PDC	(2-{[(2R)-2,3-bis(tetracosanoyloxy)propyl phosphonato]oxy}ethyl)trimethylazanium		6660.68	7177.1	11448.3	7243.21	0	1510.63	5579.04	1384.72	5495.35	594.079	972.096	4256.54	2129.07	29.9635	1090.92	571.622			8132.31	2118.6	2829.52	955.393	0.260516	0.347935	0.117481	0.0104647	0.0180354	0.000978495	1.32629	1.2376	1.36382
0.49_345.1946m/z	0.49	345.195	PDC	3-[(4aS,12aR)-2-Methyl-1,3,4,5,12,12a-hexahydropyrid[3,4-b]acridin-4a-yl]phenol		3303.88	2995.47	2357.33	2294.57	10562.1	5689.39	8154.87	6385.43	3453.03	3044.25	3375.62	2687.65	4786.94	4666.42	4577.83	5774.4			2737.81	7697.95	3140.14	4951.39	2.81171	1.14695	1.80852	0.00432097	0.23133	0.000995622	1.39001	1.01664	1.36289
6.48_192.1018m/z	6.48	192.102	PDC	3,6-Dimethylchromone		1747.16	1712.36	1751.26	2177.76	4331.92	3994.58	3501.39	3491.44	3586.67	3371.92	3100.82	2833.4	2731.46	2636.86	2514.44	2956.83			1847.14	3829.83	3223.2	2709.9	2.07339	1.74497	1.46708	0.000142263	0.00043366	0.00100088	1.49334	1.42675	1.3565
4.87_248.0738n	4.87	249.081	PDC	N-(5-Propyl-1,3,4-thiadiazol-2-yl)isonicotinamide		6081.65	6145.07	6029.2	6154.05	7726.72	5867.25	7028.95	6464.39	5853.8	6115.61	6244.5	5648.13	4608.67	5316.52	4676.8	4166.47			6102.49	6771.83	5965.51	4692.12	1.10968	0.977553	0.768885	0.143624	0.354609	0.00104499	1.02303	0.771993	1.34406
9.63_238.1412m/z	9.63	238.141	PDC	Pentaethylene glycol		5580.77	4612.31	5120.99	6255.13	3111.75	3005.28	3210.9	3280.87	5352.1	4917.46	5249.76	5681.35	2703.71	3216.41	3042.5	3492.76			5392.3	3152.2	5300.17	3113.85	0.584574	0.982914	0.577462	0.000730051	0.817848	0.00105292	1.45462	0.707352	1.37078
15.79_680.3123m/z	15.79	680.312	PDC	4-O-Acetyl-1-O-(3-methylbutanoyl)-6-O-(2-methylpropanoyl)-.beta.-D-fructofuranosyl 6-O-acetyl-2-O-((2E)-2-methylbut-2-enoyl)-.alpha.-D-glucopyranoside		4664.18	6834.34	6584.54	7686.23	9624.95	8811.57	10018.2	8382.49	13264.9	18879.9	18480.5	15262.1	12188.8	16503.1	19065.7	19081.5			6442.32	9209.3	16471.9	16709.8	1.4295	2.55682	2.59375	0.00956961	0.000513983	0.00106837	1.33965	1.43084	1.37324
10.27_154.1226m/z	10.27	154.123	PDC	N,N-dimethylaniline		660.734	611.36	527.808	516.435	608.217	414.092	470.72	489.315	500.018	482.638	359.052	528.849	335.519	394.007	323.526	371.752			579.084	495.586	467.639	356.201	0.85581	0.807549	0.615111	0.169084	0.0710699	0.00110275	1.04399	1.12048	1.37561
0.61_169.0350n	0.61	170.042	PDC	sodium 2-amino-4-carboxybutanoate		296296	266784	235756	313448	225573	227371	206692	243613	244250	224598	240095	240343	177172	181833	177031	175341			278071	225812	237321	177844	0.812066	0.853456	0.639564	0.0312527	0.0601176	0.00110319	1.20182	1.1215	1.35131
12.58_755.4040m/z	12.58	755.404	PDC	5-Amino-6-chloro-N-[(1-isobutyl-4-piperidyl)methyl]-2-methylimidazo[1,2-a]pyridine-8-carboxamide		0	55.2106	0.429666	122.001	1131.61	976.487	2197.6	272.906	0	490.65	1633.16	498.701	3457.1	2200.84	5096.51	3365.18			44.4104	1144.65	655.628	3529.91	25.7744	14.763	79.4839	0.0328599	0.1289	0.00110329	1.17252	1.07929	1.34409
5.20_176.0375m/z	5.2	176.037	PDC	Benzenesulfonic acid		294.592	308.513	314.38	281.314	443.154	579.987	406.817	398.498	261.773	365.971	314.515	304.313	230.085	167.091	175.177	135.371			299.7	457.114	311.643	176.931	1.52524	1.03985	0.59036	0.010288	0.616957	0.00111464	1.33554	0.364382	1.3754
15.41_187.1208n	15.41	188.128	PDC	7-Keto-8-aminopelargonic acid		4232.48	6102.54	4178.53	4901.93	6198.27	5056.66	4896.02	3709.64	3475.78	5059.23	4274.67	3427.05	1815.9	1591.11	2111.63	2508.7			4853.87	4965.15	4059.18	2006.83	1.02293	0.836277	0.41345	0.874995	0.227281	0.00113537	0.718124	0.810609	1.36202
16.86_667.5270m/z	16.86	667.527	PDC	(2S)-1-(hexadecanoyloxy)-3-hydroxypropan-2-yl (7Z,10Z,13Z,16Z)-docosa-7,10,13,16-tetraenoate		7399.52	0	0	0	36256.7	50470.2	37299.9	52611.9	84796.5	52826.1	48307.7	52161.3	41426.3	30875.8	23561.3	22270.2			1849.88	44159.7	59522.9	29533.4	23.8717	32.1767	15.965	0.000101553	0.000562033	0.0011443	1.49476	1.43169	1.37078
0.78_79.0341m/z	0.78	79.0341	PDC	N-(4,5-Dihydro-1,3-thiazol-2-yl)cyclohexanecarboxamide		14794.9	15365.9	15290.5	15237.6	23643	23236	24132.4	22439.6	23238.8	24019.9	22853.8	24050.8	16052.5	16849.7	16828.5	16346.3			15172.2	23362.8	23540.8	16519.3	1.53984	1.55157	1.08878	6.55874e-07	2.17472e-07	0.00116765	1.53296	1.50535	1.35493
1.47_139.0026m/z	1.47	139.003	PDC	2,5-Furandicarboxylic acid		406.216	487.814	457.432	309.478	340.992	405.159	336.113	363.86	288.04	301.942	230.413	202.214	163.234	157.52	212.061	105.016			415.235	361.531	255.652	159.458	0.870666	0.615681	0.384019	0.249463	0.0128829	0.00124676	0.897025	1.31255	1.35317
0.61_308.9544m/z	0.61	308.954	PDC	nonafluoropentanoic acid		1524.88	1888.37	1167.03	2325.6	2817.6	1595.73	2027.84	2037.79	2945.02	2863.95	2640.09	2369.48	3324.73	3172.03	3396.14	3000.35			1726.47	2119.74	2704.63	3223.31	1.22779	1.56657	1.867	0.310837	0.01286	0.00127503	0.904536	1.2388	1.33734
7.06_483.2270m/z	7.06	483.227	PDC	2-amino-N-[1-({1-chloro-6-[(diaminomethylidene)amino]-2-oxohexan-3-yl}carbamoyl)-2-phenylethyl]-3-phenylpropanamide		0	0	0	0	0	0	0	0	0	0	0	145.525	2387.14	3061.67	1248.16	3086.88			0	0	36.3813	2445.96	#DIV/0!	#DIV/0!	#DIV/0!	#DIV/0!	0.355918	0.0012875	0	0.747257	1.33984
15.61_275.6712m/z	15.61	275.671	PDC	2-{[2-({2-[(2-amino-1-hydroxy-3-methylbutylidene)amino]-1-hydroxy-3-(4-hydroxyphenyl)propylidene}amino)-1-hydroxy-4-methylpentylidene]amino}-5-carbamimidamidopentanoic acid		223.302	428.604	224.034	380.567	868.15	557.66	982.62	805.93	1357.09	2199.35	1853.15	1700.64	1235.69	735.35	1273.8	1049.34			314.127	803.59	1777.56	1073.54	2.55817	5.65872	3.41755	0.00335407	0.000201597	0.00129468	1.38432	1.44658	1.34048
5.00_231.1702m/z	5	231.17	PDC	Val-Leu		1666.96	999.557	1113.77	1187.06	636.72	466.156	466.188	649.042	928.322	873.055	1202.3	1028.93	2796.5	2956.75	2287.87	2225.75			1241.84	554.527	1008.15	2566.72	0.446538	0.811824	2.06687	0.00446988	0.203347	0.00130833	1.39597	1.01523	1.35838
16.71_353.3023m/z	16.71	353.302	PDC	Hexadecylmethylglycerol		29588.8	31832.4	30045.5	30515.9	14340.7	29143.3	13079.6	21204.5	47344.3	47879.1	46777.1	45731.8	40376	36092.1	35899.3	40521.5			30495.7	19442	46933.1	38222.2	0.637534	1.53901	1.25337	0.0250494	2.94524e-07	0.00135405	1.23246	1.50426	1.3375
9.88_334.0984n	9.88	335.106	PDC	(2S,5R,6R)-3,3-dimethyl-7-oxo-6-(2-phenylacetamido)-4-thia-1-azabicyclo[3.2.0]heptane-2-carboxylic acid		129640	136427	163311	181682	291116	303582	345285	337001	234497	258119	304225	340329	249564	314095	356027	377919			152765	319246	284292	324401	2.08979	1.86098	2.12353	8.32683e-05	0.00256191	0.00139599	1.504	1.39535	1.36757
2.18_174.1237m/z	2.18	174.124	PDC	L-Histidinol		202.583	272.742	95.1889	0	422.632	540.598	430.004	549.983	522.967	329.923	418.205	61.4822	533.436	455.29	487.038	480.215			142.629	485.804	333.144	488.995	3.40608	2.33575	3.42845	0.00254106	0.150263	0.00141228	1.4198	1.06975	1.36184
7.27_478.2357m/z	7.27	478.236	PDC	N-Demethylsambutoxin		0	0	0	0	0	0	0	0	0	0	0	0	10687.2	21690.9	28891.4	23852.6			0	0	0	21280.5	#DIV/0!	#DIV/0!	#DIV/0!	#DIV/0!	#DIV/0!	0.00145674	0	0	1.35392
1.05_310.0866m/z	1.05	310.087	PDC	Octamethylcyclotetrasiloxane		311104	303567	264588	283554	255654	228031	234801	230638	290356	268669	262343	260227	235395	230479	215337	231152			290703	237281	270399	228091	0.816231	0.930154	0.784618	0.00468712	0.156296	0.00149182	1.39287	1.00925	1.35647
16.06_350.2578m/z	16.06	350.258	PDC	3-[(2E,6E,10E,14E,18E,22E,26E)-3,7,11,15,19,23,27,31-octamethyldotriaconta-2,6,10,14,18,22,26,30-octaen-1-yl]benzene-1,2-diol		6786.73	11908.8	7682.91	9167.38	9483.69	7040.72	10913.1	8090.76	22728.9	24935.6	30843.7	24318	3345.05	360.052	2092.98	1745.75			8886.45	8882.06	25706.6	1885.96	0.999506	2.89278	0.212229	0.997603	0.00020138	0.00154499	0.501859	1.46222	1.35012
7.27_478.4864m/z	7.27	478.486	PDC	18-hydroxytritriacontan-16-one		0	0	0	178.616	0	0	0	125.596	0	0	0	0	7193.28	16251.7	19822.1	17841			44.6539	31.399	0	15277	0.703164	0	342.12	0.816236	0.355918	0.0015793	0.700202	0.762765	1.35581
7.81_359.1963m/z	7.81	359.196	PDC	3-Amino-3-(4-methylphenyl)propionic acid		0	0	0	0	0	0	0	0	0	0	0	0	1444.63	2321.83	3211.42	3687.4			0	0	0	2666.32	#DIV/0!	#DIV/0!	#DIV/0!	#DIV/0!	#DIV/0!	0.00170081	0	0	1.35535
16.49_490.3265m/z	16.49	490.327	PDC	14-(2,3-dihydroxy-6-methyl-5-methylideneheptan-2-yl)-4,5,11-trihydroxy-2,15-dimethyltetracyclo[8.7.0.0Â²,â·.0Â¹Â¹,Â¹âµ]heptadec-9-en-8-one		0	0	0	0	0	0	331.476	416.601	2082.6	3365.18	4049.73	6969.69	2588.62	2294.04	4249.9	5079.79			0	187.019	4116.8	3553.09	#DIV/0!	#DIV/0!	#DIV/0!	0.13811	0.00729266	0.00177746	1.05935	1.31782	1.33942
15.41_352.2455m/z	15.41	352.245	PDC	5-(Ethoxymethyl)-2-methyl-4-pyrimidinamine		45940.6	60806.8	39494.3	40526.1	60318.6	52931	48270.8	35420.2	31946.9	48786	42087.9	30814.4	18584.3	14446	22802.5	20099.7			46692	49235.2	38408.8	18983.1	1.05447	0.8226	0.406561	0.73515	0.251031	0.00180447	0.760957	0.806147	1.34507
8.24_145.0648m/z	8.24	145.065	PDC	1-Naphthol		0	39.3087	0	66.2464	48.8255	0	38.2758	0	47.6137	110.967	108.91	118.58	164.974	153.046	228.991	126.735			26.3888	21.7753	96.5178	168.437	0.825174	3.65753	6.38289	0.83036	0.0228238	0.00192983	0.57994	1.24293	1.32389
3.65_327.1315n	3.65	328.139	PDC	(2S)-3-phenyl-2-({[(3S,4S,5R)-2,3,4-trihydroxy-5-(hydroxymethyl)oxolan-2-yl]methyl}amino)propanoic acid		3085.11	2866.81	2412.72	2246.08	7012.68	7341.21	6904.97	8141.04	6932.09	7079.2	6460.37	6923.31	3627.13	3932.93	3609.31	3947.77			2652.68	7349.98	6848.74	3779.28	2.77077	2.58182	1.4247	9.06664e-06	2.06848e-06	0.00198354	1.52238	1.49921	1.35787
15.54_427.2665m/z	15.54	427.267	PDC	5-Heptenoic acid, 7-[(1R,2R,3S,5S)-2-[(1E,3R)-3-(2,3-dihydro-1H-inden-2-yl)-3-hydroxy-1-propen-1-yl]-3-fluoro-5-hydroxycyclopentyl]-, 1-methylethyl ester, (5Z)-		43511.5	59287.7	39432.8	40020.3	45839.8	41171.7	39102.9	27473	63356.5	89683.4	83650.8	57643.6	19691.1	15185.9	24126.4	19533.1			45563.1	38396.8	73583.6	19634.1	0.842718	1.61498	0.430921	0.283256	0.0211034	0.00205756	0.929719	1.2203	1.3392
16.93_369.3247m/z	16.93	369.325	PDC	4-[(1-hydroxyoctadecylidene)amino]butanoic acid		4524.19	4983.35	4955.23	6966.21	3663	4356.13	2476.18	6331.81	6253.15	7940.59	7235.92	8849.6	8315.25	9645.08	8864.81	10963.3			5357.25	4206.78	7569.82	9447.11	0.785251	1.41301	1.76343	0.282777	0.0289718	0.00209728	0.843332	1.24957	1.34618
7.06_217.1434m/z	7.06	217.143	PDC	cis-Pinonic acid		1082.02	1228.32	1138.38	1215.38	1231.19	998.16	1015.66	1014.03	807.841	819.523	496.232	458.553	596.31	499.743	526.401	921.229			1166.03	1064.76	645.537	635.921	0.913152	0.553622	0.545375	0.172245	0.00235805	0.00213639	1.04943	1.37892	1.32798
4.61_295.1651m/z	4.61	295.165	PDC	5-amino-6-(4-hydroxybutanoyl)-2,2-dimethyl-3,4-dihydro-2H-1-benzopyran-4-one		0	0	112.415	121.497	74.6112	0	0	199.631	150.177	94.1429	79.6873	81.3361	460.696	257.413	415.395	558.074			58.478	68.5607	101.336	422.895	1.17242	1.73289	7.23169	0.86766	0.298589	0.0021847	0.659625	0.743943	1.3279
15.41_238.1048m/z	15.41	238.105	PDC	6-{[2-(thiophen-2-yl)ethyl]amino}-5,6,7,8-tetrahydronaphthalen-1-ol		419.965	665.568	447.383	387.223	562.487	365.703	261.346	268.469	347.005	469.889	397.899	289.885	208.619	117.047	120.173	92.0644			480.035	364.501	376.169	134.476	0.759323	0.78363	0.280137	0.26655	0.20866	0.00226445	0.968724	0.928951	1.35143
0.49_256.9083m/z	0.49	256.908	PDC	2-Iodoisophthalic acid		3763.04	4410.58	3670.38	4220.38	10327.7	7882.77	8141.75	7628.16	4730.9	4890.13	4485.78	4402.7	5405.98	6296.9	6951.97	7603.07			4016.1	8495.09	4627.38	6564.48	2.11526	1.15221	1.63454	0.000441876	0.0271435	0.00227234	1.47591	1.17485	1.34935
1.08_158.0270m/z	1.08	158.027	PDC	benzenesulfonamide		504.944	230.402	378.362	212.587	132.408	271.577	236.476	291.737	539.273	710.273	412.125	665.861	1130.69	1089.05	689.805	1253.1			331.574	233.05	581.883	1040.66	0.702859	1.75491	3.13855	0.249611	0.0403998	0.00230234	0.960725	1.20108	1.31719
8.44_495.2774m/z	8.44	495.277	PDC	3-sulfanyl-2-(4-{5,9,16-trihydroxy-2,15-dimethyltetracyclo[8.7.0.0^{2,7}.0^{11,15}]heptadecan-14-yl}pentanamido)propanoic acid		3051.96	2853.2	2650.21	3402.54	1206.56	637.89	1084.85	1616.36	1180.99	860.725	1308.93	1284.75	1788.87	805.742	1607.99	1864.23			2989.48	1136.41	1158.85	1516.71	0.380138	0.387643	0.507349	0.000363049	7.28727e-05	0.0023121	1.48045	1.47167	1.31738
16.98_409.3286m/z	16.98	409.329	PDC	(2S)-1-hydroxy-3-(octadecyloxy)propan-2-yl acetate		12929.6	17033.3	19780.5	23203.2	12001.7	20986	23807	22308	20178.7	19773.8	12280.1	15619.1	29944.1	30380.8	33496.3	28256.4			18236.6	19775.7	16962.9	30519.4	1.08439	0.930157	1.67352	0.669451	0.672432	0.00233423	0.798594	0.635152	1.34462
12.63_171.1622n	12.63	172.169	PDC	1,2,2,6,6-Pentamethyl-4-piperidinol		2666.9	2150.3	2388.98	1414.49	14633	10050.9	9535.69	5949.85	10141.9	8856.87	9021.66	7255.45	3997.24	3793.36	4710.93	3543.45			2155.17	10042.4	8818.98	4011.25	4.65967	4.09201	1.86122	0.00467766	5.11732e-05	0.00233434	1.39644	1.47815	1.31933
15.61_612.3249m/z	15.61	612.325	PDC	2-amino-3-({[3-(henicosanoyloxy)-2-hydroxypropoxy](hydroxy)phosphoryl}oxy)propanoic acid		616.511	793.544	517.996	683.421	515.231	1732.98	1153.31	1884.26	794.427	923.466	1767.43	1430.23	2422.15	1503.47	3177.83	2592.9			652.868	1321.45	1228.89	2424.09	2.02406	1.88229	3.71298	0.079353	0.0484846	0.00236613	1.13655	1.19003	1.30921
9.88_203.0431m/z	9.88	203.043	PDC	2-methyl-4-oxo-7-{[3,4,5-trihydroxy-6-(hydroxymethyl)oxan-2-yl]oxy}-4H-chromene-5-carboxylic acid		0	0	127.652	0	179.2	76.3907	236.648	180.252	140.21	175.923	155.015	192.116	179.639	218.091	280.534	299.8			31.913	168.123	165.816	244.516	5.26817	5.19588	7.66197	0.0256483	0.00753432	0.00239254	1.21873	1.3099	1.32138
1.32_191.0129n	1.32	192.02	PDC	6-Chloroquinoline-4-carbaldehyde		1543.26	1896.82	2233.42	3873.86	4395.96	4110.25	5614.22	6848.88	4741.38	5643.15	6899.65	9196.06	6124.25	7066.59	10140.8	10490.7			2386.84	5242.33	6620.06	8455.57	2.19635	2.77357	3.54258	0.0125417	0.00829949	0.00240228	1.34098	1.33771	1.34496
9.88_149.0511n	9.88	150.058	PDC	L-Methionine		17385.1	14184.2	15484.6	15872.7	20665.8	19701.8	20107.8	18356.7	19085.1	18788.9	18337.9	19498.6	18609.2	19788.4	20835.6	19762			15731.7	19708	18927.6	19748.8	1.25276	1.20315	1.25535	0.00289227	0.00390218	0.0024091	1.41346	1.38139	1.34624
16.46_341.2935m/z	16.46	341.293	PDC	N-Acetylsphingosine		4784.13	4792.79	6325.34	6499.12	1776.98	5963.21	6223.1	6006.31	8606.72	12406.6	10107	13104.9	8514.67	8407.81	10062.7	8183.65			5600.35	4992.4	11056.3	8792.21	0.891445	1.97422	1.56994	0.622446	0.00303399	0.00241605	0.819827	1.3847	1.34022
16.96_367.2605m/z	16.96	367.26	PDC	Mavorixafor		998.117	1369.68	806.444	1896.62	990.26	1088.89	1115.78	1835.36	446.228	1358.22	357.7	1804.94	3305.72	2845.52	3482.15	4709.65			1267.72	1257.57	991.772	3585.76	0.992	0.78233	2.82852	0.974875	0.541914	0.00248179	0.71159	0.7227	1.32418
4.44_352.1795m/z	4.44	352.18	PDC	Ajmalicine		0	0	0	0	0	0	0	0	0	0	0	0	1011.31	1069.29	1905.2	2285.48			0	0	0	1567.82	#DIV/0!	#DIV/0!	#DIV/0!	#DIV/0!	#DIV/0!	0.00248985	0	0	1.33083
14.92_397.2922m/z	14.92	397.292	PDC	N-(Fur-3-ylmethyl)arachidonamide		88028.1	96690.9	90734.6	62252.5	97114.4	81528.4	88188.5	59620.1	78464.1	125163	106229	83136.6	49672.5	40966.3	47265.4	44242.9			84426.5	81612.8	98248.1	45536.8	0.966673	1.16371	0.539366	0.807307	0.336653	0.0025506	0.666454	0.665772	1.33092
15.89_255.2560n	15.89	256.263	PDC	hexadecanamide		81527.1	126743	95287.5	94826.6	89231.2	90985.2	79778.4	70621.6	75114.5	94244.6	97579.6	77392	51283.5	45583.8	55953	50655.3			99596.1	82654.1	86082.7	50868.9	0.829892	0.864317	0.510752	0.163985	0.272165	0.00255568	1.0534	0.896201	1.34227
16.09_376.3182m/z	16.09	376.318	PDC	N1-[1-(dimethylamino)ethyl]benzene-1,4-diamine		17751.4	18358.5	16097.8	16337	7328.65	7125.58	6491.14	5450.18	46234.3	44960	43670.7	45420	13861.9	11187.7	14022.9	12396.7			17136.1	6598.89	45071.3	12867.3	0.385086	2.63019	0.750887	5.02288e-06	2.83148e-08	0.00260108	1.52695	1.50766	1.31442
0.61_176.1223m/z	0.61	176.122	PDC	N-Benzyl-.alpha.-methylbenzylamine		4763.47	5526.43	4109.29	6385.01	10038.2	10478	8110.35	7780.03	9601.69	7879.42	10197.3	8645.13	9150.27	7868.46	7780.81	7746.13			5196.05	9101.65	9080.89	8136.42	1.75165	1.74765	1.56588	0.00343015	0.00155085	0.00263142	1.38787	1.39878	1.30872
15.79_602.2959m/z	15.79	602.296	PDC	Curvularin		523.493	1920.12	1608.05	2186.52	2100.25	3003.07	4180.31	3652.39	4100.27	7967.18	7481.92	5741.74	5099.01	4501.41	6390.54	8315.2			1559.55	3234	6322.78	6076.54	2.07368	4.05424	3.89635	0.0274311	0.00247101	0.00267704	1.26397	1.3729	1.3287
9.96_456.1255m/z	9.96	456.125	PDC	2-Phenyl-N-(1,3,4-thiadiazol-2-yl)acetamide		24010.8	24857.3	25582.2	27187.5	30776.1	31362.6	29075.8	30639.6	22196	23638.5	24111	26558.8	17704.4	20585.2	19871	21857			25409.4	30463.5	24126.1	20004.4	1.19891	0.949492	0.787282	0.000906385	0.299546	0.00267824	1.44644	0.960168	1.34571
10.06_425.1374m/z	10.06	425.137	PDC	1,8-Diphenoxy-9,10-dihydroanthracene-9,10-dione		1245.9	1485.44	903.527	1519.01	3883.88	3108.7	2702.91	2988.92	3362.75	3346.94	3309.03	4156.37	2139.67	2047.17	2653.44	2740.29			1288.47	3171.1	3543.77	2395.14	2.46113	2.75037	1.8589	0.000630602	0.000101495	0.00273321	1.46601	1.46235	1.31883
7.35_481.2114m/z	7.35	481.211	PDC	[(2S,5R,6R)-6-[(2R)-2-amino-2-phenylacetamido]-3,3-dimethyl-7-oxo-4-thia-1-azabicyclo[3.2.0]heptane-2-carbonyloxy]methyl 2,2-dimethylpropanoate		1992.66	2391.3	1750.46	2371.9	9576.25	8511.97	7693.32	6675.76	9247.26	8250.32	7123.78	8621.07	3599.65	3232.96	3224.99	4323.22			2126.58	8114.32	8310.61	3595.2	3.81567	3.90797	1.6906	8.05531e-05	1.22228e-05	0.00277339	1.50378	1.4886	1.30962
13.77_318.3000m/z	13.77	318.3	PDC	Pentadecanoyl ethanolamide		387.793	326.334	453.093	532.096	512.451	304.533	381.603	364.775	934.992	754.646	864.136	742.397	783.306	920.307	691.551	679.909			424.829	390.841	824.043	768.768	0.919996	1.93971	1.8096	0.604307	0.000770108	0.00285911	0.825073	1.40817	1.30573
0.61_248.9988m/z	0.61	248.999	PDC	3-Amino-2-(4-chlorophenyl)-2-hydroxypropanesulfonic acid		5841.56	5579.27	5347.08	5365.68	6205.43	5306.05	5381.21	5910.89	6780.53	6707.13	7596.3	6940.43	6651.77	8605.8	8490.51	7526.5			5533.4	5700.89	7006.1	7818.64	1.03027	1.26615	1.41299	0.518684	0.000736802	0.00288788	0.826854	1.43533	1.31697
15.59_569.3481n	15.59	570.355	PDC	1H-Indazole-4-carboxamide, N- [(1,2-dihydro-6-methyl-2-oxo-4-propyl-3-pyridinyl)methyl]- 1-(1-methylethyl)-6-[6-[4-(1-methylethyl)-1-piperazinyl]-3- pyridinyl]-		2054.07	4693.61	1502.5	2419.99	7558.12	7508.65	9730.61	7060.23	8020.28	11350.8	15255.2	10690.9	10960.4	7931.52	14001.2	16742			2667.54	7964.4	11329.3	12408.8	2.98567	4.24709	4.65177	0.00121258	0.00192067	0.00299079	1.42916	1.40024	1.30767
13.44_338.2661m/z	13.44	338.266	PDC	(8E)-2-aminooctadec-8-ene-1,3,4-triol		4159.85	3055.87	3641.36	4298.22	3319.36	2670.82	3095.16	3350.54	1833.27	2158.39	2504.18	2882.42	1929.61	2499.6	2322.09	2450.88			3788.82	3108.97	2344.56	2300.54	0.820563	0.61881	0.607192	0.0798475	0.00714543	0.0030184	1.15162	1.35587	1.33901
8.57_352.1090n	8.57	353.116	PDC	2-[carboxy(2-phenylacetamido)methyl]-5,5-dimethyl-1,3-thiazolidine-4-carboxylic acid		1.47256e+06	1.41178e+06	1.33608e+06	1.25616e+06	2.90633e+06	2.53634e+06	2.3379e+06	2.26949e+06	2.24668e+06	2.11716e+06	1.92345e+06	1.93054e+06	1.99525e+06	1.98525e+06	1.74414e+06	1.64605e+06			1.36915e+06	2.51252e+06	2.05446e+06	1.84267e+06	1.8351	1.50054	1.34585	0.000270109	0.000287208	0.00310013	1.48678	1.4575	1.33425
8.44_202.1437m/z	8.44	202.144	PDC	cis-Pinonic acid		866.673	789.678	510.037	724.234	497.301	554.796	381.171	454.182	697.552	469.79	476.921	524.393	378.903	223.767	340.056	360.535			722.656	471.863	542.164	325.815	0.652956	0.750238	0.450858	0.0254859	0.101128	0.00328211	1.24931	1.03962	1.30895
16.06_435.2047m/z	16.06	435.205	PDC	2-(1-benzofuran-4-yl)-N-methyl-N-[7-(pyrrolidin-1-yl)-1-oxaspiro[4.5]decan-8-yl]acetamide		22752	24166.2	15951.1	16036	25940	22357.9	22470.9	17013.7	41833.3	36025.8	35340.7	28224.8	11506.4	5617.72	7246.76	7163.85			19726.3	21945.6	35356.2	7883.69	1.11251	1.79233	0.399653	0.46573	0.00446686	0.00329792	0.830956	1.37324	1.32695
15.43_507.3325n	15.43	508.34	PDC	(2-aminoethoxy)[(2R)-3-hydroxy-2-[(11Z)-icos-11-enoyloxy]propoxy]phosphinic acid		2405.3	3312	2481.34	3369.76	5254.95	7147.04	6774.61	3176.94	7521.83	10813.4	12747.4	7955.97	9394.94	8655.69	13423.7	17059.8			2892.1	5588.39	9759.65	12133.5	1.93229	3.37459	4.19541	0.0283348	0.00159893	0.00331636	1.23091	1.40134	1.31573
16.19_469.0810m/z	16.19	469.081	PDC	5-({4-[2-hydroxy-2-(5-methyl-2-phenyl-1,3-oxazol-4-yl)ethoxy]phenyl}methyl)-1,3-thiazolidine-2,4-dione		1533.4	2919.74	1536.18	2663.6	16088.1	12564.1	11370.5	8170.9	5506.27	4934.35	5822.13	6345.4	4681.61	3569.29	5269.94	4724.39			2163.23	12048.4	5652.04	4561.31	5.56965	2.61278	2.10857	0.00105381	0.000309971	0.00336742	1.45221	1.44219	1.29924
8.49_388.2154m/z	8.49	388.215	PDC	5.alpha.-Androstan-3.beta.-ol-17-one sulfate		0	0	0	0	0	0	0	0	0	0	0	0	1072.69	2397.97	2635.07	3586.3			0	0	0	2423.01	#DIV/0!	#DIV/0!	#DIV/0!	#DIV/0!	#DIV/0!	0.00341027	0	0	1.33551
7.55_513.3088m/z	7.55	513.309	PDC	Tauroursodeoxycholic acid		0	0	0	0	0	0	0	0	0	0	0	0	1943.02	1840.49	2132.41	597.94			0	0	0	1628.46	#DIV/0!	#DIV/0!	#DIV/0!	#DIV/0!	#DIV/0!	0.00343529	0	0	1.30762
0.49_229.9391n	0.49	230.946	PDC	2,3-dihydroxy-3,3-diphosphopropanoic acid		23696.3	25071.3	25357.7	26937.1	22173.1	18550.9	21957.5	16593.6	22228.5	21418.7	20186.5	20359.3	18194.5	20997.6	21662.7	21108.6			25265.6	19818.8	21048.2	20490.8	0.784418	0.833078	0.811016	0.0113299	0.00211718	0.00346023	1.31345	1.37636	1.33284
16.56_327.2267m/z	16.56	327.227	PDC	2-(Diethylamino)ethyl 3-amino-4-propoxybenzoate		8919.85	6015.42	6653.76	6914.62	5573.85	9190.12	6164.26	8297.09	8049.18	8130.78	8092.46	8392.88	11351.4	10421.5	10334.3	9686.08			7125.92	7306.33	8166.33	10448.3	1.02532	1.146	1.46624	0.870787	0.150735	0.00350815	0.549029	1.07172	1.33918
1.78_133.1052m/z	1.78	133.105	PDC	heptane-2-thiol		443138	481080	472231	460874	591498	557968	521785	547984	562602	544599	521325	516003	524875	536105	508141	500725			464331	554809	536132	517462	1.19486	1.15463	1.11442	0.0015751	0.00182644	0.00354148	1.43642	1.40464	1.32287
0.78_81.0170m/z	0.78	81.017	PDC	2,4-dihydroxy-2,5-dimethyl-2,3-dihydrothiophen-3-one		279866	278496	277808	273961	453852	433722	412435	416283	456471	444517	425457	430113	310809	322360	297583	296164			277533	429073	439140	306729	1.54603	1.5823	1.1052	3.98298e-06	4.99915e-07	0.00354629	1.52811	1.5038	1.30407
8.97_495.0584m/z	8.97	495.058	PDC	Acetamide, N-[4-methyl-5-[[[4-[2,2,2-trifluoro-1-hydroxy-1-(trifluoromethyl)ethyl]phenyl]amino]sulfonyl]-2-thiazolyl]-		1226.27	1148.57	1308.15	1076.65	4268.72	1740.81	3072.42	2816.75	2600.41	2637.53	1751.68	2427.38	2723.39	2565.7	1930.69	1815.33			1189.91	2974.68	2354.25	2258.78	2.49991	1.97851	1.89827	0.0140825	0.00152444	0.00364098	1.31387	1.41937	1.32129
7.06_242.1236m/z	7.06	242.124	PDC	Tetrahydro-L-biopterin		892.002	951.888	973.648	1110.74	1049.32	809.974	986.527	927.928	523.18	596.609	558.491	478.113	338.965	421.016	602.455	730.362			982.07	943.437	539.098	523.199	0.960661	0.548941	0.532752	0.594675	0.000154225	0.00367865	0.773809	1.45539	1.33143
16.01_640.3172m/z	16.01	640.317	PDC	9,33-bis(cyclopropylmethyl)-22-methyl-19,25-dioxa-9,22,33-triazaundecacyclo[24.9.1.1^{8,14}.0^{1,24}.0^{2,32}.0^{4,23}.0^{5,21}.0^{7,12}.0^{12,20}.0^{13,18}.0^{30,36}]heptatriaconta-4(23),5(21),13,15,17,26,28,30(36)-octaene-2,7,17,27-tetrol		0	458.47	0	707.801	0	1673.25	449.51	440.825	2425.15	2398.84	3072.92	2200.1	1086.49	2103.84	2692.82	2524.01			291.568	640.895	2524.25	2101.79	2.1981	8.65751	7.20858	0.416558	0.000133117	0.00404186	0.74776	1.46565	1.32452
7.40_538.5305m/z	7.4	538.53	PDC	9-hydroxytridecyl docosanoate		0	0	0	185.026	0	511.668	424.842	1212.71	0	315.655	412.571	411.61	39215.1	80379.4	103107	133147			46.2564	537.304	284.959	88962.1	11.6158	6.16043	1923.24	0.103077	0.0692564	0.0041371	1.1058	1.15141	1.32477
1.56_93.0369m/z	1.56	93.0369	PDC	propane-1-SO-thioperoxol		0	22.6915	0	0	33.0781	136.639	19.762	164.368	59.7333	56.9143	30.8258	122.509	33.6354	55.2053	84.5155	63.5757			5.67288	88.4617	67.4957	59.233	15.5938	11.898	10.4414	0.0655002	0.0225051	0.00419548	1.10646	1.21759	1.30219
15.91_502.3265m/z	15.91	502.327	PDC	1-(1Z-Hexadecenyl)-sn-glycero-3-phosphocholine		3493.85	8960.28	5729.5	6222.13	10432.4	9137.33	9229.57	8798.57	12667.3	14254.9	17771.7	12497.7	12530.1	10583.3	13879.8	11277.7			6101.44	9399.47	14297.9	12067.7	1.54053	2.34337	1.97785	0.0311727	0.00261542	0.00427175	1.25825	1.39603	1.30769
16.06_369.2398m/z	16.06	369.24	PDC	Perindopril		14677.1	19335	17168.4	17417.4	20473.7	21339	18891.1	19656.4	20194.1	23989.3	25105	22413.7	11460.5	9868.6	13752.5	11250			17149.5	20090.1	22925.5	11582.9	1.17147	1.33681	0.675409	0.0358438	0.00682568	0.00430466	1.25281	1.33783	1.30468
14.49_297.2036m/z	14.49	297.204	PDC	Monolaurin		54694.8	51116	59648.6	85078.7	52783.3	49888.1	51229.8	53195.7	55930.3	65967.7	59922.5	89566.6	31435.1	25279.9	25370.2	29041.4			62634.5	51774.2	67846.8	27781.7	0.826608	1.08322	0.443552	0.209144	0.645164	0.00431902	0.949139	0.832491	1.31031
16.06_479.2121m/z	16.06	479.212	PDC	Mongrhoside		2894.92	3404.67	3613.34	2255.07	1960.38	2085.2	3436.15	1882.53	3727.13	3160.51	6282.24	4891.81	1863.86	870.117	817.187	0			3042	2341.07	4515.43	887.792	0.769581	1.48436	0.291845	0.191281	0.098436	0.00445084	0.866331	1.06062	1.3245
16.06_353.1440m/z	16.06	353.144	PDC	Benfluralin		5059.65	6734.88	5526.58	7395.76	8231.58	6973.63	9332.43	9021.04	11076.5	12398.6	13809.8	16028.5	3490.82	1467.72	2306.24	3874.82			6179.22	8389.67	13328.4	2784.9	1.35772	2.15696	0.450688	0.0259644	0.000948167	0.00453355	1.25769	1.42185	1.2868
7.06_227.1085n	7.06	228.116	PDC	Tulobuterol		627.807	1012.28	627.671	654.242	885.831	571.935	617.745	493.897	371.149	376.768	410.577	391.832	326.58	280.869	304.645	338.431			730.5	642.352	387.581	312.631	0.879332	0.53057	0.427969	0.513251	0.0110049	0.00457198	0.809511	1.29244	1.31836
6.94_204.1363m/z	6.94	204.136	PDC	Phe-Leu-Lys		0	0	0	0	49.6889	0	111.556	136.927	0	75.4007	48.1014	153.269	498.727	663.025	1141.54	1414.54			0	74.543	69.1927	929.459	#DIV/0!	#DIV/0!	#DIV/0!	0.0522405	0.0743093	0.00459539	1.18276	1.08667	1.30869
0.65_310.9989m/z	0.65	310.999	PDC	3-(2,3-Dihydro-1,4-benzodioxin-6-ylsulfonyl)propanoic acid		3816.96	1976.05	2474.16	3355.72	3846.57	3217.02	1806.6	3664.47	3700.15	4356.66	3245.29	3930.87	4379.92	4937.39	5159.87	5122.27			2905.72	3133.67	3808.24	4899.86	1.07845	1.3106	1.68628	0.726557	0.107211	0.00460085	0.557487	1.11303	1.32759
17.33_395.3494m/z	17.33	395.349	PDC	(16S,20S)-10,14,16,20-tetramethyl-22-azahexacyclo[12.10.0.0Â²,Â¹Â¹.0âµ,Â¹â°.0Â¹âµ,Â²Â³.0Â¹â·,Â²Â²]tetracos-4-ene		2169.95	2927.82	3714.87	3466.7	1868.65	3370.73	3336.51	3616.36	1973.54	2312.42	1514.51	2589.8	6343.15	4719.41	5115.93	6902.07			3069.84	3048.06	2097.57	5770.14	0.992907	0.683283	1.87963	0.968252	0.0567575	0.00462994	0.7695	1.19988	1.29013
8.62_311.1334m/z	8.62	311.133	PDC	4-fluoro-1-{2-[(1-methanesulfonyl-4-methylpiperidin-4-yl)amino]acetyl}pyrrolidine-2-carbonitrile		8794.03	7827.87	8579.14	10400.4	17421.9	16884.1	16374.7	17716.9	14082.3	13166	14685.7	15393.6	10728.2	12809.1	12159	13072.2			8900.35	17099.4	14331.9	12192.1	1.92121	1.61026	1.36984	1.12522e-05	0.000277453	0.0047278	1.52037	1.45319	1.31892
5.48_321.1322n	5.48	322.139	PDC	{2-[2,5-bis(aziridin-1-yl)-4-methyl-3,6-dioxocyclohexa-1,4-dien-1-yl]-2-methoxyethoxy}carboximidic acid		2998.65	2450.34	2091.13	2290.92	5756.73	5408.94	4499.87	5415.6	4174.16	3741.24	4673.66	4449.62	3132.41	4122.36	4015.04	3707.84			2457.76	5270.28	4259.67	3744.41	2.14435	1.73315	1.52351	0.000148733	0.000661314	0.00479006	1.49086	1.43226	1.31271
8.89_202.1437m/z	8.89	202.144	PDC	cis-Pinonic acid		378.409	366.128	413.978	549.533	339.43	171.899	338.756	398.744	329.731	491.511	287.465	357.178	151.522	114.224	282.83	196.271			427.012	312.207	366.471	186.212	0.731145	0.858223	0.436081	0.125232	0.358851	0.00491616	1.09918	0.772485	1.3107
7.40_538.7812m/z	7.4	538.781	PDC	{[(2R,3S,4R,5R)-5-(4-amino-2-oxo-1,2-dihydropyrimidin-1-yl)-3,4-dihydroxyoxolan-2-yl]methoxy}({[(2R)-2-{[(9S,10S,12Z)-9,10-dihydroxyoctadec-12-enoyl]oxy}-3-[(17-methyloctadecanoyl)oxy]propoxy](hydroxy)phosphoryl}oxy)phosphinic acid		0	0	403.025	420.592	0	0	351.045	647.141	0	474.585	230.855	386.228	31681.9	66469.5	81687.8	112912			205.904	249.547	272.917	73187.8	1.21196	1.32546	355.446	0.831483	0.686223	0.0049603	0.763268	0.748017	1.31683
1.30_208.0637m/z	1.3	208.064	PDC	1-(4-Chlorobenzyl)-1H-pyrazol-5-amine		3037.32	4319.45	4607	3842.02	5026.71	5311.97	5117.73	5713.25	5243.68	5153.96	5471.71	5228.19	5388.96	5494.55	5336.73	5539.04			3951.45	5292.42	5274.38	5439.82	1.33936	1.3348	1.37667	0.0117584	0.00917247	0.00510226	1.31926	1.339	1.31491
0.82_119.0896m/z	0.82	119.09	PDC	N-Cyclohexyl-N'-[2-(1H-imidazol-4-yl)ethyl]urea		73180.4	67554.6	65749.5	68137.1	90744.8	85172.3	80626.2	82681.3	81731.7	79057.5	78205.8	76897.4	76325	76206.7	74397.3	75868.5			68655.4	84806.2	78973.1	75699.4	1.23524	1.15028	1.1026	0.000989137	0.00157851	0.00530748	1.45235	1.41499	1.3158
1.47_298.0399m/z	1.47	298.04	PDC	N-Isopropyl-3,5-dinitrobenzamide		2182.41	1893.45	2090.03	2296.89	2368.24	2212.55	2273.63	2426.19	2706.76	3089.62	3603.33	3401.73	2835.37	3059.66	2810.26	3743.8			2115.69	2320.15	3200.36	3112.28	1.09664	1.51268	1.47104	0.0813846	0.00225622	0.00532291	1.14027	1.40116	1.29366
0.67_162.0528n	0.67	163.06	PDC	3-Hydroxy-3-methylglutaric acid		15226.4	17368.6	16852.5	18166.9	26344.6	26269	23922.2	24344.8	21464.6	22124.8	20317.1	18399.8	19974.3	21440.8	19174.1	20215.2			16903.6	25220.2	20576.6	20201.1	1.492	1.21729	1.19508	8.35758e-05	0.0116183	0.00546257	1.50248	1.26562	1.28681
5.86_159.1259n	5.86	160.133	PDC	DL-2-Aminocaprylic acid		1527.72	2468.57	2310.2	2676.65	1749.82	1734.38	1893.78	1512.92	1337.91	1332.89	991.367	537.417	1244.9	1119.67	1243.65	1096.68			2245.79	1722.73	1049.9	1176.22	0.767092	0.467496	0.523747	0.0937384	0.00889487	0.00561152	1.12245	1.30116	1.31141
1.08_145.1336m/z	1.08	145.134	PDC	2-(4-Amino-1-piperidinyl)ethanol		438.277	715.88	628.387	775.473	215.746	65.8234	278.539	217.86	152.551	213.958	228.655	313.278	250.773	378.788	129.823	294.775			639.504	194.492	227.11	263.54	0.304129	0.355135	0.4121	0.00211251	0.00219547	0.00583569	1.42308	1.39987	1.28586
1.08_113.0233m/z	1.08	113.023	PDC	Mesaconic acid		1849.25	2256.73	2176.99	2162.8	2507.19	2813.96	2512.88	2781.53	2300.74	2476.54	2381.29	2648.32	2471.88	2497.84	2617.93	2466.65			2111.44	2653.89	2451.72	2513.57	1.25691	1.16116	1.19045	0.0044337	0.0268958	0.00591169	1.39126	1.25052	1.30842
7.06_203.1277m/z	7.06	203.128	PDC	3,6,9,12-tetraoxatetradecane-1,14-diol		967.679	1002.57	1299.63	1100.26	1041.76	1049.65	841.901	1131.04	673.188	801.2	545.403	584.676	529.782	613.876	601.293	870.685			1092.54	1016.09	651.117	653.909	0.930026	0.595969	0.598525	0.45883	0.00327924	0.00594374	0.62862	1.3675	1.28463
4.66_208.0944m/z	4.66	208.094	PDC	2,2-Bis(hydroxymethyl)-3-quinuclidinone		472.864	669.436	885.78	867.373	340.628	499.427	588.838	513.073	251.611	345.814	168.566	229.804	335.556	277.378	359.712	272.945			723.863	485.492	248.949	311.398	0.670695	0.343917	0.430189	0.0735112	0.00376808	0.00598644	1.17327	1.37205	1.31549
8.47_540.0401m/z	8.47	540.04	PDC	({[({[5-(2-amino-6-oxo-6,9-dihydro-3H-purin-9-yl)-3,4-dihydroxyoxolan-2-yl]methoxy}(hydroxy)phosphoryl)oxy](hydroxy)phosphoryl}amino)phosphonic acid		0	0	0	0	0	0	0	0	0	0	0	0	723.082	890.107	1963.38	1943.7			0	0	0	1380.07	#DIV/0!	#DIV/0!	#DIV/0!	#DIV/0!	#DIV/0!	0.0060382	0	0	1.28654
13.28_564.3939m/z	13.28	564.394	PDC	Alloxanthin		0	0	0	0	660.664	397.304	0	541.734	277.172	217.258	205.933	242.472	1951.55	3301.73	1304.77	1269.29			0	399.926	235.709	1956.84	#DIV/0!	#DIV/0!	#DIV/0!	0.031926	5.68973e-06	0.00621427	1.20787	1.49284	1.25768
4.64_150.0584m/z	4.64	150.058	PDC	ethyl 2-amino-3-sulfanylpropanoate		243.386	234.564	311.796	246.467	174.835	258.46	238.967	178.665	192.837	259.022	184.637	140.484	141.74	156.044	193.037	188.258			259.053	212.732	194.245	169.77	0.821189	0.749824	0.655346	0.144664	0.0757433	0.00623456	1.08063	1.02868	1.27158
6.35_275.1422m/z	6.35	275.142	PDC	2-(Aminomethyl)-4-(tert-butyl)-6-(methylsulfonyl)phenol		9400.58	9214.8	10198.7	11089.3	14206.9	12315.2	10886.6	13578.9	10285.1	9179.47	10438.5	10860.5	6816.42	6931.25	7415.02	8709.77			9975.85	12746.9	10190.9	7468.12	1.27778	1.02156	0.748619	0.0172492	0.71342	0.00625268	1.28858	0.648738	1.3047
1.76_86.0964m/z	1.76	86.0964	PDC	bicyclo[2.1.0]pentane		656113	709212	710380	690668	881805	839190	776021	816841	835678	807136	771180	760474	791671	799188	754972	737979			691593	828464	793617	770952	1.19791	1.14752	1.11475	0.00169674	0.00307673	0.00634574	1.43229	1.38054	1.29319
0.60_207.0585m/z	0.6	207.059	PDC	4-(4-Morpholinylsulfonyl)aniline		32303.1	32337.8	24690.1	32600.3	26774.6	27490.6	22966.9	27351.3	32387.5	28648.8	26452.2	26963	24153.5	21569.5	17552.9	18281.1			30482.8	26145.8	28612.9	20389.2	0.857724	0.938656	0.668876	0.0972464	0.457039	0.00638102	1.05757	0.61512	1.26541
16.24_682.3278m/z	16.24	682.328	PDC	Trp-Gln		0	2577.48	3005.09	1653.39	6124.71	6733.32	5991.22	4299.52	15757.1	15106.1	14307.6	20049.5	4678.75	5104.26	6390.59	8316.07			1808.99	5787.19	16305.1	6122.42	3.19913	9.01336	3.38444	0.00331159	5.69439e-05	0.00640252	1.41156	1.4747	1.29423
15.61_576.2803m/z	15.61	576.28	PDC	2-[(4-{[1,3-dihydroxy-1-(4-hydroxy-3-methoxyphenyl)propan-2-yl]oxy}-3-methoxyphenyl)methyl]-3-[(4-hydroxy-3-methoxyphenyl)methyl]butane-1,4-diol		3870.64	5198.54	3500.94	4657.81	7355.53	6275.39	8949.18	7420.59	10672.3	17704.6	19891.5	17032	8983.28	8141.91	13563.3	15143.1			4306.98	7500.17	16325.1	11457.9	1.7414	3.79038	2.6603	0.00310479	0.00100113	0.00651367	1.3829	1.41465	1.27656
1.08_193.0287m/z	1.08	193.029	PDC	4(1H)-Quinolinone, 7-chloro-2-methyl-		3868.97	4444.55	3139.13	3533.69	4105.59	3781.02	3653.62	3412.93	4861.19	4027.76	3994.57	3332.56	5035.4	5135.81	4650.91	4927.15			3746.58	3738.29	4054.02	4937.32	0.997786	1.08206	1.31782	0.979638	0.489387	0.00688048	0.732748	0.784976	1.29466
11.08_192.1382m/z	11.08	192.138	PDC	N-Octanoyl-L-homoserine lactone		1634.12	1135.31	1679.22	1749.67	2713.21	2418.11	2653.81	2481.77	2554.83	2434.18	2162.17	2451.6	2034.47	2152.52	2241.81	2471.12			1549.58	2566.72	2400.69	2224.98	1.6564	1.54925	1.43586	0.000631851	0.00199113	0.00692566	1.46808	1.39478	1.30173
15.36_567.3323n	15.36	568.34	PDC	(2-{[(2R)-3-[(4Z,7Z,10Z,13Z,16Z,19Z)-docosa-4,7,10,13,16,19-hexaenoyloxy]-2-hydroxypropyl phosphono]oxy}ethyl)trimethylazanium		2263.31	5340.63	3160.94	3076.4	8979.66	7255.61	7131.08	6832.07	7307.47	11123.4	12979.4	9466.96	9957.83	8906.91	18333.3	17586.7			3460.32	7549.61	10219.3	13696.2	2.18177	2.95328	3.95807	0.00245254	0.00266796	0.00715566	1.42239	1.38067	1.26443
5.94_676.3354m/z	5.94	676.335	PDC	2-[2-({1-[2-({1-[2-amino-3-(4-hydroxyphenyl)propanoyl]pyrrolidin-2-yl}formamido)-3-phenylpropanoyl]pyrrolidin-2-yl}formamido)acetamido]-3-methylpentanoic acid		324.849	283.218	263.464	251.802	0	0	0	0	0	0	0	0	10920.1	20991.3	30499.8	40790.9			280.833	0	0	25800.5	0	0	91.8713	2.22752e-06	2.22752e-06	0.00721593	1.53088	1.49934	1.29386
7.96_160.0427m/z	7.96	160.043	PDC	2-amino-3-(prop-2-yn-1-ylsulfanyl)propanoic acid		440.026	479.039	520.59	489.114	940.201	674.956	946.07	1183.55	387.4	801.819	687.114	776.635	738.965	928.497	690.515	1111.82			482.192	936.194	663.242	867.449	1.94154	1.37547	1.79897	0.00501099	0.110099	0.00759984	1.38029	1.00063	1.2673
0.69_361.1827m/z	0.69	361.183	PDC	Glu-Gly-Arg		772.727	1060.95	1641.7	1517.19	1961.51	1644.68	456.952	0	469.776	437.193	1018.26	0	5695.84	2439.66	3976.71	5764.52			1248.14	1015.78	481.309	4469.18	0.813836	0.38562	3.58067	0.664753	0.0384023	0.00765115	0.789446	1.17121	1.24648
14.77_508.3607m/z	14.77	508.361	PDC	N''-cyano-N-(1,4-dihydropyridin-4-ylidene)-N'-(3,3-dimethylbutan-2-yl)guanidine		5966.27	5207.98	4882.27	7793.25	4319.1	3487.25	4340.16	3784.53	3413.59	3191.57	2686.73	5967.17	2219.59	2675.95	1798.66	4159.54			5962.44	3982.76	3814.76	2713.43	0.667974	0.639799	0.455088	0.0275325	0.0710912	0.00783981	1.2211	1.12788	1.26494
15.79_485.2636m/z	15.79	485.264	PDC	1-Phenyl-1,3,8-triazaspiro[4.5]decan-4-one		908.997	357.888	1052.62	922.772	1866.24	1211.23	1690.63	1796.74	2170.59	3548.13	4394.2	2658.61	2114.24	2186.1	3392.09	4426.26			810.569	1641.21	3192.88	3029.67	2.02477	3.93906	3.73771	0.0081027	0.00360145	0.00813301	1.36369	1.36133	1.27306
7.40_534.2858m/z	7.4	534.286	PDC	3-{1-methyl-7-oxo-3-propyl-1H,4H,7H-pyrazolo[4,3-d]pyrimidin-5-yl}-N-[2-(1-methylpyrrolidin-2-yl)ethyl]-4-propoxybenzene-1-sulfonamide		0	0	0	0	0	0	0	0	0	0	0	0	714.561	2478.5	2969.58	3704.14			0	0	0	2466.69	#DIV/0!	#DIV/0!	#DIV/0!	#DIV/0!	#DIV/0!	0.00818656	0	0	1.29503
0.60_778.4484m/z	0.6	778.448	PDC	Ala-Tyr-Lys		9114.56	11562.9	10905.3	9926.3	7628.43	9674.96	9996.99	5915.76	11836.2	12304.8	8080.15	7738.61	19053	22740.8	20989.3	12906.1			10377.2	8304.04	9989.93	18922.3	0.800216	0.962677	1.82344	0.107152	0.779373	0.00827962	1.07832	0.700027	1.2429
16.59_427.3392m/z	16.59	427.339	PDC	dodecane-1-thiol		16244	13373.4	14216.2	13793.7	7847.76	13100	10493.1	11099.5	15470.6	13585.3	14072.6	15160.5	10369.4	12208.9	8569.99	7295.85			14406.8	10635.1	14572.2	9611.05	0.738197	1.01148	0.667117	0.0239304	0.838337	0.00846352	1.27081	0.6678	1.26257
0.67_112.9998m/z	0.67	113	PDC	4-Phosphonobenzoic acid		53954.5	61328.6	61624.3	65809.2	56013.8	60352.6	56320.9	61604.1	53834.3	55595	54391.9	54277.8	43523.5	48572.4	45529.8	53815.5			60679.1	58572.8	54524.8	47860.3	0.965288	0.898575	0.788744	0.486389	0.0485163	0.0084645	0.82719	1.17938	1.28873
0.61_441.1760m/z	0.61	441.176	PDC	5-Hydroxy-L-tryptophan		14001.2	11191.2	7168.76	17426.3	8290.7	11594.4	8300.26	12555.1	14090.8	11646.2	10949.8	10628.5	2122.08	2457.56	4686.83	5115.06			12446.9	10185.1	11828.8	3595.38	0.818286	0.950344	0.288858	0.38955	0.797962	0.00851443	0.669409	0.461163	1.25751
11.56_243.1833n	11.56	244.191	PDC	2-undecanamidoacetic acid		95146.1	92680	96362.5	89863.5	47110.8	49344.7	41039.2	41022.3	125535	123548	112785	120005	85019.4	85407.3	73240.8	73366.9			93513	44629.2	120468	79258.6	0.477252	1.28825	0.847568	1.35661e-06	0.000140203	0.0087173	1.53189	1.46912	1.26575
16.06_430.2117m/z	16.06	430.212	PDC	6.alpha.-Hydroxybudesonide		3254.12	4214.44	3181.3	4311.9	4302.96	4553.1	4856.8	5602.87	6305.01	7388.71	7802.37	5914.18	1786.15	975.011	1763.08	2881.41			3740.44	4828.94	6852.57	1851.41	1.29101	1.83202	0.494972	0.038971	0.00116486	0.00880689	1.24289	1.40804	1.24708
6.60_240.1229m/z	6.6	240.123	PDC	N-[1-(4-Methoxy-6-oxopyran-2-yl)-2-methylpropyl]acetamide		247.544	271.073	421.347	368.752	1002.26	1099.42	1216.33	1271.49	1078.88	1158.2	1134.4	1812.22	631.664	567.548	1062.42	937.339			327.179	1147.37	1295.92	799.743	3.50687	3.9609	2.44436	2.92395e-05	0.00158391	0.00946785	1.51504	1.40152	1.25316
0.60_170.0617m/z	0.6	170.062	PDC	4-Methyl-N-[4-(phenylamino)phenyl]benzenesulfonamide		4417.21	3894.16	3689.4	3589.87	4162.11	3378.14	3622.61	4435.18	5325.29	4571.97	5417.56	4795.46	6185.8	6255.21	4779.57	4921.13			3897.66	3899.51	5027.57	5535.42	1.00048	1.28989	1.42019	0.995343	0.00633903	0.0095919	0.715838	1.35217	1.26697
2.39_128.0193m/z	2.39	128.019	PDC	1H-imidazol-5-amine		6714.59	5531.71	5466.82	5257.95	5360.67	5506.1	4544.17	4983.66	4453.24	4677.72	4119.74	4472.94	4592.79	4326.79	4639.3	4342.2			5742.77	5098.65	4430.91	4475.27	0.887839	0.771563	0.779288	0.152528	0.00939034	0.0096593	1.02692	1.33292	1.28537
12.22_341.2433m/z	12.22	341.243	PDC	Phytomonic acid		967.554	949.002	1408.66	832.138	251.231	545.46	769.654	282.976	260.979	151.971	227.642	0	706.374	372.613	411.709	181.397			1039.34	462.33	160.148	418.023	0.444832	0.154087	0.402202	0.0167641	0.000740273	0.00979636	1.29836	1.4162	1.26954
15.36_566.3215m/z	15.36	566.322	PDC	1-Oleoyl-sn-glycero-3-phosphocholine		4634.92	4240.86	3223.73	3869.28	8201.49	6919.82	7344.08	7297.18	7469.51	10329.6	10344.2	6860.8	8274.37	7680.72	13794.4	15382.6			3992.2	7440.64	8751.03	11283	1.8638	2.19203	2.82627	0.000142169	0.00271527	0.00991284	1.49637	1.3682	1.24901
12.30_216.1150n	12.3	217.122	PDC	(Z)-Ethyl 3-((1S,2S)-2-phenylcyclopropyl)acrylate		2838.65	2417.25	3005.52	2392.38	3089.01	2646.93	2606.05	1461.89	2484.44	2222.48	2521.48	2320.43	2088.79	2168.1	2016.69	2057.7			2663.45	2450.97	2387.21	2082.82	0.920224	0.896284	0.782001	0.595966	0.152324	0.00998385	0.81325	0.868438	1.22898
16.46_407.2742m/z	16.46	407.274	PDC	3,6,9,12-tetraoxatetracosan-1-ol		512.499	1478.29	1326.19	853.836	145.537	732.628	894.023	925.369	1597.31	2767.21	2568.67	2106.21	1788.96	1804.7	1894.66	2105.09			1042.7	674.389	2259.85	1898.35	0.646771	2.1673	1.82061	0.245172	0.0119184	0.0103871	0.942743	1.28361	1.27808
16.06_359.2439m/z	16.06	359.244	PDC	Pracinostat		1637.89	2119.85	376.051	1967.54	1903.57	1156.27	1899.12	1365.19	7164.34	4470.94	7151.69	5248.19	0	224.49	0	0			1525.33	1581.04	6008.79	56.1224	1.03652	3.93933	0.0367935	0.903216	0.00127928	0.0104204	0.539794	1.40757	1.22646
15.41_187.1328m/z	15.41	187.133	PDC	2,5,8,11,14-pentaoxapentadecane		2483.09	2360.74	1620.04	1635.37	1520.17	1589.96	1463.63	1534.14	2088.8	1487.69	1376.46	1298.14	1252.12	1294.05	1005.46	840.54			2024.81	1526.98	1562.77	1098.04	0.754134	0.771811	0.542295	0.0756375	0.165063	0.01076	1.17176	1.03789	1.28174
1.78_210.1157m/z	1.78	210.116	PDC	propan-2-yl 2-hydroxy-4-(methylsulfanyl)butanoate		17212.7	18532.7	18490.6	17462.8	39076.7	34801.4	30782.4	30380.5	38926	35120.8	32877	30563.5	24676.4	22727.4	20792.1	19847.6			17924.7	33760.3	34371.8	22010.9	1.88345	1.91757	1.22796	0.000255448	0.000100705	0.0109471	1.48732	1.46767	1.27701
1.81_212.0552m/z	1.81	212.055	PDC	(3Z,6S)-6-amino-4-(2-hydroxyethenyl)-2-oxohept-3-enedioic acid		434.465	648.313	281.689	269.14	0	0	0	0	546.194	289.944	158.96	142.58	125.674	123.857	0	0			408.402	0	284.419	62.3828	0	0.696421	0.152749	0.00360743	0.371834	0.0110131	1.40658	0.873259	1.28058
8.92_203.1277m/z	8.92	203.128	PDC	3,6,9,12-tetraoxatetradecane-1,14-diol		2419.46	2193.36	1990.96	1968.97	1921.48	1691.57	1714.73	2058.39	1646.39	1720.4	1348.75	1684.21	1468.68	1650.71	1865.8	1662.41			2143.19	1846.54	1599.94	1661.9	0.861587	0.746523	0.775435	0.0730638	0.00696557	0.0110169	1.16224	1.34203	1.25762
1.64_185.0766m/z	1.64	185.077	PDC	[2-(4-Fluorophenyl)phenyl]methylamine		3925.58	3002.57	2308.55	1321.69	2289.64	1862.22	1186.2	660.063	3326.79	2330.89	888.973	1149.09	1134.1	537.655	19.115	0.931139			2639.6	1499.53	1923.93	422.95	0.56809	0.728874	0.160233	0.133716	0.398357	0.0110576	1.09283	0.931536	1.28367
5.94_220.1179m/z	5.94	220.118	PDC	1,6-Anhydro-2,3-O-isopropylidene-.beta.-D-mannopyranose		1097.62	817.42	854.588	859.167	446.125	508.236	296.082	285.517	479.066	595.851	469.818	477.267	681.949	716.492	623.605	609.835			907.198	383.99	505.5	657.97	0.423271	0.557211	0.725278	0.000828186	0.00130045	0.0111023	1.45387	1.41773	1.28078
0.57_810.5325m/z	0.57	810.533	PDC	His-Ile-Lys		8303.33	7271.17	6296.36	6320.35	13960.6	7516.08	7476.88	11781.6	6091.91	6238.23	7285.01	3983.08	9855.36	11748.7	10183.1	8427.37			7047.8	10183.8	5899.56	10053.6	1.44496	0.837077	1.42649	0.111672	0.220565	0.0111574	1.09458	0.989116	1.24488
15.10_314.1667n	15.1	315.174	PDC	Ethidium cation		25634.9	32971	27752.6	19988.2	40062.4	35256.9	39447.7	25532.3	20491.5	35147.1	28607.3	19813.7	15065.6	11263.9	18284.1	17036.3			26586.7	35074.8	26014.9	15412.5	1.31926	0.978494	0.579707	0.095687	0.903563	0.0111898	1.0782	0.440683	1.2382
8.14_171.9791m/z	8.14	171.979	PDC	[1,2,4]Triazolo[3,4-b][1,3]benzothiazole-3(2H)-thione		235.561	206.249	146.174	166.758	121.183	93.4796	244.541	135.997	121.531	144.552	77.3263	116.91	100.071	93.2791	132.008	48.0472			188.685	148.8	115.08	93.3514	0.788615	0.609904	0.494747	0.342145	0.0234251	0.0112803	0.731566	1.24402	1.24259
10.14_757.4003m/z	10.14	757.4	PDC	2-{[4,5-dihydroxy-6-(hydroxymethyl)-2-{[(2E,6Z,10E)-2,6,10,14-tetramethyl-14-{[3,4,5-trihydroxy-6-(hydroxymethyl)oxan-2-yl]oxy}hexadeca-2,6,10,15-tetraen-1-yl]oxy}oxan-3-yl]oxy}-6-(hydroxymethyl)oxane-3,4,5-triol		0	0	0	0	0	0	0	0	0	0	0	0	4091.79	4949.9	11275.9	13692.9			0	0	0	8502.65	#DIV/0!	#DIV/0!	#DIV/0!	#DIV/0!	#DIV/0!	0.0112816	0	0	1.25077
16.44_369.1985m/z	16.44	369.199	PDC	5-carbamimidamido-2-{[(2,3,4,5-tetrahydroxyoxan-2-yl)methyl]amino}pentanoic acid		25812.4	19098.5	24336.3	23457	13673	29185.6	21626.6	24607.9	21211.5	21423.1	20843.5	19158.5	26597.3	30089.7	30209.3	31717.7			23176	22273.3	20659.1	29653.5	0.961047	0.8914	1.27949	0.808607	0.151581	0.0115263	0.677672	0.958679	1.26793
0.78_79.0212m/z	0.78	79.0212	PDC	methanesulfinylmethane		4.62703e+06	4.58417e+06	4.5179e+06	4.411e+06	7.38849e+06	7.04065e+06	6.61533e+06	6.60699e+06	7.26336e+06	7.04982e+06	6.76094e+06	6.78339e+06	5.09798e+06	5.23142e+06	4.79392e+06	4.77237e+06			4.53502e+06	6.91286e+06	6.96438e+06	4.97392e+06	1.52433	1.53569	1.09678	1.79104e-05	1.39919e-06	0.0117697	1.51933	1.50136	1.24749
0.61_148.0797m/z	0.61	148.08	PDC	N,N-diethylmethoxycarbothioamide		6488.35	7421.03	7460.86	6229.88	6370.36	8319.01	8017.19	6282.98	9178.9	10102.1	8310.6	7601.47	9981.13	11905.8	10407.3	7911.71			6900.03	7247.39	8798.28	10051.5	1.05034	1.27511	1.45673	0.596826	0.023192	0.0117901	0.803255	1.24207	1.21865
15.89_438.2977m/z	15.89	438.298	PDC	Palmitoyl-L-carnitine		6463.34	9901.05	7762.36	6557.91	16465.1	17998.8	11436.4	10866.3	20188.2	24418.6	23944.9	18680.2	13893.7	9995.02	12332.8	11036.7			7671.17	14191.7	21808	11814.5	1.85	2.84285	1.54012	0.0157928	0.000124954	0.0118185	1.31836	1.46182	1.25562
1.05_268.0728n	1.05	269.08	PDC	3(2H)-Benzofuranone, 2-(hydroxyphenylmethylene)-6-methoxy-, (2E)-		71122.2	75910.4	62621	69459.6	63680.5	58545.9	59607.1	59963.3	99811.2	86572.1	87528.2	94566.8	63184.2	57532.1	53630.5	52263.1			69778.3	60449.2	92119.6	56652.5	0.866304	1.32018	0.811892	0.0200004	0.00171258	0.0118398	1.29549	1.38159	1.24586
11.56_266.1724m/z	11.56	266.172	PDC	6-(4-Methylpiperazin-1-yl)-9H-purin-2-amine		152459	153930	154353	147644	78374.2	82332.5	70037.2	68775.1	210521	203396	185511	198233	143142	138628	124455	119829			152096	74879.8	199415	131514	0.492318	1.31111	0.864674	6.87533e-07	0.000134894	0.0118937	1.53418	1.46925	1.26227
0.61_105.1133m/z	0.61	105.113	PDC	1-ethylguanidine		0	103.116	0	223.74	91.8362	108.938	117.718	289.523	0	294.406	188.965	103.258	240.737	274.003	386.238	446.518			81.714	152.004	146.657	336.874	1.86019	1.79476	4.1226	0.356886	0.459338	0.0119236	0.894136	0.620787	1.25645
15.61_276.6332m/z	15.61	276.633	PDC	3,4,5-trihydroxy-6-[4-(1-{4-[2-(methylamino)ethoxy]phenyl}-2-phenylbutyl)phenoxy]oxane-2-carboxylic acid		210.547	501.241	0	388.241	1422.15	1273.19	513.607	783.059	1421.68	1439.49	2174.1	1301.63	1187.35	499.708	1002.59	1137.11			275.007	998.002	1584.23	956.69	3.629	5.76067	3.47878	0.0229024	0.00118871	0.0119557	1.27052	1.424	1.19982
3.65_195.0628m/z	3.65	195.063	PDC	4-Hydroxybutanoic acid lactone		766.544	737.308	586.081	678.023	3081.5	2326.23	2044.32	1974.13	2500.63	2273.1	1915.61	1907.87	947.832	1296.16	1615.46	1912.16			691.989	2356.54	2149.3	1442.9	3.40546	3.10598	2.08515	0.000636101	6.87581e-05	0.01201	1.46823	1.47372	1.26582
8.89_217.1434m/z	8.89	217.143	PDC	cis-Pinonic acid		4705.04	3313.5	3409.42	3387.07	2649.4	3227.18	3243.49	3092.77	2759.42	2722.29	2566.12	2846.34	2367.41	2652.04	2406.88	2575.44			3703.76	3053.21	2723.54	2500.44	0.824355	0.735346	0.67511	0.12248	0.0277875	0.0124142	1.09701	1.25944	1.27772
0.53_75.0917m/z	0.53	75.0917	PDC	propane-1,3-diamine		118.904	154.175	118.999	121.735	188.89	259.081	181.881	199.845	225.324	207.367	235.57	327.055	290.361	308.501	180.915	200.034			128.453	207.424	248.829	244.953	1.61479	1.93712	1.90694	0.00688424	0.00515627	0.0124406	1.36223	1.32298	1.23392
16.26_478.9585m/z	16.26	478.959	PDC	{[hydroxy(pyridin-2-yl)phosphoryl]oxy}phosphonic acid		9830.47	9216.9	8442.88	8532.23	7119.87	10474.3	8517.8	8223.52	8846.05	10872.4	9792.56	7516.25	10511.1	10981.7	10301.3	9861.57			9005.62	8583.88	9256.82	10413.9	0.95317	1.02789	1.15638	0.603714	0.759297	0.0124427	0.752056	0.507724	1.26501
16.49_385.2346m/z	16.49	385.235	PDC	Fencamine		6214.58	5823.4	6722.96	5457.57	2393.94	7810.21	6195.29	7237.06	5448.44	7694.59	6938.88	6558.28	8159.68	6723.5	7566.82	7413.04			6054.63	5909.13	6660.05	7465.76	0.975968	1.09999	1.23307	0.911009	0.30567	0.0125061	0.747105	0.636087	1.23002
0.55_327.0514m/z	0.55	327.051	PDC	2-(4-fluorophenyl)-5-(1-isocyanatoethyl)-1,3-benzoxazole		2050.94	3126.24	3125.29	3800.23	6300.1	4366.1	5511.55	7084.78	5608.48	6500.6	7919.35	8392.68	3870.14	5969.52	5010.02	6048.21			3025.67	5815.63	7105.28	5224.47	1.9221	2.34833	1.72671	0.00649653	0.00145324	0.0125275	1.37644	1.41626	1.26633
0.67_133.0801m/z	0.67	133.08	PDC	trideca-2,4,6,8-tetrayne		6433.97	7690.56	6235.74	10164	8684.22	7276.11	5357.55	8248.15	9535.55	10982.3	9344.1	12010.5	12847.4	12145.1	9568.32	12294.4			7631.06	7391.51	10468.1	11713.8	0.968608	1.37178	1.53502	0.844202	0.0420952	0.0126292	0.643147	1.17593	1.20023
5.22_174.0760m/z	5.22	174.076	PDC	2-(Hydroxymethyl)-5-methoxy-4H-pyran-4-one		261.409	246.952	353.623	245.798	54.1754	162.086	165.873	154.327	185.187	215.694	73.1436	139.895	150.409	131.235	164.116	218.122			276.945	134.115	153.48	165.971	0.484266	0.554189	0.59929	0.00853409	0.0221565	0.0130498	1.35554	1.26132	1.20326
1.03_194.9998m/z	1.03	195	PDC	N-(5-Amino-1,3,4-thiadiazol-2-yl)methanesulfonamide		0	0	109.72	0	161.488	256.675	137.602	436.474	235.777	130.647	273.482	359.895	339.099	136.49	146.812	298.591			27.4299	248.06	249.95	230.248	9.0434	9.11231	8.39404	0.0235762	0.0066749	0.0135141	1.22811	1.30615	1.20817
16.06_353.2558m/z	16.06	353.256	PDC	[(4Z,6E,10Z,13Z)-1-carboxynonadeca-4,6,10,13-tetraen-8-yl]peroxy		2130.98	3716.94	4415.81	2159.38	2555.35	3203.3	3318.5	3867.61	5509.52	5236.76	7234.7	2685.82	475.667	1124.09	1234.03	1278.09			3105.78	3236.19	5166.7	1027.97	1.04199	1.66358	0.330986	0.843543	0.109831	0.0136479	0.491127	1.0659	1.22717
0.69_178.0862m/z	0.69	178.086	PDC	tricyclo[1.1.0.0^{2,4}]butane-1-carbaldehyde		2733.6	3509.3	3689.69	2395.28	1875.75	1686.26	1932.9	2050.51	2263.64	1376.52	2016.55	1326.55	2130.21	1127.8	1123.32	2127.22			3081.97	1886.35	1745.82	1627.13	0.612062	0.566462	0.527953	0.00941115	0.0136091	0.0138669	1.30127	1.3001	1.21634
6.09_241.0946m/z	6.09	241.095	PDC	4-Methyl-2-propyl-1H-benzimidazole-6-carboxylic acid		1665.69	2219.16	2277.94	2647.92	1345.11	1174.63	1349.51	1751.09	1825.79	1653.7	1636.59	1723.08	1388.24	1484.88	1569.31	1532.82			2202.68	1405.09	1709.79	1493.81	0.637898	0.776232	0.67818	0.0150361	0.054767	0.0138818	1.32809	1.14706	1.2631
13.00_359.0886m/z	13	359.089	PDC	2H-Indol-2-one, 1,3-dihydro-5-mercapto-1-methyl-		1342.02	1190.44	1922.86	694.886	1487.43	1082.36	693.633	465.499	756.721	680.097	768.525	598.486	256.672	617.752	253.23	362.025			1287.55	932.229	700.957	372.42	0.724033	0.544411	0.289246	0.333935	0.0617574	0.0140042	0.860759	1.07041	1.18824
0.75_81.0215m/z	0.75	81.0215	PDC	N-(4-Chlorobenzyl)-2-pyridinamine		35.6101	40.2451	41.4782	0	74.1861	0	147.675	164.647	104.896	57.0527	121.271	0	94.0625	63.255	157.09	164.078			29.3333	96.627	70.805	119.622	3.2941	2.41381	4.078	0.135086	0.20237	0.0141921	0.998486	0.987763	1.1928
6.99_993.1058m/z	6.99	993.106	PDC	2-[4-hydroxy-5-oxo-3-(3,4,5-trihydroxybenzoyloxy)oxolan-2-yl]-2-(3,4,5-trihydroxybenzoyloxy)acetic acid		8047.87	18683.2	37579.5	37334.7	7422.93	7148.55	21731.9	26907.3	13414.6	19314.4	31314.1	38279.7	0	795.067	775.479	855.85			25411.3	15802.7	25580.7	606.599	0.621875	1.00667	0.0238712	0.319451	0.985927	0.0144385	0.931763	0.789625	1.26251
1.05_76.0210m/z	1.05	76.021	PDC	1-chlorobutane		71.1195	124.668	128.362	157.625	43.7844	0	0	71.3627	62.8296	69.9435	38.5984	64.726	29.662	30.4611	0	82.7321			120.444	28.7868	59.0244	35.7138	0.239006	0.490058	0.296519	0.0107799	0.0191003	0.0144711	1.34435	1.27009	1.23158
8.57_160.0427m/z	8.57	160.043	PDC	5-Fluoro-1H-indole-3-carbonitrile		46157.5	46008.5	44748	42181	82385.1	71856.1	65919.2	64820	66027.2	61709.6	55413.5	56805.4	58033.9	56292.5	49784.6	48642			44773.7	71245.1	59988.9	53188.3	1.59122	1.33982	1.18793	0.000676727	0.00108271	0.0153447	1.46664	1.42618	1.2496
5.56_110.0965m/z	5.56	110.097	PDC	Cyclohexyl isocyanide		29.7136	70.2772	87.9653	57.8073	50.2985	65.9398	0	0	18.0214	0	14.7309	0	27.7715	0	0	24.657			61.4409	29.0596	8.18809	13.1071	0.472968	0.133268	0.213329	0.174354	0.00672867	0.0153616	1.02617	1.34666	1.23756
0.61_143.9881m/z	0.61	143.988	PDC	N-(Methyl)mercaptoacetamide		12770.9	12643.1	12083.7	14264.7	11833.7	11486.1	11389.4	11742.4	14396.9	14273.5	14980.5	14188	11326.4	11749.7	11093.7	10730.9			12940.6	11612.9	14459.7	11225.2	0.897402	1.11739	0.867438	0.0319827	0.0226809	0.015472	1.20584	1.22993	1.18325
3.23_143.0816m/z	3.23	143.082	PDC	Piracetam		46141.7	65220.9	64209.4	59517.6	64582	69614.3	63095.4	62632.7	95414.3	96740.6	88874.6	87663.1	77925.1	83627.4	75168.5	69245.5			58772.4	64981.1	92173.2	76491.6	1.10564	1.56831	1.30149	0.232179	0.000515492	0.0156816	0.993617	1.44369	1.23918
0.63_347.9958m/z	0.63	347.996	PDC	3,3,4,4,5,5,6,6,7,7,8,8,8-tridecafluorooctan-1-ol		19716.2	14468	11252.9	12804.8	11390.2	10305.3	7420.44	11595.7	15445.5	8234.69	12325.2	10197.3	10007.4	7645.24	7653.07	6898.08			14560.5	10177.9	11550.7	8050.96	0.699008	0.793288	0.552932	0.0792434	0.256729	0.015976	1.14184	0.943883	1.25508
16.78_164.0422m/z	16.78	164.042	PDC	4-(Phenylthio)-2-butanone		307.165	483.75	268.623	527.68	429.91	266.81	205.056	70.8404	258.295	501.897	322.54	242.825	133.749	182.225	141.397	230.725			396.804	243.154	331.389	172.024	0.612781	0.835145	0.433523	0.168721	0.482084	0.0160637	0.996279	0.480867	1.20649
0.60_608.5666m/z	0.6	608.567	PDC	(1S,2R,5S,10S,11S,14R,15R)-2,15-dimethyl-14-[(2R)-6-methylheptan-2-yl]tetracyclo[8.7.0.0^{2,7}.0^{11,15}]heptadec-7-en-5-yl hexadecanoate		21567	26414.5	25084.5	21620.3	20809.8	17149.2	28593	22805.7	24056.1	21555.6	19308.2	22117.3	36268.3	42686.2	40154.2	26238.5			23671.6	22339.5	21759.3	36336.8	0.943725	0.919216	1.53504	0.637926	0.26917	0.0160784	0.403161	0.966229	1.19099
16.78_365.2449m/z	16.78	365.245	PDC	Retinyl propionate		1474.76	2007.73	1692.4	2674.44	377.244	2636.63	590.858	2948.52	1752.49	1304.06	3093.42	3131.13	3548.23	4257.05	5867.52	8152.14			1962.33	1638.31	2320.27	5456.23	0.834881	1.18241	2.78049	0.668487	0.528083	0.0161171	0.607766	0.80178	1.24028
0.65_131.0340m/z	0.65	131.034	PDC	(2E)-pent-2-enedioic acid		904.399	1183.45	720.754	905.068	862.925	847.511	1225.61	694.207	952.665	623.139	559.709	465.561	592.216	280.299	691.729	386.98			928.418	907.564	650.269	487.806	0.977538	0.700405	0.525416	0.892292	0.0988554	0.0165774	0.351	1.0498	1.18287
15.05_392.3131m/z	15.05	392.313	PDC	4-[(1-hydroxyoctadecylidene)amino]butanoic acid		18167.7	19983.6	18613.8	13079.8	3178.05	3265.48	2344.65	2305.68	43218.7	65847.5	59268.6	48060.5	13254.3	10754.4	11769.3	12844.4			17461.2	2773.47	54098.8	12155.6	0.158836	3.09823	0.69615	7.38469e-05	0.000490161	0.0165849	1.5013	1.42317	1.21854
0.53_810.8268m/z	0.53	810.827	PDC	hexacosanoic acid		1286.09	0	1721.77	0	5510.21	3196.64	2532.84	3395.12	0	2558.68	1605.35	1494.03	1627.02	2634.34	3300.15	3491.93			751.963	3658.7	1414.51	2763.36	4.86554	1.88109	3.67487	0.0098779	0.373878	0.0166012	1.33729	0.590609	1.19689
0.91_287.9780m/z	0.91	287.978	PDC	3-[(Dimethylcarbamothioyl)sulfanyl]propane-1-sulfonic acid		0	1443.44	1505.46	1353.55	3426.66	5514.98	4202.63	5720.82	4301.42	4271.39	6225.39	5732.37	1894.5	2517.6	2605.23	3263.6			1075.61	4716.27	5132.64	2570.23	4.38474	4.77184	2.38955	0.00142075	0.00058389	0.0168769	1.43867	1.44137	1.25639
0.55_192.0800m/z	0.55	192.08	PDC	Cyprazine		269.74	177.03	414.999	156.729	283.799	790.805	561.933	764.408	848.473	319.195	745.244	722.808	706.235	422.033	504.301	492.532			254.624	600.236	658.93	531.275	2.35734	2.58785	2.08651	0.0387924	0.0211808	0.0172111	1.21735	1.19014	1.22287
7.14_184.1121m/z	7.14	184.112	PDC	3-(Benzylamino)cyclohex-2-en-1-one		0	0	0	0	559.991	555.931	334.617	403.538	731.365	676.277	345.444	529.099	89.7028	41.0704	45.6812	148.801			0	463.519	570.546	81.3138	#DIV/0!	#DIV/0!	#DIV/0!	0.000173745	0.000577429	0.0174773	1.48815	1.44014	1.16661
16.59_463.2016m/z	16.59	463.202	PDC	Thr-Thr		3238.77	1858.65	3498.84	4499.46	2602.1	4518.38	3790.35	4090.68	2819.62	3832.92	3896.63	4856.26	4542.47	5204.06	6218.35	5507.88			3273.93	3750.38	3851.36	5368.19	1.14553	1.17637	1.63968	0.510996	0.431673	0.0176451	0.740148	0.907803	1.25204
8.62_112.0216m/z	8.62	112.022	PDC	4-Pyridinethiol		108.731	181.191	118.049	231.122	261.963	363.521	310.683	397.402	362.057	374.346	328.373	328.974	213.128	304.572	289.09	289.853			159.773	333.392	348.438	274.161	2.08666	2.18083	1.71594	0.00569397	0.000895419	0.0178252	1.37508	1.40619	1.22197
11.38_335.1057m/z	11.38	335.106	PDC	(E)-1,7-Bis(4-hydroxyphenyl)hept-1-en-3-one		1141.89	1303.02	1933.06	2306.88	3745.6	4041.74	3747.03	4824.17	2786.37	3022.38	4251.17	5434.92	2165.44	3009.64	3234.9	3670.23			1671.21	4089.63	3873.71	3020.05	2.44711	2.3179	1.8071	0.000636079	0.0165968	0.0178254	1.46252	1.28562	1.2552
11.61_551.3301m/z	11.61	551.33	PDC	5-[4-(4-{2-[2-methoxy-4-(trifluoromethyl)phenyl]ethyl}-3-methylpiperazin-1-yl)-4-methylpiperidine-1-carbonyl]-4,6-dimethylpyrimidine		3984.29	5988.31	6843.17	7632.82	1911.37	2534.57	2130.24	2822.82	1212.53	1890.12	2053.05	2099.42	2860.42	3070.67	4461.02	2192.66			6112.15	2349.75	1813.78	3146.19	0.384439	0.29675	0.514744	0.00353862	0.00183171	0.0178999	1.41	1.40915	1.2332
19.39_123.0058m/z	19.39	123.006	PDC	4,4,4-Trifluorocrotonamide		2024.5	2423.15	2194	2065.46	1512.96	2743.8	2143.08	2291.62	2076.17	2303.9	2336.48	2121.32	2573.43	2815.42	2380.73	2970.92			2176.78	2172.87	2209.47	2685.12	0.998205	1.01502	1.23353	0.98891	0.77778	0.0182944	0.747867	0.679737	1.22057
0.80_80.0245m/z	0.8	80.0245	PDC	Phenylacetic acid		126291	124451	122833	119063	204101	194275	181508	180745	199474	193872	187324	187810	140123	142735	128050	130987			123160	190157	192120	135474	1.54399	1.55993	1.09999	2.52192e-05	7.20228e-07	0.0186488	1.51661	1.50333	1.21331
11.61_154.1226m/z	11.61	154.123	PDC	N,N-dimethylaniline		599.073	674.361	446.97	499.245	434.03	551.365	413.627	255.967	319.963	372.653	165.891	270.962	239.572	470.342	293.319	167.237			554.912	413.747	282.367	292.617	0.745609	0.508851	0.527322	0.124844	0.00669404	0.0188174	1.06882	1.32509	1.20111
6.43_150.1278m/z	6.43	150.128	PDC	(+)-Methamphetamine		351.226	234.78	160.876	220.325	666.999	507.458	497.224	381.468	635.713	470.174	568.231	356.512	415.475	370.397	342.27	378.192			241.802	513.287	507.657	376.583	2.12276	2.09948	1.55741	0.00867018	0.0105922	0.0194454	1.35709	1.3202	1.23269
16.44_691.5272m/z	16.44	691.527	PDC	1-Stearoyl-2-docosahexaenoyl-sn-glycerol		0	0	0	0	458.318	2731.37	1704.98	1188.36	1486.76	0	807.831	1088.09	2059.32	796.629	709.129	667.111			0	1520.76	845.671	1058.05	#DIV/0!	#DIV/0!	#DIV/0!	0.0189975	0.0360728	0.0195698	1.2964	1.11965	1.23436
0.61_259.1133m/z	0.61	259.113	PDC	4-Cyclohexyl-5-phenyl-2,4-dihydro-3H-1,2,4-triazole-3-thione		50780.2	54222.2	42362.1	64240.8	49566.5	55348.5	53154.5	56532.8	57992.6	47633.3	52604.9	55970.9	33949.7	32029.5	37992.8	42883.9			52901.3	53650.6	53550.4	36714	1.01416	1.01227	0.694009	0.880547	0.902142	0.0196025	0.496709	0.310403	1.18262
0.63_372.0875m/z	0.63	372.087	PDC	Quizalofop ethyl		3761.87	2926.32	1608.19	2540.01	2145.77	2677.99	3940.03	6587.19	3929.24	2066.34	5223.73	2850.3	1072.37	1584.03	1071.73	1263.14			2709.1	3837.74	3517.4	1247.82	1.41661	1.29837	0.460603	0.339067	0.361194	0.0196426	0.930082	0.913888	1.23276
6.81_515.6142m/z	6.81	515.614	PDC	Dimethyldioctadecylammonium cation		0	0	272.674	0	0	0	0	171.835	0	0	0	0	874.293	2608.55	5002.2	5577.4			68.1686	42.9589	0	3515.61	0.630186	0	51.5723	0.764969	0.355918	0.0196573	0.451473	0.692847	1.22237
6.96_993.3062m/z	6.96	993.306	PDC	{[(2R,3S,4R,5R)-5-(6-amino-9H-purin-9-yl)-4-hydroxy-2-({[hydroxy({hydroxy[3-hydroxy-3-({2-[(2-{[(3S)-3-hydroxytetradecanoyl]sulfanyl}ethyl)carbamoyl]ethyl}carbamoyl)-2,2-dimethylpropoxy]phosphoryl}oxy)phosphoryl]oxy}methyl)oxolan-3-yl]oxy}phosphonic acid		21911.7	68722.9	122192	141114	32542.5	32512.9	58814.9	93602.8	40481.5	62362	94720.9	147894	2563.07	3357.98	4885.33	2726.17			88485.1	54368.3	86364.7	3383.14	0.614434	0.976037	0.038234	0.30764	0.954525	0.0196935	0.948756	0.805375	1.24297
17.92_309.1305m/z	17.92	309.13	PDC	2-(hydroxymethyl)-5-{3H-imidazo[2,1-f]purin-3-yl}oxolane-3,4-diol		6405.64	5892.83	6201.29	7682.34	4635.34	5313.98	6265.39	4596.98	5307.68	5022.52	8982.91	6618.42	5753.86	5087.47	4188.92	4659.48			6545.52	5202.92	6482.88	4922.43	0.794883	0.99043	0.75203	0.05171	0.951348	0.0197664	1.1325	0.807468	1.18249
14.21_595.3602m/z	14.21	595.36	PDC	N-[2-hydroxy-7-(2-methylpropyl)-5,8-dioxo-4-(propan-2-yl)-3-oxa-6,9-diazatricyclo[7.3.0.0^{2,6}]dodecan-4-yl]-6-methyl-6,11-diazatetracyclo[7.6.1.0^{2,7}.0^{12,16}]hexadeca-1(16),9,12,14-tetraene-4-carboxamide		2575.16	1875.03	2501.38	2232.08	1278.21	1784.92	2441.91	584.493	2046.32	2049.39	2797.86	777.61	1639.32	1810.15	1872.64	1779.18			2295.91	1522.38	1917.79	1775.32	0.663085	0.835309	0.773254	0.117756	0.431142	0.0201604	1.04747	0.711874	1.21341
2.92_172.0968m/z	2.92	172.097	PDC	Miglitol		74.0611	104.242	124.836	142.647	275.205	217.13	195.306	115.452	367.05	182.13	184.646	265.116	226.577	149.145	172.684	173.056			111.447	200.773	249.735	180.365	1.80152	2.24085	1.6184	0.048588	0.0238449	0.020374	1.21355	1.19363	1.22815
16.01_335.2553m/z	16.01	335.255	PDC	Ricinoleic acid methyl ester		71962.5	78531.3	68413.9	74421.4	85307.8	82377.1	75906.3	70188.8	50444.5	55881.7	54229.2	49454.4	87510	76328.4	93428.5	88384.5			73332.3	78445	52502.4	86412.9	1.06972	0.715953	1.17837	0.247807	0.000209468	0.0204621	0.947636	1.44792	1.14699
9.58_251.1615m/z	9.58	251.161	PDC	4-Piperidinamine, 1-(9H-purin-6-yl)-		1361.44	1467.04	1486.09	1847.55	2086.41	1691.83	2188	1909.37	1789.57	1723.11	1687.29	2019.06	1991.95	1770.07	1892.09	1966.92			1540.53	1968.9	1804.76	1905.26	1.27807	1.17152	1.23675	0.0303397	0.08745	0.0207048	1.23079	1.10031	1.20473
14.84_521.3559m/z	14.84	521.356	PDC	Carisoprodol		1918.11	1721.31	2382.58	1392.83	2305.39	2524	2932.44	2088.92	1789.69	1841.13	1568.71	2041.73	407.122	1394.57	977.582	1017.72			1853.71	2462.69	1810.31	949.25	1.32852	0.976591	0.512082	0.0681604	0.855705	0.0207096	1.13518	0.483584	1.157
16.59_383.3037m/z	16.59	383.304	PDC	3-(pentadec-10-enoyloxy)-4-(trimethylazaniumyl)butanoate		47726.7	49929.6	64240.6	70004.1	23086	64919.5	39734.6	59648	82527.9	81649.8	115716	63528.4	87919.8	85369.9	76130.3	69006			57975.2	46847	85855.4	79606.5	0.808052	1.4809	1.37311	0.351875	0.0616108	0.0208463	0.832336	1.12988	1.21092
9.88_419.0581m/z	9.88	419.058	PDC	4-Methyl-6-nitro-2-benzothiazolamine		1246.26	1349.02	2638.14	3896.58	3975.75	4945.3	6893.7	6381.85	3057.27	4211.84	6762.51	8407.91	3478.86	5818.49	7752.82	9057.35			2282.5	5549.15	5609.89	6526.88	2.43117	2.45778	2.85953	0.0117112	0.0504313	0.0208947	1.34038	1.19681	1.2416
14.18_408.3081m/z	14.18	408.308	PDC	6-amino-2-(pentan-2-yloxy)-9-[5-(piperidin-1-yl)pentyl]-8,9-dihydro-7H-purin-8-one		439.512	544.615	295.952	1197.94	0	0	0	0	2127.47	2566.65	2592.25	3216.54	0	0	0	0			619.505	0	2625.73	0	0	4.23842	0	0.0209467	0.000540951	0.0209467	1.24901	1.4401	1.17206
6.96_993.5068m/z	6.96	993.507	PDC	[(2S)-3-({[(2R)-2-({7-[(1R,2R,3R,5S)-3,5-dihydroxy-2-[(1E,3S)-3-hydroxyoct-1-en-1-yl]cyclopentyl]-6-oxoheptanoyl}oxy)-3-[(11Z)-icos-11-enoyloxy]propoxy](hydroxy)phosphoryl}oxy)-2-hydroxypropoxy]phosphonic acid		31939.1	80199.1	145256	182121	27767.8	36222.9	66759.3	108895	49650.2	74732.9	111040	163232	3441.71	3221.63	6934.93	10029			109879	59911.4	99663.8	5906.81	0.54525	0.907035	0.0537576	0.238207	0.814006	0.0209886	0.997834	0.819564	1.23774
17.08_642.4235m/z	17.08	642.423	PDC	1-methyl-N-{9-methyl-9-azabicyclo[3.3.1]nonan-3-yl}-1H-indazole-3-carboxamide		24184.6	22172.5	22801.1	22423.5	19825.8	23976.4	15059.9	23045.1	22327.2	16360.7	22345.4	18818.8	20746.5	18275.8	19109.4	13539.9			22895.4	20476.8	19963.1	17917.9	0.894363	0.871923	0.782598	0.285288	0.103151	0.0213793	0.68984	1.0316	1.2189
2.23_130.0322m/z	2.23	130.032	PDC	2-(1,3-Thiazol-5-yl)ethan-1-ol		360.357	443.077	635.541	510.399	767.562	717.905	657.954	881.769	431.017	395.268	453.514	615.163	676.827	874.561	691.661	656.963			487.343	756.298	473.741	725.003	1.55188	0.972088	1.48766	0.0115935	0.863508	0.0214013	1.30731	0.681312	1.16823
12.22_170.1175m/z	12.22	170.118	PDC	Dexpanthenol		170.375	167.007	324.133	227.409	280.287	43.8135	158.725	214.933	179.891	57.1329	0	42.8139	48.5456	124.759	88.6853	123.107			222.231	174.44	69.9594	96.2743	0.784949	0.314805	0.433218	0.47087	0.028824	0.0215521	0.757949	1.19709	1.18172
0.60_426.2886m/z	0.6	426.289	PDC	1-Pyrrolidinecarboxylic acid, 3-amino-4-fluoro-, 1,1-dimethylethyl ester, (3R,4S)-rel-		423.219	1674.97	1076.7	1408.18	0	0	689.87	874.545	711.84	652.563	640.35	892.318	0	0	449.772	454.471			1145.77	391.104	724.268	226.061	0.341347	0.632126	0.197301	0.0770818	0.178027	0.0220711	1.14974	0.98975	1.22506
19.31_166.0838m/z	19.31	166.084	PDC	1-Aminocyclohexanecarboxylic acid		230.094	206.198	440.538	217.241	100.472	746.178	628.324	548.816	240.321	543.517	252.378	456.796	524.373	383.362	527.613	694.217			273.518	505.947	373.253	532.391	1.84978	1.36464	1.94646	0.176541	0.328882	0.0222659	1.04754	0.814074	1.15259
0.55_209.1150m/z	0.55	209.115	PDC	10-Hydroxy-2-decenoic acid		1142.59	1244.54	1001.46	757.521	1238.84	469.99	215.135	779.657	997.74	1021.34	1114.21	904.611	644.442	844.659	611.744	534.13			1036.53	675.906	1009.47	658.744	0.652085	0.973899	0.635528	0.190301	0.820241	0.0229905	0.984535	0.709295	1.22187
15.94_123.0917m/z	15.94	123.092	PDC	N-Butyl-2-cyanoacetamide		962.023	784.647	767.484	731.161	1149.54	656.07	485.906	746.847	729.876	701.203	539.718	490.646	682.568	662.147	596.981	645.032			811.329	759.591	615.361	646.682	0.936231	0.758461	0.797065	0.741749	0.0463081	0.0235275	0.750827	1.21036	1.2317
11.61_172.1331m/z	11.61	172.133	PDC	4-Oxo-2-nonenal		1339.47	976.418	769.966	980.906	1152.31	632.785	691.737	490.158	578.847	913.296	393.083	559.997	725.166	712.662	509.929	377.134			1016.69	741.747	611.306	581.223	0.729571	0.601271	0.571682	0.189394	0.0452696	0.0239806	1.01714	1.178	1.21257
0.80_81.0254m/z	0.8	81.0254	PDC	1-(2-amino-3-sulfanylpropanoyl)pyrrolidine-2-carboxylic acid		12600.1	12111.1	12254.4	11312.7	19616.7	18484	18205.7	18203.6	19625.1	20026.2	18836.6	18988.8	13647.3	13717.5	12926.2	12605			12069.6	18627.5	19369.2	13224	1.54334	1.60479	1.09565	5.20599e-06	1.4785e-06	0.0242132	1.52657	1.50084	1.21048
15.61_580.2920m/z	15.61	580.292	PDC	Protoporphyrin IX		335.958	574.614	1541.43	923.384	2754.22	2684.8	2054.93	1795.47	3758.89	5469.41	6426.76	5748.68	2395.87	1366.78	4171.9	3794.13			843.846	2322.36	5350.94	2932.17	2.75211	6.34113	3.47477	0.00571539	0.000360235	0.0242207	1.38431	1.44496	1.16593
0.60_790.4305m/z	0.6	790.431	PDC	1-(tert-butylamino)-3-{[4-(morpholin-4-yl)-1,2,5-thiadiazol-3-yl]oxy}propan-2-yl butanoate		3555.96	1285.97	1288.14	1663.67	1282.41	1597.38	1884.09	0	3830.2	1157.25	2761.9	0	4529.19	8836.84	5714.38	3690.13			1948.44	1190.97	1937.34	5692.64	0.611244	0.994304	2.92164	0.310455	0.991562	0.0242526	0.87712	0.696019	1.15773
15.61_722.2839m/z	15.61	722.284	PDC	Cys-Cys-Lys		692.632	863.708	1247.94	2183.96	2287.44	2365.34	3256.67	2313.23	5381.48	5990.86	5708.95	7563.68	3196.29	2157.2	4357.24	2402.18			1247.06	2555.67	6161.24	3028.23	2.04935	4.94061	2.42829	0.0182961	0.000158626	0.0245286	1.28103	1.46612	1.18238
14.69_521.3560m/z	14.69	521.356	PDC	Carisoprodol		987.634	1362.66	1399.48	1089.78	1579.86	1666.57	1643.08	899.673	1500.36	696.837	1726.81	1806.5	796.893	831.893	611.845	0			1209.89	1447.3	1432.63	560.158	1.19622	1.1841	0.462984	0.300489	0.445988	0.024553	0.911485	0.631548	1.18982
0.61_463.1578m/z	0.61	463.158	PDC	Cichorioside B		11521	10672.4	5474.46	15409.9	13922.3	15020.8	12270.1	20555.6	14780	13132.1	11384	15632.5	4388.65	3452.94	3437.02	6250.62			10769.4	15442.2	13732.2	4382.31	1.43389	1.27511	0.406921	0.136726	0.235897	0.024866	1.01514	0.809675	1.14271
16.56_529.3710m/z	16.56	529.371	PDC	5-[(diaminomethylidene)amino]-N-heptyl-2-{3-phenyl-2-[(pyrrolidin-2-yl)formamido]propanamido}pentanamide		1033.78	1202.17	1190.59	1725.24	0	1582.2	469.568	377.4	0	1015.94	852.992	948.438	1045.68	516.681	514.517	0			1287.95	607.292	704.343	519.22	0.47152	0.546874	0.403138	0.117313	0.0830934	0.0258895	1.02897	1.10631	1.18848
0.53_907.3281m/z	0.53	907.328	PDC	{4-[(1E)-1-{4-[2-(methylamino)ethoxy]phenyl}-2-phenylbut-1-en-1-yl]phenyl}oxidanesulfonic acid		1517.22	1862.01	1927.83	0	0	0	1815.97	2591.75	2816.83	1611.68	5173.67	2329.83	3805.11	3527.94	2212.33	2629.23			1326.77	1101.93	2983	3043.65	0.830539	2.24832	2.29404	0.787069	0.113186	0.0263023	0.564073	1.06773	1.19865
15.41_587.3124m/z	15.41	587.312	PDC	9-methyl-3-[(2-methyl-1H-imidazol-1-yl)methyl]-2,3,4,9-tetrahydro-1H-carbazol-4-one		0	0	0	0	0	541.15	447.399	0	429.766	1025.2	556.517	485.034	435.336	0	369.789	327.793			0	247.137	624.128	283.23	#DIV/0!	#DIV/0!	#DIV/0!	0.136851	0.00375861	0.0266018	1.04658	1.33584	1.137
16.01_427.2816m/z	16.01	427.282	PDC	1,3-dihydroxypropan-2-yl (4Z,7Z,10Z,13Z,16Z)-docosa-4,7,10,13,16-pentaenoate		0	256.358	346.528	309.115	1094.11	709.354	571.282	382.648	1188.71	2258.1	2084.74	1248.69	0	0	0	0			228	689.348	1695.06	0	3.02345	7.43446	0	0.0347204	0.00224919	0.0268076	1.25806	1.3701	1.22382
18.36_297.1308m/z	18.36	297.131	PDC	Decoyinine		5187.57	5991.64	5017.5	4902.78	3851.81	6261.05	5844.76	4081.94	3827.21	4981.87	4602.99	4551.87	5758.71	6610.89	6875.73	6013.85			5274.87	5009.89	4490.99	6314.8	0.949765	0.851392	1.19715	0.700985	0.0631758	0.0268373	0.741249	1.04761	1.1669
1.52_79.0225m/z	1.52	79.0225	PDC	1H-Indazol-6-ol		38.9023	28.7287	35.9899	0	0	0	97.1177	0	0	0	35.2246	0	0	0	0	0			25.9052	24.2794	8.80615	0	0.937241	0.339938	0	0.951909	0.22092	0.0269105	0.407689	0.89773	1.1629
7.76_575.1299m/z	7.76	575.13	PDC	5(6)-Carboxyfluorescein diacetate succinimidyl ester		0	218.834	581.644	519.803	2820.78	1813.26	4344.48	6955.04	1266.89	1819.17	3625.54	3482.95	500.081	1644.13	1259.05	2042.31			330.07	3983.39	2548.64	1361.39	12.0683	7.72151	4.12455	0.0176537	0.0106791	0.0272957	1.30273	1.31498	1.20786
12.32_257.1990n	12.32	258.206	PDC	2-dodecanamidoacetic acid		1024.77	862.536	929.611	605.195	399.278	354.119	300.241	165.285	1433.63	1650.22	1193.71	1628.96	590.372	616.858	534.128	617.39			855.529	304.731	1476.63	589.687	0.35619	1.72599	0.689266	0.0017621	0.0042547	0.0276433	1.43412	1.36143	1.17389
15.91_330.2460m/z	15.91	330.246	PDC	(2S)-1-hydroxy-3-(pentadecanoyloxy)propan-2-yl (8Z,11Z,14Z)-5,6-dihydroxyicosa-8,11,14-trienoate		784.531	1854.07	1903.85	2504.43	2804.86	2394.33	3304.59	2730.94	1369.33	2973.24	3108.18	3785.86	225.971	165.643	990.616	859.866			1761.72	2808.68	2809.15	560.524	1.59428	1.59455	0.318169	0.0411414	0.144458	0.0278101	1.21581	1.05934	1.21451
16.59_358.3081n	16.59	359.315	PDC	2,3-Dihydroxypropyl octadecanoate		2.28088e+06	2.36358e+06	3.01482e+06	3.30094e+06	1.1262e+06	3.04418e+06	1.85821e+06	2.78707e+06	3.81538e+06	3.91145e+06	5.15717e+06	2.89709e+06	4.06435e+06	3.81099e+06	3.47016e+06	3.2099e+06			2.74006e+06	2.20391e+06	3.94528e+06	3.63885e+06	0.804332	1.43985	1.32802	0.329925	0.0620669	0.0279249	0.842133	1.11557	1.19271
16.59_739.6058m/z	16.59	739.606	PDC	2,3-Dihydroxypropyl octadecanoate		7866.06	6582.6	10443.5	15492.3	6263.71	10158.4	14430.5	14441	12876.2	16568.5	33194.8	10400.2	15352	19701.4	15008.2	16198.8			10096.1	11323.4	18259.9	16565.1	1.12156	1.80861	1.64074	0.674574	0.188375	0.0279524	0.785301	0.993068	1.16225
8.97_229.0350m/z	8.97	229.035	PDC	2-Phenylpyrimidine-5-carbaldehyde		516.82	190.203	154.194	85.2116	861.026	515.805	319.68	497.56	851.917	631.74	393.66	408.474	508.588	650.675	419.681	654.966			236.607	548.518	571.448	558.477	2.31826	2.41517	2.36036	0.0801909	0.0597838	0.0280803	1.14987	1.19084	1.20697
13.13_930.3831m/z	13.13	930.383	PDC	6-O-((2E)-2-Methylbut-2-enoyl)-.beta.-D-glucopyranosyl-(1->2)-6-O-((2E)-2-methylbut-2-enoyl)-.alpha.-D-glucopyranosyl .beta.-D-glucopyranosyl-(1->2)-6-O-((2E)-2-methylbut-2-enoyl)-.alpha.-D-glucopyranoside		0	0	562.444	880.756	0	849.41	0	0	0	0	0	549.187	727.073	8275.54	6157.94	4749.61			360.8	212.353	137.297	4977.54	0.58856	0.380534	13.7958	0.643173	0.41929	0.0282691	0.661827	0.885672	1.16183
0.73_79.0225m/z	0.73	79.0225	PDC	1H-Indazol-6-ol		0	571.554	749.987	533.712	1044	0	1100.51	883.109	0	0	0	518.605	0	0	0	0			463.813	756.905	129.651	0	1.63192	0.279533	0	0.370979	0.15794	0.0284456	0.746587	1.04511	1.21597
0.82_482.0105m/z	0.82	482.01	PDC	5-Quinolinesulfonic acid, 8-hydroxy-7-[2-(6-sulfo-2-naphthalenyl)diazenyl]-		8446.96	5279.99	7195.1	5757.12	5004.45	4314.59	2838.08	1299.02	5601.77	5514.57	6483.37	3250.84	5691.24	3654.52	3285.86	3707.74			6669.79	3364.03	5212.64	4084.84	0.504369	0.78153	0.612439	0.0232575	0.193801	0.0284838	1.29178	0.928107	1.20198
14.08_199.1935n	14.08	200.201	PDC	dodecanamide		7651.77	7009.44	8900.36	8907.41	7293.75	5070.53	5004.87	5883.9	10471.2	9904.84	10641.7	11164	7284.83	5514.51	6478.44	6376.75			8117.25	5813.26	10545.4	6413.63	0.716161	1.29914	0.790124	0.0177784	0.00409066	0.0287589	1.30814	1.3592	1.21167
0.49_261.0053m/z	0.49	261.005	PDC	2-Chlorobenzophenone		3838.56	5664.67	4598.57	4188.05	4797.05	2916.15	2459.36	2276.09	5749.27	2570.88	3869.71	2617.33	3991.14	2446.16	2362.23	3218.24			4572.46	3112.16	3701.8	3004.44	0.680631	0.809585	0.657073	0.0820829	0.342232	0.0290463	1.1533	0.831538	1.18744
0.60_627.5682m/z	0.6	627.568	PDC	(2R)-2-hydroxy-3-[(9Z,12Z)-nonadeca-9,12-dienoyloxy]propyl icosanoate		1027.25	1168.42	0	1388	733.894	889.58	1288.04	1452.37	1401.95	2060.9	0	1592.54	3674.19	4118.86	3178.22	1065.02			895.918	1090.97	1263.85	3009.07	1.21771	1.41067	3.35865	0.59795	0.520883	0.0293566	0.696938	0.662171	1.13257
0.57_299.1981m/z	0.57	299.198	PDC	Dodecyl phosphate		33199.6	24004.7	21571.6	19845.7	22403.7	18559.9	15519.4	17217.3	24964.1	17867.1	19292.7	16549.3	18989.2	14382.7	15621.9	10721.2			24655.4	18425.1	19668.3	14928.8	0.747304	0.797729	0.605498	0.109185	0.204373	0.0296772	1.11755	1.02773	1.21382
6.96_994.1082m/z	6.96	994.108	PDC	Flufenoxuron		8270.59	31419	52876	73520.5	16455.6	17053.3	28667.6	44870.1	22024.3	33739.4	39831.9	67923.2	506.943	0	4119.41	1947.37			41521.5	26761.7	40879.7	1643.43	0.644525	0.984543	0.0395802	0.378476	0.971239	0.0296781	0.913612	0.811983	1.20999
0.67_607.0815n	0.67	608.089	PDC	[({[(2R,3S,4R,5R)-5-(2,4-dioxo-1,2,3,4-tetrahydropyrimidin-1-yl)-3,4-dihydroxyoxolan-2-yl]methoxy}(hydroxy)phosphoryl)oxy]({[(2R,3R,4R,5S,6R)-3-acetamido-4,5-dihydroxy-6-(hydroxymethyl)oxan-2-yl]oxy})phosphinic acid		25030.6	35158.3	25053.1	28106.2	13304.7	21877.4	16723.9	19109.4	26033.5	28923.4	30472	21542.5	23500.2	19762.5	21131.8	20423.2			28337.1	17753.9	26742.8	21204.4	0.626524	0.943741	0.748293	0.0124009	0.624258	0.0299862	1.33955	0.703929	1.17715
11.36_281.1720m/z	11.36	281.172	PDC	9-[2-(4-Morpholinyl)ethyl]-9H-purin-6-ylamine		8535.46	5666.33	8445.46	7043.69	6704.85	6419.77	6038.99	6085.69	6018.61	5384.6	5395.93	5053.04	5888.13	5479.09	5174.7	5352.19			7422.73	6312.32	5463.05	5473.53	0.850404	0.735988	0.7374	0.161471	0.0323638	0.0309004	1.03779	1.17429	1.17503
0.49_261.1182m/z	0.49	261.118	PDC	L-Ala-Gly-Gly-Gly		3814.89	3496.62	2802.49	2280.57	2799.48	2044.64	2834.97	2080.02	3183.33	2366.01	2815.72	2103.87	2412.89	2060.03	1936.26	1919.38			3098.64	2439.78	2617.23	2082.14	0.787369	0.844638	0.671951	0.157631	0.295152	0.0313252	1.00645	0.969133	1.209
0.51_70.9797m/z	0.51	70.9797	PDC	methylarsonic acid		1035.8	1046.17	1264.04	952.266	961.256	635.407	974.747	886.058	1023.11	763.898	958.032	948.681	949.32	842.864	766.972	881.613			1074.57	864.367	923.431	860.192	0.804385	0.859351	0.8005	0.0876627	0.132251	0.0313421	1.02148	0.914364	1.12851
3.65_215.0161m/z	3.65	215.016	PDC	2-(2-Thienylcarbonyl)benzoic acid		1043.48	754.625	824.085	485.305	658.906	753.918	1092.15	799.926	175.607	753.2	222.792	257.427	582.618	326.685	424.831	309.191			776.874	826.226	352.257	410.831	1.06353	0.453428	0.528826	0.750407	0.0535049	0.0314029	0.688741	1.10914	1.18846
1.17_139.0026m/z	1.17	139.003	PDC	2,5-Furandicarboxylic acid		2844.88	4046.37	5167.66	5440.27	3036.46	3663.91	3991.32	4623.43	2169.35	2740.59	3171.55	3798	2354.74	2504.02	2842.49	2983.54			4374.8	3828.78	2969.87	2671.2	0.875191	0.678859	0.610588	0.451707	0.0861587	0.0314903	0.877085	1.1526	1.21304
11.71_1031.6051m/z	11.71	1031.61	PDC	4-{5-[(4,5-dihydroxy-6-methyloxan-2-yl)oxy]-11-hydroxy-2,15-dimethyltetracyclo[8.7.0.0Â²,â·.0Â¹Â¹,Â¹âµ]heptadecan-14-yl}-2,5-dihydrofuran-2-one		0	798.777	1861.33	1119.89	0	0	1893.98	1820.21	4323.95	906.607	1773.5	1609.72	1752.77	2748.13	1896.28	3279.8			944.999	928.546	2153.44	2419.25	0.98259	2.27878	2.56005	0.980937	0.20084	0.0315867	0.651041	0.836992	1.16413
0.65_148.0273m/z	0.65	148.027	PDC	2-amino-5-chloro-1-methyl-4,5-dihydro-1H-imidazol-4-one		696.256	1103.81	708.833	538.515	701.84	95.1219	309.479	611.563	758.508	342.639	509.779	407.491	110.948	295.688	373.794	564.022			761.853	429.501	504.604	336.113	0.563758	0.662338	0.441178	0.12134	0.139622	0.0316193	1.04543	1.04641	1.19524
0.78_158.0385m/z	0.78	158.038	PDC	(.+/-.)-Nuarimol		24832.9	22470.1	21551.8	22474.8	38507.8	38607.4	36427.8	35748.3	40547.9	38422.4	37787.8	35772.6	26040.9	26502.8	24454.7	24306.2			22832.4	37322.8	38132.7	25326.1	1.63464	1.67011	1.10922	7.16827e-06	1.48375e-05	0.0316345	1.52408	1.48941	1.18921
0.57_313.2137m/z	0.57	313.214	PDC	trans-Androsterone		66450.8	49595.7	44407.9	39491.8	45124.7	33548.9	29846.3	34588.4	46382	34091.3	38724	30330	40456.8	31444	28212.9	24128.3			49986.6	35777.1	37381.8	31060.5	0.715734	0.747838	0.621377	0.0787768	0.113471	0.0320933	1.16267	1.11554	1.21305
9.88_466.0492m/z	9.88	466.049	PDC	[2,3'-Bithiophene]-5-carboxamide, 4-amino-		0	439.644	1092.84	985.069	306.981	1439.6	1850.02	1777.81	235.016	1264.79	1369.05	2344.67	1057.97	1690.06	1991.04	2917.53			629.389	1343.6	1303.38	1914.15	2.13477	2.07087	3.04128	0.154099	0.226661	0.0321449	1.0701	0.978615	1.19573
0.60_100.9170m/z	0.6	100.917	PDC	potassium(1+) ion		1071.91	920.31	1025.84	581.429	590.619	365.848	779.87	934.27	1007.73	415.839	915.408	428.783	598.194	493.035	267.484	671.176			899.874	667.652	691.941	507.472	0.741939	0.768931	0.563937	0.209724	0.32044	0.0322518	0.886093	0.862533	1.13332
0.61_338.0504m/z	0.61	338.05	PDC	3-Amino-2-(4-chlorophenyl)-1-thioxo-1,2,5,6,7,8-hexahydro-4-isoquinolinecarbonitrile		14564.8	14962.9	13426.6	13987.6	12599.4	11998.4	13688.6	15598.1	18994.2	12665.9	14776.7	13924	14053	11206.7	9298.93	10734.7			14235.5	13471.1	15090.2	11323.3	0.946307	1.06004	0.795431	0.407805	0.567173	0.0324199	0.878814	0.596466	1.16558
0.49_254.9463m/z	0.49	254.946	PDC	2,2,2-trifluoroacetyl 2,2,2-trifluoroacetate		5921.24	6989.95	7753.29	5692.46	6845.31	5408.56	5064	4573.39	6944.87	4309.62	5910.32	4282.12	5040.58	5895.26	3699.34	4229.15			6589.24	5472.82	5361.73	4716.08	0.830569	0.813711	0.715725	0.154242	0.179793	0.0329127	1.01036	0.956949	1.13748
18.63_226.9462m/z	18.63	226.946	PDC	4-Iodobenzohydrazide		52.9465	95.1988	121.563	86.599	100.103	0	406.975	71.2812	0	0	0	0	0	0	81.8534	0			89.0769	144.59	0	20.4633	1.6232	0	0.229727	0.564477	0.000750011	0.0329604	0.460486	1.43429	1.13067
19.31_167.0679m/z	19.31	167.068	PDC	sodium (2E,4E)-hexa-2,4-dienoate		36767.9	39260.9	35368	35367.2	27141.5	39817.2	37547.8	35932.7	33208	38626.1	35849	36159.9	40022.4	41679.8	39515.8	38281.6			36691	35109.8	35960.7	39874.9	0.956905	0.980096	1.08677	0.607785	0.629903	0.0331982	0.816962	0.335878	1.18203
15.89_352.2820m/z	15.89	352.282	PDC	2-{[5-(diethylamino)-[1,2,4]triazolo[1,5-a]pyrimidin-7-yl](hexyl)amino}ethan-1-ol		286.619	1116.18	1030.58	926.957	1124.84	1878.61	2309.13	449.983	1181.24	1373.89	1689.7	911.744	1146.45	1470.29	2344.01	2351.32			840.084	1440.64	1289.14	1828.02	1.71488	1.53454	2.17599	0.232418	0.122202	0.0336945	0.904621	1.07601	1.17866
15.51_381.2608m/z	15.51	381.261	PDC	7-[(1R,2R,3R,5S)-3,5-dihydroxy-2-[(3S)-3-hydroxyoctyl]cyclopentyl]heptanoic acid		1989.67	3844.59	2043.15	2067.7	3279.73	2397.53	2569.94	1391.13	3231.79	3987.92	4331.91	3653.2	1441.37	949.772	1393.55	1038.8			2486.28	2409.58	3801.21	1205.87	0.969152	1.52887	0.485012	0.902049	0.0419743	0.0343674	0.692269	1.16869	1.17658
6.96_828.0897m/z	6.96	828.09	PDC	3-hydroxy-3-{[2-({2-[(3-methoxy-3-oxopropanoyl)sulfanyl]ethyl}carbamoyl)ethyl]carbamoyl}-2,2-dimethylpropyl ({[5-(6-amino-9H-purin-9-yl)-4-hydroxy-3-(phosphonatooxy)oxolan-2-yl]methyl phosphonato}oxy)phosphonate		37454.7	191972	427637	467806	42081.1	59975.7	168252	320797	95714.5	171962	275502	498333	935.183	2558.08	9656.69	7903.71			281217	147777	260378	5263.42	0.525488	0.925896	0.0187165	0.30879	0.8815	0.0347324	0.943328	0.802295	1.19876
8.97_486.0065m/z	8.97	486.007	PDC	7-Amino-3-chloro-8-oxo-5-thia-1-azabicyclo[4.2.0]oct-2-ene-2-carboxylic acid		625.188	1215.87	1037.45	1008.03	2202.44	2157.31	2606.36	2867.64	1816.31	1710.57	2071.84	2077.71	2454.53	1969.47	1353.41	1331.19			971.634	2458.44	1919.11	1777.15	2.53021	1.97513	1.82903	0.000401563	0.000871163	0.0350699	1.47419	1.42922	1.1786
0.75_542.0683m/z	0.75	542.068	PDC	Adenosine 5'-diphosphoribose		4549.4	12327.2	8592.64	3537.69	4172.72	6920.14	0	1163.41	1675.35	0	0	0	4162.26	0	423.487	0			7251.72	3064.07	418.839	1146.44	0.42253	0.0577571	0.158092	0.151046	0.0159594	0.0351021	1.05046	1.29798	1.19646
13.85_261.1249m/z	13.85	261.125	PDC	5-Hydroxy-10,10-dimethyl-6-methylenebicyclo[7.2.0]undecan-2-one		5270.19	3933.33	5608.76	5713.03	5777.7	4002.64	3779.66	5348.16	4621.61	3495.65	4893.29	4819.63	4275.62	3293.18	3773.09	4147.28			5131.33	4727.04	4457.54	3872.29	0.921212	0.868692	0.754637	0.551564	0.245827	0.0354526	0.763218	0.831442	1.18384
8.57_355.1224m/z	8.57	355.122	PDC	Zanamivir		8960.3	8578.7	7675.48	6868.42	19132.5	16556.5	14835	13151.2	14871.6	12160.2	10959.1	13295.4	11689	11466.9	8694.9	9589.67			8020.73	15918.8	12821.6	10360.1	1.9847	1.59855	1.29167	0.00114581	0.00240382	0.0355048	1.4524	1.38894	1.17697
16.59_449.2847m/z	16.59	449.285	PDC	L-N5-(1-Imino-3-pentenyl)ornithine		45378.1	42851	61354.5	67600.7	27567.4	58034.6	45182.4	58379.8	76565.7	77917.3	111675	57902.2	79102	80414.1	69473.8	64750.2			54296.1	47291.1	81014.9	73435	0.870985	1.4921	1.35249	0.486046	0.08038	0.0362484	0.795271	1.08412	1.15352
8.57_397.0804m/z	8.57	397.08	PDC	2-[carboxy(2-phenylacetamido)methyl]-5,5-dimethyl-1,3-thiazolidine-4-carboxylic acid		7800.79	7960.7	6050.48	5961.49	18339	15759	12055.8	11682.2	13057.1	10923.3	10112.3	10911.9	10485.8	10585.1	9669.05	7233.84			6943.37	14459	11251.2	9493.44	2.08242	1.62042	1.36727	0.00418952	0.00206272	0.0364151	1.40123	1.39832	1.1636
0.55_608.8683m/z	0.55	608.868	PDC	3-[[5-(2-Cyanoethylthio)-2-thioxo-1,3-dithiol-4-yl]thio]propionitrile		5981.6	9800.52	6845.51	10753.3	4172.99	5765.34	4651.38	7361.8	6582.65	6472.98	8836.39	9543.28	2113.33	2930.13	3797.27	7273.98			8345.23	5487.88	7858.83	4028.68	0.657607	0.941715	0.482752	0.0781296	0.73786	0.0367101	1.14937	0.686885	1.16745
6.96_709.6485m/z	6.96	709.649	PDC	(2R,5S,15R)-2,15-dimethyl-14-[(2R)-6-methylheptan-2-yl]tetracyclo[8.7.0.0Â²,â·.0Â¹Â¹,Â¹âµ]heptadec-7-en-5-yl (11Z,14Z)-icosa-11,14-dienoate		1660.24	7001.53	13553.8	19295.6	492.092	1786.45	5732.3	13917.8	2297	4146.18	10406.9	21829.6	0	0	0	439.509			10377.8	5482.16	9669.93	109.877	0.528259	0.93179	0.0105877	0.355284	0.907596	0.0369096	0.921564	0.785249	1.18794
0.63_251.9799m/z	0.63	251.98	PDC	Quinoclamine		4213.23	3200.31	3516.92	3034.45	2341.64	1520.4	3818.36	4457.29	3765.07	1180.14	4295.87	2677.28	2637.04	1449.5	1681.23	3130.92			3491.23	3034.42	2979.59	2224.67	0.869155	0.853451	0.637217	0.549372	0.512771	0.0370877	0.771369	0.699102	1.09828
0.49_156.9747m/z	0.49	156.975	PDC	magnesium(2+) ion trihydrate hydrogen phosphate		9157.74	6835.04	6585.82	6325.6	7815.69	5180.93	5247.9	4102.62	6653.09	5296.53	4994.88	4843.02	5805.98	5613.7	5278.79	4975.44			7226.05	5586.79	5446.88	5418.48	0.773145	0.753784	0.749854	0.160143	0.0607108	0.0371374	1.06312	1.19047	1.20102
2.23_159.0652m/z	2.23	159.065	PDC	(2S)-2-hydroxy-2-(propan-2-yl)butanedioic acid		5075.79	5179.17	4870.68	4146.19	5033.78	4333.19	3574.49	3603.02	4205.07	3618.84	3446.02	3627.96	4476.71	4113.81	3121.44	3388.83			4817.96	4136.12	3724.47	3775.2	0.85848	0.77304	0.783568	0.153853	0.00869531	0.0371752	1.0571	1.33564	1.18389
15.79_288.1423m/z	15.79	288.142	PDC	Adenine		274.689	0	126.778	0	0	694.198	381.157	128.876	0	668.721	734.232	410.998	351.165	286.554	614.424	991.862			100.367	301.058	453.488	561.001	2.99958	4.51831	5.58952	0.273329	0.095759	0.0373802	0.944411	1.00565	1.12573
9.88_161.0460m/z	9.88	161.046	PDC	5-amino-2-(4-amino-3-fluorophenyl)-6,8-difluoro-7-methyl-4H-chromen-4-one		584.611	834.682	1471.35	1778.13	1501.92	1864.65	2759.39	2822.11	1415.6	1898.31	2548.61	3060.21	1479.77	2182.34	3148.81	3351.47			1167.19	2237.02	2230.68	2540.6	1.91658	1.91115	2.17667	0.0469745	0.0578848	0.0374791	1.22419	1.19174	1.19154
2.21_170.0653m/z	2.21	170.065	PDC	14-chloro-2-[3-(methylamino)propyl]-2-azatricyclo[9.4.0.0Â³,â¸]pentadeca-1(15),3,5,7,11,13-hexaen-6-ol		432.761	681.143	267.447	533.643	669.242	508.497	700.186	516.359	373.053	195.24	112.864	168.951	740.33	875.309	746.659	625.505			478.748	598.571	212.527	746.951	1.25028	0.443922	1.56022	0.277684	0.0422628	0.0375316	0.828467	1.12065	1.11416
10.09_177.0739m/z	10.09	177.074	PDC	trimethylsulfanium		113.693	51.8287	52.5763	39.8116	508.906	349.17	180.807	258.378	208.048	318.568	199.284	196.672	375.924	338.879	120.702	141.834			64.4774	324.315	230.643	244.335	5.02991	3.57712	3.78947	0.0115445	0.00266792	0.0381514	1.3355	1.37121	1.15046
18.38_768.5512m/z	18.38	768.551	PDC	trimethyl(2-{[(2R)-2-[(11Z)-octadec-11-enoyloxy]-3-(pentadecanoyloxy)propyl phosphonato]oxy}ethyl)azanium		0	3420.33	2504.16	2486.18	2952.88	1994.04	1282	0	0	1075.08	669.78	0	7303.68	3271.59	5843.15	4179.16			2102.67	1557.23	436.214	5149.39	0.740598	0.207458	2.44898	0.591286	0.0766482	0.0388521	0.821031	1.14151	1.16682
9.38_174.0583m/z	9.38	174.058	PDC	2-(2-Thienyl)acetamide		329.583	361.465	422.454	428.616	742.632	413.916	1103.13	688.865	408.985	520.435	886.037	707.793	474.362	556.634	704.993	453.096			385.53	737.135	630.812	547.271	1.91201	1.63622	1.41953	0.0499782	0.0631556	0.0401115	1.12044	1.16887	1.09409
3.44_132.0768m/z	3.44	132.077	PDC	2-(N-methylcarbamimidamido)acetic acid		1179.5	1349.53	1200.57	862.274	1602.45	1287.22	1327.32	1033.6	2056.83	1946.51	1751.27	1520.14	2488.92	2022.26	1770.7	1234.05			1147.97	1312.65	1818.69	1878.98	1.14345	1.58427	1.63679	0.329245	0.00512468	0.0404843	0.876913	1.3711	1.18522
8.97_238.0402m/z	8.97	238.04	PDC	2-(2-amino-3-sulfanylpropanamido)-3-sulfanylpropanoic acid		312.661	459.78	197.103	67.8562	960.185	783.059	726.885	746.934	1045.7	622.671	571.379	404.847	1052.28	787.548	370.225	575.658			259.35	804.266	661.148	696.429	3.10108	2.54925	2.68529	0.00150835	0.045691	0.0407395	1.44006	1.20671	1.16794
8.19_142.0944m/z	8.19	142.094	PDC	Propanedinitrile, 2-[[3,5-bis(1,1-dimethylethyl)-4-hydroxyphenyl]methylene]-		285.743	194.233	187.463	150.968	229.721	151.03	160.284	214.059	136.644	108.143	70.2742	126.499	182.494	93.7982	72.6226	37.9937			204.602	188.774	110.39	96.7271	0.922638	0.539536	0.472757	0.663948	0.0263602	0.0427314	0.774302	1.25445	1.18898
16.78_547.3601m/z	16.78	547.36	PDC	(2-aminoethoxy)[(2R)-2-[(13Z,16Z)-docosa-13,16-dienoyloxy]-3-hydroxypropoxy]phosphinic acid		643.253	1265.33	981.55	1187.8	2531.8	1203.62	4219.82	1752.9	578.852	2472.19	3392.76	1855.09	1276.32	1616.44	1290.19	1570.91			1019.48	2427.04	2074.72	1438.47	2.38065	2.03507	1.41098	0.0808462	0.132486	0.0447144	1.01368	1.01893	1.1578
0.60_786.4368m/z	0.6	786.437	PDC	(5S,6R,7E,9E,11Z,14Z)-6-{[(2R)-2-amino-3-oxo-3-{[(2R)-1-(phosphonooxy)-3-(tetradecanoyloxy)propan-2-yl]oxy}propyl]sulfanyl}-5-hydroxyicosa-7,9,11,14-tetraenoic acid		7247.77	7266.41	13857.8	13597.2	9969.17	8157.15	14345.8	4523.52	11068.2	11837.1	7412.58	11743.3	14634.6	21502.8	22653	13441.8			10492.3	9248.92	10515.3	18058	0.881496	1.00219	1.72108	0.669021	0.991789	0.0451059	0.697753	0.715008	1.0936
11.58_207.1742m/z	11.58	207.174	PDC	3-oxotetradecanoic acid		627.423	446.115	456.918	682.076	450.163	682.112	558.855	400.783	699.706	427.826	423.021	430.967	443.224	418.763	368.052	316.776			553.133	522.978	495.38	386.704	0.945484	0.89559	0.699116	0.739168	0.547475	0.0452503	0.422859	0.564156	1.11629
4.00_124.0758m/z	4	124.076	PDC	2-Amino-m-cresol		181.014	171.323	143.993	149.965	114.365	187.644	176.279	52.3188	98.5594	113.017	179.104	120.125	98.0103	104.836	147.801	25.7251			161.574	132.652	127.701	94.093	0.820998	0.79036	0.582353	0.40703	0.137178	0.0453	0.78677	1.06506	1.07086
18.11_171.0263m/z	18.11	171.026	PDC	5-Phenyl-2-thiophenecarbaldehyde		0	119.812	255.971	171.429	68.7311	241.011	365.296	328.934	313.263	200.821	230.649	130.57	447.513	331.979	288.248	210.597			136.803	250.993	218.826	319.584	1.83471	1.59957	2.33609	0.228101	0.257456	0.0460841	0.985229	0.839586	1.16991
18.41_225.1460m/z	18.41	225.146	PDC	Leupeptin		58730	63135.6	58507.7	58506.9	50623	65026.1	59639.9	57999	52345.9	63127.2	55589.1	57014.8	63708.2	61234.2	64330.3	62825.9			59720	58322	57019.2	63024.6	0.97659	0.954776	1.05533	0.675963	0.32671	0.0466699	0.791644	0.639973	1.10768
6.53_178.0862m/z	6.53	178.086	PDC	tricyclo[1.1.0.0^{2,4}]butane-1-carbaldehyde		1733.01	3102.96	3698.08	5078.4	5833.71	6311.99	5867.69	7072.79	5283.66	5806.54	5957.75	7808.56	4033.28	5664.53	6285.04	6637.6			3403.11	6271.54	6214.13	5655.11	1.84289	1.82601	1.66175	0.00877562	0.0192231	0.0467556	1.35811	1.29121	1.1788
6.45_303.2277m/z	6.45	303.228	PDC	(3S)-3-[(2E)-oct-2-enoyloxy]-4-(trimethylazaniumyl)butanoate		351.971	220.168	278.233	411.182	641.025	794.425	704.188	1038.05	1314.04	1294.64	1140.91	1406.47	163.413	161.843	188.507	265.571			315.389	794.423	1289.01	194.833	2.51887	4.08706	0.617756	0.00255561	7.99937e-06	0.0470279	1.41094	1.49389	1.15392
18.38_806.5670m/z	18.38	806.567	PDC	(2-{[(2R)-2-[(13Z,16Z)-docosa-13,16-dienoyloxy]-3-[(9Z)-tetradec-9-enoyloxy]propyl phosphonato]oxy}ethyl)trimethylazanium		0	4411.31	1793.99	5599.82	2349.47	6095.66	3085.17	1098.48	0	0	1092.23	1906.35	8396.42	4905.86	12143.3	6370.79			2951.28	3157.2	749.646	7954.1	1.06977	0.254007	2.69513	0.904842	0.153295	0.0476531	0.632503	0.997918	1.08427
8.62_177.1022m/z	8.62	177.102	PDC	Butabarbital		656.09	782.75	760.729	894.509	1312.59	1232.98	1410.38	1773.53	1170.33	1282.93	1538.31	1158.65	976.548	1020.67	1051.5	1623.69			773.519	1432.37	1287.55	1168.1	1.85176	1.66454	1.51011	0.00220429	0.00222278	0.0489939	1.428	1.39832	1.1184
2.95_120.0656m/z	2.95	120.066	PDC	L-Homoserine		25.4772	45.1801	23.6007	27.4708	25.3249	25.4172	68.1534	21.3816	102.514	55.2405	30.2905	87.3391	32.0199	51.9256	67.5547	59.9318			30.4322	35.0693	68.846	52.858	1.15237	2.26228	1.73691	0.715569	0.0639058	0.0492313	0.347255	1.1035	1.1316
19.41_138.9065m/z	19.41	138.906	PDC	sodium chloride		3884.94	4108.31	4065.33	3698.58	3460.96	4458.2	3937.24	4200.49	3992.45	4562.77	4079.21	3484.22	4408.4	4581.54	4226.75	4028.58			3939.29	4014.22	4029.67	4311.32	1.01902	1.02294	1.09444	0.758262	0.7194	0.049252	0.741784	0.531112	1.12065
0.75_81.0304m/z	0.75	81.0304	PDC	Cymiazole		146.411	94.4399	96.6492	166.64	209.632	0	152.71	203.383	100.271	155.751	242.789	241.763	192.837	154.652	204.337	163.787			126.035	141.431	185.144	178.903	1.12216	1.46898	1.41947	0.77747	0.183148	0.0497254	0.77006	1.03079	1.11587
0.49_285.1909m/z	0.49	285.191	PDC	L-Prolyl-L-leucylglycylamide		7470.15	7325.19	6288.54	4459.18	6482.86	4790.21	5872.37	4723.97	6394.49	5240.32	4699.26	3947.2	4004.09	5610.84	3683.86	4314.13			6385.77	5467.35	5070.32	4403.23	0.856178	0.794003	0.689538	0.303255	0.178773	0.0504771	0.865913	1.05559	1.14842
0.60_662.5311m/z	0.6	662.531	PDC	7-[(1R,2R,3R,5S)-3,5-dihydroxy-2-[(1E,3S)-3-hydroxyoct-1-en-1-yl]cyclopentyl]-N-[(2S,3R)-1,3-dihydroxyoctadecan-2-yl]heptanamide		7196.99	8910.43	9492.94	5695.35	3482.44	5994.73	10624.9	3568.68	5202.71	8924.59	5464.5	3448	9386.62	10087.4	10468.2	10029			7823.93	5917.68	5759.95	9992.8	0.756357	0.736197	1.27721	0.350198	0.199895	0.0505808	0.759761	0.886953	1.07705
15.30_391.3008m/z	15.3	391.301	PDC	N-(2,6-dimethylphenyl)-1,4a-dimethyl-7-(propan-2-yl)-1,2,3,4,4a,5,6,7,8,9,10,10a-dodecahydrophenanthrene-1-carboxamide		466.084	197.689	159.712	152.263	0	0	192.439	0	1331.12	1626.55	1845.96	1499.87	0	155.644	0	0			243.937	48.1096	1575.88	38.911	0.197221	6.46017	0.159512	0.0697466	5.4342e-05	0.0508948	1.15288	1.47604	1.15868
14.10_369.2608m/z	14.1	369.261	PDC	Val-Leu-Arg		11961	10034.7	13144.9	16820.1	11504.3	9380.27	8999.59	12848.5	17322.7	16073.2	15252.8	19455	9799.3	8236.04	9810.11	9800.63			12990.1	10683.2	17025.9	9411.52	0.822406	1.31068	0.724512	0.221837	0.0548238	0.0521485	0.963832	1.1688	1.15352
1.15_129.0183m/z	1.15	129.018	PDC	5-Methyl-2-oxo-1,3-oxazolidine-4-carboxylic acid		4822.82	7345.79	8602.95	9211.35	5332.89	6618.7	7632.1	8610.74	4226.76	6022.46	6609.76	6680.66	3958.52	5074.88	5454.78	5491.04			7495.73	7048.61	5884.91	4994.8	0.94035	0.785102	0.666353	0.721991	0.203132	0.0522523	0.799495	1.03231	1.16645
0.99_202.9851m/z	0.99	202.985	PDC	1-chloro-2,4-dinitrobenzene		1467.36	2047.93	1654.46	1927.6	2379.27	3303.95	3244.7	3858.21	3194.46	2414.82	3027.43	3142.17	2564.04	2027.49	1969.29	2586.58			1774.34	3196.53	2944.72	2286.85	1.80153	1.65961	1.28885	0.00522008	0.00191633	0.052421	1.39171	1.38002	1.0664
11.92_409.1619m/z	11.92	409.162	PDC	8,15-dihydroxy-3,16,17-trimethoxytricyclo[12.3.1.1Â²,â¶]nonadeca-1(17),2,4,6(19),14(18),15-hexaen-9-one		4050.1	2859.94	3661.84	5392.32	5142.32	4860.33	4218.99	5478.66	5063.69	4954.75	5935.99	6909.73	2578.72	2420.35	2861.7	2889.71			3991.05	4925.07	5716.04	2687.62	1.23403	1.43221	0.673411	0.165941	0.0481872	0.0525526	0.959501	1.20514	1.14367
3.80_137.0458m/z	3.8	137.046	PDC	7H-purin-6-ol		268.115	302.809	252.756	300.13	543.951	610.631	552.962	515.2	574.891	471.132	477.419	431.428	284.661	487.862	535.649	373.84			280.953	555.686	488.717	420.503	1.97786	1.7395	1.4967	2.3428e-05	0.000730367	0.052566	1.51374	1.41894	1.06687
12.79_257.1720m/z	12.79	257.172	PDC	Tri(propylene glycol) propyl ether		880.945	536.467	804.838	370.484	2108.4	1258.46	1702.32	1166.53	1232.34	1676.98	1344	995.71	938.463	976.682	1295.95	854.709			648.184	1558.93	1312.26	1016.45	2.40507	2.02452	1.56815	0.0103325	0.0114028	0.0525911	1.33777	1.27268	1.05624
8.44_183.1379m/z	8.44	183.138	PDC	9-hydroxyundec-10-enoic acid		2350.32	1995.51	2213.14	1859.28	2366.88	1838.95	1468.42	1611.36	1981.3	1705.93	1430.92	1532.92	2048.43	1398.7	1719.38	1275.54			2104.56	1821.4	1662.77	1610.51	0.865455	0.790077	0.765249	0.256124	0.0349598	0.0526846	0.95182	1.2313	1.15129
16.59_461.2404m/z	16.59	461.24	PDC	Oleoyl 3-carbacyclic phosphatidic acid		3976.69	4190.64	4208.45	5820.56	984.749	4841.44	1148.23	5788.16	6901.86	6897.77	7876.81	4599.33	6480.26	6121.62	5353.65	5251.13			4549.09	3190.65	6568.94	5801.66	0.701382	1.44401	1.27535	0.340856	0.0481846	0.0529436	0.762285	1.11792	1.07246
15.99_269.6434m/z	15.99	269.643	PDC	2-[(4R)-4-[(1S,2S,5R,7S,9R,10R,11S,14R,15R,16S)-5,9,16-trihydroxy-2,15-dimethyltetracyclo[8.7.0.0^{2,7}.0^{11,15}]heptadecan-14-yl]pentanamido]ethane-1-sulfonic acid		0	123.827	0	0	269.449	182.487	378.648	0	557.534	769.021	829.386	484.98	400.395	0	318.111	530.122			30.9567	207.646	660.23	312.157	6.70763	21.3275	10.0837	0.0850975	0.000380242	0.0530491	1.03935	1.44121	1.02253
3.39_237.0868m/z	3.39	237.087	PDC	Sepiapterin		281.464	731.651	447.932	473.914	856.112	1096.58	1098.86	1269.42	400.816	703.502	516.247	794.616	638.37	671.362	1090.42	881.933			483.74	1080.24	603.795	820.521	2.23311	1.24818	1.6962	0.00320572	0.387142	0.053112	1.4139	0.738937	1.0956
16.39_465.3216n	16.39	466.329	PDC	(2-aminoethoxy)[(2R)-2-hydroxy-3-[(1Z)-octadec-1-en-1-yloxy]propoxy]phosphinic acid		406.147	567.147	1850.38	4034.25	1053.85	3480.56	4603.46	5019.2	3937.7	7787.65	8585.62	12348.3	2211.7	4719.01	5622.26	7299.5			1714.48	3539.27	8164.81	4963.12	2.06434	4.76227	2.89482	0.186101	0.0151525	0.0531531	1.02677	1.30161	1.16812
0.65_106.0863m/z	0.65	106.086	PDC	Diethanolamine		905.699	963.732	699.464	1053.11	904.343	975.683	691.817	1036.64	647.726	423.158	758.549	707.268	796.921	652.263	736.389	544.683			905.501	902.12	634.175	682.564	0.996267	0.700359	0.753797	0.975643	0.0420085	0.053287	0.509265	1.15884	1.03225
0.60_757.4562n	0.6	758.463	PDC	(2-aminoethoxy)[(2R)-3-(tetradecanoyloxy)-2-{[(5R,6R,7Z,9Z,11E,13E,15S,17Z)-5,6,15-trihydroxyicosa-7,9,11,13,17-pentaenoyl]oxy}propoxy]phosphinic acid		37307.6	35591	41741.8	34114.9	23974.7	31136.5	40270.6	32219.1	34473.4	43465.5	33035.2	33417.9	53718.7	66902.4	56951	35654.1			37188.8	31900.2	36098	53306.6	0.85779	0.970668	1.4334	0.205247	0.726476	0.0535274	0.962171	0.516481	1.0451
5.17_335.1057m/z	5.17	335.106	PDC	(E)-1,7-Bis(4-hydroxyphenyl)hept-1-en-3-one		4257.66	3231.5	4180.18	3881.63	7181.68	6630.67	5856.94	7575.83	5461.53	5214.31	4869	5418.62	5038.07	4926.15	3943.1	5001.38			3887.74	6811.28	5240.87	4727.17	1.75199	1.34805	1.21592	0.000557859	0.00240724	0.0539628	1.45541	1.38841	1.05592
0.78_157.0351m/z	0.78	157.035	PDC	methanesulfinylmethane		586234	550696	530119	529380	946115	920930	856019	847079	934827	918918	907674	865864	623581	639633	554017	598513			549107	892536	906821	603936	1.62543	1.65145	1.09985	1.68064e-05	1.89162e-06	0.0539817	1.51943	1.50046	1.11004
0.60_386.7146m/z	0.6	386.715	PDC	(2-{[3-(hexadecanoyloxy)-2-({6-[(7-nitro-2,1,3-benzoxadiazol-4-yl)amino]hexanoyl}oxy)propyl phosphono]oxy}ethyl)trimethylazanium		14415	11756.3	11928.5	10309.4	9066.11	7843.83	11917.2	8368.88	12891.8	8717.8	12425	7471.73	11164.3	9964.24	7680.76	8758.31			12102.3	9299.01	10376.6	9391.9	0.768367	0.857405	0.776042	0.0653194	0.320075	0.0544732	1.12738	0.908717	1.14542
13.05_951.9795m/z	13.05	951.98	PDC	dotriacontanal		0	0	90.6088	867.348	0	0	1289.99	542.574	513.408	0	710.336	0	766.262	976.258	1201.55	2756.05			239.489	458.142	305.936	1425.03	1.913	1.27745	5.95028	0.576929	0.818804	0.0550806	0.676032	0.518512	1.11892
11.41_241.1771m/z	11.41	241.177	PDC	Diethylene glycol 2-ethylhexyl ether		2117.68	1651.23	2074.07	2114.16	1326.61	1601.52	1606.98	1886.31	1452.61	1310.32	1561.1	1713.21	1455.91	1919.94	1626.64	1471.63			1989.29	1605.35	1509.31	1618.53	0.807	0.758718	0.813623	0.0541789	0.0146836	0.0551589	1.19251	1.28254	1.07348
1.47_227.0028m/z	1.47	227.003	PDC	N-(5-chloro-2,1,3-benzothiadiazol-4-yl)guanidine		9191.32	9405.82	10916.9	11672	10645.3	10880.4	10164.9	12533.7	9845.19	9351.86	10850.6	11206	7666.11	9093.55	8850.07	9071.49			10296.5	11056.1	10313.4	8670.3	1.07377	1.00164	0.842062	0.372826	0.982442	0.0558808	0.836774	0.735672	1.14407
13.77_349.1406m/z	13.77	349.141	PDC	1-Propanone, 1-[2,3-dihydro-4-hydroxy-2-(1-hydroxy-1-methylethyl)-5-benzofuranyl]-3-phenyl-		832.728	1871.2	2475.08	2122.75	1193.92	1234.58	1608.61	1564.46	1483.03	1084.31	1418.22	1742.09	945.476	964.714	1037.45	1006.81			1825.44	1400.39	1431.91	988.614	0.767153	0.784421	0.541576	0.293785	0.33838	0.0559449	0.925743	0.906021	1.15492
9.66_169.1587m/z	9.66	169.159	PDC	Undecanoic acid		1082.05	1113.1	1044.49	1016	936.226	884.608	701.876	855.826	930.724	962.152	857.494	890.814	1036.2	978.204	756.793	737.824			1063.91	844.634	910.296	877.255	0.793894	0.855611	0.824555	0.00705221	0.00265513	0.055994	1.35324	1.38752	1.12426
7.27_988.5163m/z	7.27	988.516	PDC	{[(1R,3S)-3-({[(2R)-2-{[(5R,6Z,8E,10E,12S,14Z)-5,12-dihydroxyicosa-6,8,10,14-tetraenoyl]oxy}-3-(hexadecanoyloxy)propoxy](hydroxy)phosphoryl}oxy)-2,4,5,6-tetrahydroxycyclohexyl]oxy}phosphonic acid		0	2733.24	8259.8	7157.95	1462.51	0	1048.88	5601.52	2553.14	1588.11	7453.32	12226.7	0	0	0	0			4537.75	2028.23	5955.33	0	0.446968	1.3124	0	0.314456	0.665516	0.056697	0.900291	0.751143	1.14661
0.60_316.9862m/z	0.6	316.986	PDC	calcium diacetate		863.048	1909.37	1500.63	2284.82	943.758	1297.83	2002.57	3055.63	3128.81	3039.4	2333.92	2507.15	2876.88	2728.08	1794.03	3085.88			1639.47	1824.94	2752.32	2621.22	1.11313	1.67879	1.59882	0.750108	0.0217764	0.0567962	0.796558	1.22155	1.06316
0.60_307.6529m/z	0.6	307.653	PDC	2-(4-{3-[2-(trifluoromethyl)-10H-phenothiazin-10-yl]propyl}piperazin-1-yl)ethyl decanoate		327.964	376.117	0	664.805	2478.47	1285.74	1958.25	977.009	3239.02	1947.24	1212.26	1470.84	1194.44	582.111	572.159	1417.2			342.221	1674.86	1967.34	941.478	4.8941	5.74873	2.75108	0.0105233	0.0135695	0.0568301	1.3245	1.26608	1.01007
1.05_442.0392m/z	1.05	442.039	PDC	[({[(2R,3S,4R,5R)-3,4-dihydroxy-5-(2-hydroxy-4-imino-1,4-dihydropyrimidin-1-yl)oxolan-2-yl]methoxy}(hydroxy)phosphoryl)oxy](2,3-dihydroxypropoxy)phosphinic acid		14394.5	11896.8	10379	12204.2	9532.39	8908.21	10123.8	11554	12089.1	12404	12073.6	14002.3	11242.6	9165.61	10288.6	8899.74			12218.6	10029.6	12642.2	9899.13	0.820845	1.03467	0.810168	0.0717052	0.670287	0.0572577	1.17345	0.713219	1.11633
0.49_301.1683m/z	0.49	301.168	PDC	Indaziflam		545.867	680.002	803.352	297.179	3090.78	1957.09	2575.91	1421.86	1077.15	665.458	507.138	606.238	1428.9	1187.34	576.626	1095.41			581.6	2261.41	713.995	1072.07	3.88826	1.22764	1.84331	0.00442213	0.454866	0.0579242	1.38444	0.845342	1.07923
16.06_515.3961m/z	16.06	515.396	PDC	(2S)-2-[(7Z,10Z,13Z,16Z)-docosa-7,10,13,16-tetraenoyloxy]-3-(octadecanoyloxy)propyl (4Z,7Z,10Z,13Z,16Z)-docosa-4,7,10,13,16-pentaenoate		628.151	2489.67	688.245	557.304	2503.39	779.697	3957.07	1244.2	11207.8	10181.3	17809.3	8538.08	0	0	0	0			1090.84	2121.09	11934.1	0	1.94445	10.9402	0	0.271864	0.00202354	0.0581905	0.71389	1.40875	1.14509
2.23_113.0233m/z	2.23	113.023	PDC	2-Furancarboxylic acid		1444.74	1724.41	1916.26	1816.08	2024.91	1827.53	2249.18	2404.57	1948.49	1907.16	2215.56	2383.98	1805.61	2074.37	2057.39	2110.66			1725.37	2126.55	2113.8	2012.01	1.23251	1.22512	1.16613	0.0481853	0.0430531	0.0586879	1.19044	1.20059	1.1372
1.08_308.1903m/z	1.08	308.19	PDC	Etonogestrel		5712.81	4867.69	4978.51	6248.2	4762.73	3816.57	3081.8	4432.42	5081.52	5150.09	4973.44	5008.08	4360.46	5243.26	3990.51	4277.6			5451.8	4023.38	5053.28	4467.96	0.737991	0.926902	0.819538	0.0273252	0.269196	0.0588528	1.23944	0.884769	1.03911
16.01_486.2953m/z	16.01	486.295	PDC	(2-aminoethoxy)[(2R)-2-hydroxy-3-[(1Z,9Z)-octadeca-1,9-dien-1-yloxy]propoxy]phosphinic acid		0	450.188	916.845	964.03	790.419	699.639	1260.03	2845.3	1770.46	3140.85	2278.04	2511.24	897.095	1046.82	2470.61	2552.96			582.766	1398.85	2425.15	1741.87	2.40036	4.16145	2.98897	0.186015	0.00228599	0.0595893	1.00611	1.38708	1.11908
5.22_222.0794m/z	5.22	222.079	PDC	N-Tris(hydroxymethyl)methyl-4-aminobutanesulfonic acid		680.765	442.118	539.04	382.081	180.382	213.931	266.193	275.753	396.792	436.403	363.488	301.47	255.554	333.275	327.099	435.42			511.001	234.065	374.538	337.837	0.458051	0.73295	0.661128	0.00698099	0.103575	0.0602229	1.37165	1.07664	1.09909
2.54_129.0183m/z	2.54	129.018	PDC	5-hydroxyfuran-2-carboxylic acid		743.671	582.11	575.336	419.098	441.419	378.334	324.393	370.609	444.779	527.678	484.338	272.986	356.678	562.945	198.96	184.461			580.054	378.689	432.445	325.761	0.652851	0.745526	0.561604	0.0289524	0.139267	0.0606228	1.26182	1.03112	1.09213
0.89_275.9149m/z	0.89	275.915	PDC	5-Iodo-2-nitrobenzoic acid		517.607	3007.63	2838.37	4022.6	4069.21	6908.71	6582.56	6115.65	6572.13	5720.61	7096.63	6406.19	3637.64	5149.22	4028.5	5605.46			2596.55	5919.03	6448.89	4605.2	2.27958	2.48364	1.77358	0.0145072	0.00283234	0.0610573	1.32607	1.38615	1.13072
6.96_710.2214m/z	6.96	710.221	PDC	1,3-bis({[(2E)-3-(4-hydroxy-3,5-dimethoxyphenyl)prop-2-enoyl]oxy})propan-2-yl (2E)-3-(4-hydroxy-3,5-dimethoxyphenyl)prop-2-enoate		540.551	10416.5	25194	35803.1	1259.31	1289.56	8971.82	25503.1	4494.9	7900.98	20079.5	32656.1	0	270.567	0	0			17988.5	9255.94	16282.9	67.6418	0.514547	0.905179	0.00376027	0.401372	0.87137	0.0614411	0.896794	0.805873	1.13818
1.10_171.0052m/z	1.1	171.005	PDC	Phthalic anhydride		1541.8	1129.93	986.473	792.704	1224.51	1083.87	430.662	379.235	860.562	959.916	724.623	310.255	974.714	687.454	463.216	532.775			1112.73	779.569	713.839	664.54	0.700593	0.641522	0.597217	0.263499	0.111158	0.0614639	0.960776	1.09407	1.14901
0.61_498.8347n	0.61	499.842	PDC	N-(4-Chlorophenyl)-2-hydroxy-3,5-diiodobenzamide		6965.9	8293.34	7654.45	4604.54	1892.97	4142.83	7539.36	7566.56	12489.2	3896.64	7294.34	3853.24	6397.61	2907.08	4169.95	4100.65			6879.56	5285.43	6883.35	4393.82	0.76828	1.00055	0.638678	0.35872	0.998673	0.0619781	0.828393	0.648199	1.09983
16.44_437.1860m/z	16.44	437.186	PDC	2-Methyl-3-[3-(trifluoromethyl)-1H-pyrazol-1-yl]propylamine		22478	15923.7	21294.9	19318.9	11067.5	22331.8	18477.5	19547.7	16588.2	18062.8	15775.1	16957.9	22872	22695.8	22694.2	24363.1			19753.9	17856.1	16846	23156.3	0.90393	0.852794	1.17224	0.523053	0.102444	0.0624129	0.804027	1.06036	1.10322
16.56_395.2143m/z	16.56	395.214	PDC	Gln-Gln-Arg		5529.37	3214.65	4709.72	5818.03	2916.47	6618.93	4167.39	5857.13	2914.94	5633.81	7548.74	6901.41	5716.66	5879.64	7462.43	6686.98			4817.94	4889.98	5749.72	6436.43	1.01495	1.1934	1.33593	0.945874	0.459693	0.0625602	0.524353	0.850542	1.14223
14.79_361.2344m/z	14.79	361.234	PDC	His-Ile-Lys		1205.95	1229.28	1037.5	1470.12	583.466	1124.92	485.074	1459.19	873.181	505.065	1259.41	773.19	1213.99	913.531	751.859	842.656			1235.71	913.162	852.711	930.509	0.738976	0.690057	0.753015	0.238856	0.0772604	0.0629913	0.857138	1.13111	1.02768
14.82_401.2871m/z	14.82	401.287	PDC	Ile-Leu-Arg		2511.31	1823.74	2250.08	2440.97	1424.44	1673.33	1401.35	2733.5	1241.14	1533.53	1669.34	2058.68	1379.01	1661.44	2045.48	1965.8			2256.53	1808.15	1625.67	1762.93	0.8013	0.72043	0.78126	0.247949	0.0333427	0.0632472	0.897398	1.23753	1.14138
1.05_164.0177m/z	1.05	164.018	PDC	Terbufos sulfoxide		113.321	278.832	113.761	430.017	0	0	0	0	73.294	0	185.091	0	0	0	0	160.021			233.983	0	64.5964	40.0052	0	0.276073	0.170975	0.0217857	0.101787	0.0648374	1.26161	1.03906	1.06252
0.60_388.7117m/z	0.6	388.712	PDC	(5S,6R,7E,9E,11Z,14Z)-6-{[(2R)-2-amino-3-{[(2R)-1-(dodecanoyloxy)-3-(phosphonooxy)propan-2-yl]oxy}-3-oxopropyl]sulfanyl}-5-hydroxyicosa-7,9,11,14-tetraenoic acid		27570.1	24474.8	26143.1	19997.2	17779.3	17308.4	24564.8	20666.3	24460.4	20983.6	21816.7	17892.1	23695.6	18851.9	17559	18900			24546.3	20079.7	21288.2	19751.6	0.818034	0.867267	0.804668	0.10513	0.176699	0.0650648	1.04235	1.01094	1.10755
18.04_136.0482m/z	18.04	136.048	PDC	Creatinine		42958.8	60513.8	55544.3	49753.5	45148.4	62615.4	55412	51025	58461.6	65780.1	54167.6	53008.8	69502	65940.6	63225.8	54590.2			52192.6	53550.2	57854.5	63314.7	1.02601	1.10848	1.2131	0.805611	0.279227	0.065364	0.787337	0.922493	1.1329
0.61_498.8365m/z	0.61	498.837	PDC	5-Iodouracil		0	0	711.204	2067.84	3233.94	2306.95	2578.44	1956.61	2995.81	1358.89	2743.77	2270.24	2279.55	1197.47	1929.83	2371.95			694.762	2518.98	2342.18	1944.7	3.62568	3.3712	2.79909	0.016963	0.0347786	0.0654664	1.30261	1.15735	1.1063
2.10_297.0572m/z	2.1	297.057	PDC	N-{3-[(Methylsulfonyl)amino]phenyl}methanesulfonamide		2847.83	2527.56	2235.9	2527.93	5352.92	5310.37	4221.21	4231.1	3948.1	3734.62	3810.86	5081.05	1875.05	1748.4	2192.97	2473.55			2534.8	4778.9	4143.66	2072.49	1.88532	1.63471	0.817614	0.000608062	0.0031912	0.0654782	1.46187	1.35845	1.07315
0.49_203.0763m/z	0.49	203.076	PDC	butyl N-[({[(2,2-dimethyl-2,3-dihydro-1-benzofuran-7-yl)oxy]carbonyl}(methyl)amino)sulfanyl]-N-methylcarbamate		2160.31	1824.98	1801.93	1042.11	1269.57	555.392	1151.55	807.583	1567.67	839.45	1421.35	864.469	1387.44	848.121	866.919	1270.44			1707.33	946.025	1173.23	1093.23	0.554096	0.687175	0.640315	0.0379465	0.127375	0.0661029	1.20065	1.05851	1.07386
9.55_241.1676n	9.55	242.175	PDC	N-Nonanoyl-L-homoserine lactone		884.737	1132.95	1215.89	1140.08	437.41	327.666	539.945	83.6169	2308.26	2457.12	2411.86	3122.25	784.029	832.396	978.697	988.964			1093.41	347.16	2574.87	896.022	0.317501	2.3549	0.819472	0.000856468	0.000299549	0.067627	1.44921	1.44923	1.12653
0.55_259.0640m/z	0.55	259.064	PDC	2-[(4-Fluoroanilino)carbonyl]benzoic acid		680.103	721.685	1247.07	1309.45	1838.89	1217.06	912.141	1804.17	1346.1	1614.42	1884.07	2266.33	1309.55	1557	1196.31	1702.12			989.577	1443.07	1777.73	1441.24	1.45827	1.79645	1.45642	0.159285	0.0223946	0.0678276	0.997509	1.27613	1.07719
3.23_166.1256m/z	3.23	166.126	PDC	3-(methylsulfanyl)hexan-1-ol		10895.6	11548.9	11868.9	10920.2	14131.7	11799.6	10996.7	13105.2	11365.7	12390.3	12852.8	12770.1	11394.5	13192.7	12072.7	12564.7			11308.4	12508.3	12344.7	12306.2	1.10611	1.09164	1.08823	0.1534	0.0477015	0.0685204	0.98493	1.13788	1.05469
0.78_159.0309m/z	0.78	159.031	PDC	6-(Chloromethyl)-1,3,5-triazine-2,4-diamine		53605.7	50248.1	48102.8	49249.9	85429.5	81676.7	75680.7	77096.5	84615.5	83364.8	79825.5	77550.7	56735.5	58632.5	50088.9	55082			50301.6	79970.8	81339.1	55134.7	1.58983	1.61703	1.09608	2.26994e-05	4.62548e-06	0.068647	1.5166	1.49641	1.06236
2.64_142.0499m/z	2.64	142.05	PDC	(2E,4Z)-2-amino-6-oxohexa-2,4-dienoic acid		160.618	168.094	204.128	137.648	159.725	149.305	146.651	174.455	184.971	186.711	170.529	112.478	200.095	215.928	183.779	206.715			167.622	157.534	163.672	201.63	0.939817	0.976436	1.20288	0.530489	0.864848	0.068782	0.420301	0.590299	0.999844
0.87_206.9964m/z	0.87	206.996	PDC	4-Phenyl-1,2,3-thiadiazole		11627.2	11455	12359.3	11975.3	17182.9	15891.7	17380.6	17754.9	17403.4	17025.4	18211.8	17805.6	11852.6	12968.1	13056.3	14286.2			11854.2	17052.5	17611.5	13040.8	1.43852	1.48568	1.1001	2.57902e-05	2.06831e-06	0.0688241	1.51409	1.49834	1.10455
15.76_385.2921m/z	15.76	385.292	PDC	Lys-Lys-Lys		44467.2	46098.9	39765.4	41072.4	48302.8	43235.8	46672.8	43020	43371.8	48539.7	49485.4	40820.9	38609.1	37100.9	41269.9	39410.1			42851	45307.8	45554.5	39097.5	1.05733	1.06309	0.912406	0.257149	0.328001	0.0699717	0.901285	0.816717	1.03907
16.39_363.2503m/z	16.39	363.25	PDC	2-[4-[4-(4-Amidinophenyl)piperazino]piperidino]acetic acid		935.663	421.183	1180.62	1049.01	443.964	1181.5	1235.31	1910.83	1196.57	573.083	1781.55	1475.23	1244.6	1077.48	1446.51	1550.83			896.62	1192.9	1256.61	1329.86	1.33044	1.40149	1.48319	0.420562	0.284364	0.0699871	0.855553	0.815327	1.10239
19.48_546.8308m/z	19.48	546.831	PDC	4-Iodo-3-(trifluoromethyl)-1H-pyrazole		48592	54741.6	51105.5	44346	33541.3	54291.5	49836.6	50346.5	41832.1	61345.5	50163.5	47860.3	59282.2	56202.2	52684.9	53762.1			49696.3	47004	50300.3	55482.9	0.945825	1.01216	1.11644	0.615798	0.900409	0.0701144	0.821223	0.258956	1.13141
3.95_180.0880m/z	3.95	180.088	PDC	2-amino-5-(aminomethyl)-3H,4H,7H-pyrrolo[2,3-d]pyrimidin-4-one		330.049	871.895	902.458	1273.52	304.636	716.442	678.629	1039.65	534.028	900.083	587.795	912.805	385.697	449.199	387.876	439.609			844.48	684.839	733.678	415.595	0.810959	0.868792	0.492131	0.539891	0.63042	0.0701345	0.838519	0.798903	1.11221
0.67_85.0284m/z	0.67	85.0284	PDC	Homogentisic acid		5907.9	7196.4	7454.31	6497.72	10534	10304.8	9853.32	9595.74	8463.02	9325.14	7513.77	7633.97	7909.26	7884.5	7086.79	7673.23			6764.08	10072	8233.97	7638.45	1.48904	1.21731	1.12927	0.000192098	0.0361629	0.0707325	1.48976	1.21227	1.09377
8.11_131.0856m/z	8.11	131.086	PDC	cyclopenta-2,4-dien-1-yl		141.622	218.21	111.257	114.939	367.991	163.062	203.909	324.124	152.75	163.495	208.594	324.432	211.916	195.081	230.129	183.314			146.507	264.771	212.318	205.11	1.80723	1.4492	1.4	0.0730242	0.206525	0.0718168	1.15406	0.783899	1.07269
11.56_191.1430m/z	11.56	191.143	PDC	Methyl dihydrojasmonate, mixture of cis and trans		572.035	519.724	617.458	499.685	454.716	424.833	344.233	429.38	319.592	414.098	442.864	468.162	363.051	399.956	543.87	479.418			552.226	413.29	411.179	446.574	0.748409	0.744585	0.80868	0.00811727	0.0151792	0.0719616	1.32134	1.23459	1.00542
4.31_142.0060m/z	4.31	142.006	PDC	5-Chloro-1,3-dimethyl-1H-pyrazole-4-carbaldehyde		76.9771	149.905	175.783	137.848	195.495	194.629	188.881	100.329	65.5517	153.693	34.6998	37.9437	101.311	99.3171	77.818	32.9621			135.128	169.833	72.9721	77.852	1.25683	0.540022	0.576135	0.30942	0.124222	0.072097	0.925204	1.01521	1.10136
4.82_132.0768m/z	4.82	132.077	PDC	2-(N-methylcarbamimidamido)acetic acid		118.949	124.06	124.444	138.824	155.974	105.863	139.22	59.5109	218.474	160.477	243.475	158.514	218.763	303.691	207.713	114.689			126.569	115.142	195.235	211.214	0.909717	1.54252	1.66876	0.617257	0.0194041	0.0724566	0.672411	1.25981	0.989404
6.96_710.0783m/z	6.96	710.078	PDC	{[(2R,3R,4R,5R)-2-(6-amino-9H-purin-9-yl)-5-[({[({[(2R,3S,4R,5R)-5-(3-carbamoyl-1,4-dihydropyridin-1-yl)-3,4-dihydroxyoxolan-2-yl]methoxy}(hydroxy)phosphoryl)oxy](hydroxy)phosphoryl}oxy)methyl]-4-hydroxyoxolan-3-yl]oxy}phosphonic acid		2139.74	10381.4	40596.8	52324.5	554.281	2163.01	14803.9	28022.9	5380.01	14985	25735.4	46867.1	0	434.95	0	891.075			26360.6	11386	23241.9	331.506	0.431934	0.881689	0.0125758	0.312078	0.841314	0.072604	0.948601	0.810212	1.12191
0.49_148.0171m/z	0.49	148.017	PDC	2-Chloro-7-methyladenine		680.298	656.144	542.925	594.312	561.762	272.756	291.743	227.418	568.006	365.187	284.702	587.427	401.729	593.701	500.185	200.603			618.42	338.42	451.331	424.054	0.547233	0.729813	0.685706	0.0140667	0.0849116	0.0733634	1.33044	1.04257	0.998778
0.57_752.5736m/z	0.57	752.574	PDC	(2S)-2-({7-[(1R,2R,3R,5S)-3,5-dihydroxy-2-[(1E,3S)-3-hydroxyoct-1-en-1-yl]cyclopentyl]-6-oxoheptanoyl}oxy)-3-hydroxypropyl icosanoate		9097.66	7392.81	4655.84	6895.37	15738.4	6211.01	6286.63	10608.8	8015.87	9579.72	8617.47	4449.68	9688.35	10543.5	9979.29	7560.25			7010.42	9711.21	7665.68	9442.86	1.38525	1.09347	1.34697	0.309897	0.666387	0.0736836	0.945343	0.667695	1.06029
13.10_971.6580m/z	13.1	971.658	PDC	5'-hydroxy-6'-(hydroxymethyl)-5-(1-hydroxypropyl)-2',3,6',11',15'-pentamethylspiro[oxolane-2,14'-tetracyclo[8.7.0.0Â²,â·.0Â¹Â¹,Â¹âµ]heptadecan]-1'(10')-en-12'-one		3111.94	3145.21	8200.4	2911.56	552.519	2369.97	0	0	2719.47	3345.79	1484.98	564.875	870.253	9.64998	3382.13	0			4342.28	730.622	2028.78	1065.51	0.168258	0.467216	0.24538	0.0422321	0.156757	0.0737469	1.19656	0.922846	1.01559
15.66_351.2503m/z	15.66	351.25	PDC	Ile-Val-Arg		14104.2	18710	14513.5	13553.8	21707.4	17057.6	17893	13095.5	13266.2	18437.7	18036.7	14081.9	11864.8	8807.17	12989.9	13529.3			15220.4	17438.4	15955.6	11797.8	1.14573	1.0483	0.77513	0.336605	0.693613	0.0738529	0.879635	0.564887	1.02979
17.97_321.1670m/z	17.97	321.167	PDC	Pipemidic acid		2824.71	2295.11	2967.04	3361.91	1323.37	2453.61	2984.75	2207.4	3014.61	2280.05	3251.6	2874.92	2529.01	2243.83	2417.6	2271.94			2862.19	2242.28	2855.29	2365.59	0.783415	0.99759	0.826497	0.182041	0.982542	0.0744968	1.00583	0.528527	1.12514
7.24_987.9133m/z	7.24	987.913	PDC	(2R)-2-[(4Z,7Z,10Z,13Z,16Z,19Z)-docosa-4,7,10,13,16,19-hexaenoyloxy]-3-(octadecyloxy)propyl tetracosanoate		0	3919.37	9009.24	14245.9	2108.17	1947.31	3436.64	6606.11	1036.51	4079.86	6217.67	20416.8	0	0	495.9	0			6793.63	3524.56	7937.71	123.975	0.518803	1.16841	0.0182487	0.356986	0.836	0.0746849	0.919092	0.781583	1.11574
1.44_101.0234m/z	1.44	101.023	PDC	2,4(3H,5H)-Furandione		5962.02	7316.41	7106.56	7049.06	7661.05	7733.28	7428.43	7666.67	7210.13	7550.36	6525.94	6825.43	6171.32	5963.04	6367.83	6216.11			6858.51	7622.36	7027.97	6179.58	1.11137	1.02471	0.901008	0.0496595	0.669298	0.0749476	1.21601	0.764101	1.12676
0.84_95.0161m/z	0.84	95.0161	PDC	methanesulfonylmethane		487.862	897.283	1073.19	906.879	1440.14	1466.38	1585.18	1256.72	1736.64	1574.51	1427.6	1006.64	1287.84	1250.05	1204.59	916.875			841.303	1437.11	1436.35	1164.84	1.70819	1.70729	1.38457	0.00568435	0.0248004	0.0750422	1.3789	1.22001	1.10341
11.61_277.1409m/z	11.61	277.141	PDC	Palitantin		28512.2	20867.9	21424.8	20112.2	22326.1	21726.6	19877	18944.7	19852.6	18846.2	18161.5	18011.8	19700.9	18806.9	18181.2	16524.8			22729.3	20718.6	18718	18303.4	0.911538	0.82352	0.805281	0.375278	0.0905668	0.0750897	0.904632	1.1397	1.13147
8.16_149.0961m/z	8.16	149.096	PDC	trans-Anethole		453.244	587.521	602.591	470.527	627.523	465.957	636.246	444.746	517.26	554.14	550.318	625.49	370.847	508.019	433.365	356.333			528.471	543.618	561.802	417.141	1.02866	1.06307	0.789336	0.821261	0.486225	0.0757442	0.447338	0.751851	1.03033
9.94_224.1620m/z	9.94	224.162	PDC	1-(2-Hydroxyethyl)-2,2,6,6-tetramethyl-4-piperidinol		510.242	728.533	806.282	878.733	119.592	125.699	258.849	151.468	1704.44	2083.48	2275.45	2463.25	501.812	458.018	607.277	606.097			730.948	163.902	2131.66	543.301	0.224232	2.91629	0.743283	0.000586027	0.000242055	0.0773685	1.46783	1.4577	1.12574
19.12_295.1878m/z	19.12	295.188	PDC	1,3-Dimethyl-8-(1-piperidinylmethyl)-3,7-dihydro-1H-purine-2,6-dione		20188.7	20000.8	19035.3	17424.5	14613.5	19046.5	20016.4	19556.5	18279.7	19557.1	18900.1	16271.6	20314.9	22819.9	22137.4	19658.1			19162.3	18308.2	18252.1	21232.6	0.955429	0.952501	1.10804	0.563754	0.375189	0.0783707	0.829033	0.828772	1.02809
0.57_800.5034m/z	0.57	800.503	PDC	Purpuride		9009.28	10642.8	7025.59	8225.46	16683.7	6560	8646.08	10877.4	6304.29	8779.71	11135	7010.55	9012.19	12069.4	12143.2	10614			8725.79	10691.8	8307.38	10959.7	1.22531	0.95205	1.25601	0.427573	0.761455	0.0792864	0.875761	0.682972	1.0612
15.89_399.3079m/z	15.89	399.308	PDC	5-{2-[1-(5-fluoro-6-hydroxy-6-methylheptan-2-yl)-7a-methyl-octahydro-1H-inden-4-ylidene]ethylidene}-4-methylidenecyclohexane-1,3-diol		102817	89868.9	82556.1	79455.8	90915.4	91268.2	85692.8	81032.6	84309.5	89801	86569.9	79502.2	73997.8	79096.1	80104.5	76337.3			88674.5	87227.3	85045.6	77383.9	0.983679	0.959077	0.872674	0.809156	0.542907	0.080437	0.781958	0.80726	1.10983
4.36_479.3477m/z	4.36	479.348	PDC	Oleanolic acid		1705.1	1502.54	1575.42	1417.59	1784.6	2039.35	1711.75	978.953	2521.32	1553.61	1568.91	2386.78	3212.3	2220.08	1646.35	1989.55			1550.16	1628.66	2007.65	2267.07	1.05064	1.29512	1.46247	0.750401	0.136561	0.0808058	0.752511	0.937179	1.08064
10.88_283.6591m/z	10.88	283.659	PDC	2-{[(1-{2-[(2-amino-1-hydroxy-3-phenylpropylidene)amino]-3-phenylpropanoyl}pyrrolidin-2-yl)(hydroxy)methylidene]amino}-5-carbamimidamidopentanoic acid		625.776	875.489	664.499	1085.72	136.636	503.118	367.13	404.17	99.745	411.247	264.649	350.558	437.7	453.948	796.271	167.331			812.87	352.763	281.55	463.813	0.433973	0.346365	0.570586	0.0128491	0.00556678	0.0815531	1.31138	1.33732	0.978755
2.23_161.9611m/z	2.23	161.961	PDC	3-Hydroxy-2-iodo-4-methoxybenzaldehyde		0	112.126	327.916	307.94	0	154.364	240.408	406.575	152.967	104.806	371.402	520.347	182.983	440.062	539.012	651.87			186.996	200.337	287.381	453.482	1.07134	1.53683	2.42509	0.912183	0.452894	0.0815923	0.755988	0.831799	1.11145
0.55_446.8875m/z	0.55	446.887	PDC	2-Chloro-4-methyl-1,3-thiazole-5-sulfonamide		25744.2	33418.6	42306.1	41076	34434.9	23483.8	25505.1	33471.9	28297.5	42332.8	42567.7	49128.1	21278.7	28788.7	28377.2	28661.6			35636.2	29223.9	40581.5	26776.6	0.820062	1.13877	0.751385	0.224274	0.428801	0.0824731	0.975108	0.88211	1.1009
3.13_147.0764m/z	3.13	147.076	PDC	.beta.-Cyano-L-alanine		101.084	97.0499	89.4601	79.0405	106.992	79.1899	143.733	84.2916	250.131	121.394	158.766	150.843	221.267	163.475	66.9722	230.769			91.6587	103.552	170.283	170.621	1.12975	1.8578	1.86148	0.471263	0.0317508	0.0824941	0.526916	1.17927	0.958207
0.67_109.0285m/z	0.67	109.028	PDC	1-hydroxy-4-oxocyclohexa-2,5-dien-1-yl		1648.86	2059.61	2068.95	2143.28	2832.36	2922.63	2621.54	2245.04	2633.51	3479.2	2239.24	2694.56	2288.67	2513.96	2095.61	2208.76			1980.18	2655.39	2761.63	2276.75	1.34099	1.39464	1.14977	0.0114066	0.0326855	0.0829498	1.3417	1.19975	1.03596
4.49_132.0768m/z	4.49	132.077	PDC	2-(N-methylcarbamimidamido)acetic acid		391.922	441.645	469.911	349.298	475.654	472.639	346.578	290.757	687.754	617.084	541.581	504.832	820.755	751.266	469.228	443.023			413.194	396.407	587.813	621.068	0.959372	1.42261	1.50309	0.764149	0.0115383	0.0830217	0.777321	1.31823	1.0728
0.65_323.0112m/z	0.65	323.011	PDC	4,4'-Difluorobiphenyl-2,2'-dicarboxylic acid		28817.6	20016.4	14056.8	19801.7	37224.3	35163.7	22355.7	36225.8	33527.5	26238	28677.3	24603.4	29175.8	30970.4	25324.4	25153.9			20673.1	32742.4	28261.5	27656.1	1.58381	1.36707	1.33778	0.0403023	0.0804675	0.0836503	1.18893	1.14116	1.08918
0.60_389.7411n	0.6	390.748	PDC	calcium diiodate		95428	92714.2	87699.4	77748.2	80422.3	69751.6	95122.2	86589.2	87457.3	73726.1	86777.7	67461.2	116982	102979	94460.2	94060.4			88397.5	82971.3	78855.6	102120	0.938617	0.892057	1.15524	0.442943	0.180091	0.0838446	0.670334	1.04315	1.11676
1.47_371.1447m/z	1.47	371.145	PDC	4-(2,5-Dioxo-1-pyrrolidinyl)butanoic acid		7748.68	7695.18	6188.02	5943.11	11189	8392.94	6045.55	7267.73	9275.11	7078.11	8282.53	7003.88	11847	9985.01	8431.36	6903.44			6893.75	8223.8	7909.91	9291.69	1.19294	1.1474	1.34784	0.309816	0.210044	0.0848234	0.932462	0.998435	1.10397
13.10_896.9920m/z	13.1	896.992	PDC	{[(2R,3S,4R,5R)-5-(2-amino-6-oxo-6,9-dihydro-3H-purin-9-yl)-3,4-dihydroxyoxolan-2-yl]methoxy}[({[({[({[(2R,3S,4R,5R)-5-(6-amino-9H-purin-9-yl)-3,4-dihydroxyoxolan-2-yl]methoxy}(hydroxy)phosphoryl)oxy](hydroxy)phosphoryl}oxy)(hydroxy)phosphoryl]oxy}(hydroxy)phosphoryl)oxy]phosphinic acid		0	2874.54	3829.98	6491.07	1597.66	1865.1	2090.64	3497.76	678.66	2357.81	0	3295.42	241.42	0	1124.1	618.468			3298.9	2262.79	1582.97	495.997	0.685922	0.479848	0.150352	0.488692	0.307282	0.085271	0.857316	0.938959	1.10209
1.52_113.0233m/z	1.52	113.023	PDC	2-Furancarboxylic acid		4194.72	4548.34	4835.3	4982.67	5251.78	5895.16	5823.74	5383.35	4802.37	5175.8	5198.02	5557.12	4791.6	4916.13	5452.72	5356.39			4640.26	5588.51	5183.33	5129.21	1.20435	1.11703	1.10537	0.00694434	0.0579893	0.0853869	1.37129	1.19914	1.10657
6.96_621.1938m/z	6.96	621.194	PDC	2-cyano-3-cyclopropyl-3-hydroxy-N-[3-methyl-4-(trifluoromethyl)phenyl]prop-2-enamide		654.356	2958.43	13876.3	19332.4	0	299.516	6004.19	10590.8	1416.32	3449.78	7350.71	23128.5	0	0	311.253	0			9205.39	4223.63	8836.32	77.8131	0.458822	0.959907	0.008453	0.367346	0.957398	0.0855717	0.919444	0.782976	1.10322
16.09_281.2717n	16.09	282.279	PDC	Dodemorph		9228.83	10588.2	10033.1	9777.39	11856.2	12346.9	11444.7	10556.7	9826.59	12456.4	12506.6	10997.3	11708.2	9537.36	11680.6	11718.6			9906.89	11551.1	11446.7	11161.2	1.16597	1.15543	1.12661	0.013189	0.0709619	0.0857195	1.33609	1.0734	0.980335
12.92_1012.2362m/z	12.92	1012.24	PDC	3-[(4-amino-2-methylpyrimidin-5-yl)methyl]-5-(2-{[hydroxy(phosphonooxy)phosphoryl]oxy}ethyl)-2-(1-hydroxy-2-methylpropyl)-4-methyl-1,3-thiazol-3-ium		1123.73	4530.07	8310.61	3329.45	9441.97	0	7489.13	2888.01	945.979	1943.53	2321.52	4496.3	720.995	0	2582.96	877.184			4323.46	4954.78	2426.83	1045.28	1.14602	0.561316	0.24177	0.817796	0.302142	0.0865251	0.529614	0.880863	1.04178
15.66_374.3027m/z	15.66	374.303	PDC	6-amino-N-{5-[(6-oxohexyl)carbamoyl]pentyl}hexanamide		2106.8	2250.8	1152.92	1391.28	314.046	0	469.202	0	4135.32	5036.51	5300.05	4946.38	1068.12	641.645	1494.82	1089.68			1725.45	195.812	4854.57	1073.57	0.113484	2.8135	0.622194	0.00195615	0.000143121	0.0874254	1.42328	1.45688	0.996519
1.08_258.0165m/z	1.08	258.017	PDC	N-Phthaloylalanine		9160.46	11665.9	10094.5	11192	10279.4	8949.36	9602.49	11019	10071.1	8450.35	8821.12	10015.5	8877.11	9272.19	9428.44	9732.93			10528.2	9962.56	9339.52	9327.67	0.946273	0.887095	0.885969	0.460107	0.139432	0.0879886	0.868205	0.949388	1.08398
0.89_205.0008m/z	0.89	205.001	PDC	4-Pyridinamine, 2-chloro-5-fluoro-3-nitro-		33279.5	35504.6	35403.2	37993.3	50998.5	47093.7	52349.3	54227.2	50640.2	47321.5	52052.2	54145.3	34638.4	39370.7	43345.1	44866.4			35545.1	51167.2	51039.8	40555.1	1.4395	1.43592	1.14095	0.000125919	0.000107244	0.0900954	1.49795	1.466	1.10256
0.94_187.9986m/z	0.94	187.999	PDC	2-Thioxo-3-(m-tolyl)thiazolidin-4-one		0	305.155	264.888	183.417	898.251	1429.43	1224.11	1200.47	1255.4	617.361	933.588	1050.64	288.008	249.24	472.536	594.971			188.365	1188.06	964.247	401.189	6.30724	5.11903	2.12985	0.000239321	0.00204057	0.0902193	1.48885	1.37587	1.05459
0.55_139.0366m/z	0.55	139.037	PDC	Methyl acetoacetate		1828.3	1221.09	1224.1	1220.98	1749.9	1190.91	897.785	1173.77	1524.29	969.298	1063.19	786.324	1381.87	794.393	748.442	872.344			1373.62	1253.09	1085.78	949.261	0.912258	0.79045	0.691067	0.625394	0.23535	0.0907166	0.786055	0.973606	1.08433
8.62_164.0528m/z	8.62	164.053	PDC	N-(2,6-Dimethylphenyl)methanesulfonamide		95.0903	92.1397	146	52.5761	221.979	215.021	272.415	268.524	167.938	168.216	241.06	216.394	101.073	167.113	179.526	145.523			96.4514	244.485	198.402	148.309	2.5348	2.05701	1.53766	0.000906151	0.00838923	0.0908377	1.43744	1.2893	0.939347
8.59_162.1256n	8.59	163.133	PDC	octane-1,3,7-triol		115048	89263.8	100694	100474	98842.7	95199	91897.1	93641.7	92132.3	85168.5	82566.9	87579.7	91989.2	94334.2	88260.4	85618.2			101370	94895.1	86861.9	90050.5	0.936126	0.856879	0.888334	0.282561	0.0427377	0.0909199	0.934676	1.20875	1.09322
15.05_165.1273m/z	15.05	165.127	PDC	9-hydroxyundec-10-enoic acid		563.533	482.54	388.482	357.115	279.139	490.607	112.112	139.086	473.556	243.74	383.49	106.11	427.842	333.268	257.992	296.798			447.917	255.236	301.724	328.975	0.569828	0.673615	0.734454	0.0980593	0.167698	0.0917267	1.08866	1.04257	1.09958
6.96_621.3190m/z	6.96	621.319	PDC	2-(2-{2-[(azepane-1-carbonyl)amino]-4-methylpentanamido}-3-(1-formyl-1H-indol-3-yl)propanamido)-3-(1H-indol-3-yl)propanoic acid		543.981	2226.23	12085.7	17501.2	0	1589.62	5359.09	13437.1	1104.35	2561.66	7122.17	21204.2	0	0	0	0			8089.28	5096.44	7998.09	0	0.630024	0.988727	0	0.573681	0.988578	0.0921346	0.828094	0.778544	1.09215
10.90_135.0804m/z	10.9	135.08	PDC	3-Phenoxy-1-propanol		3926.95	3785.12	5260.97	4980.62	3835.69	4041.38	3617.73	4162.06	3655.57	3556.76	3312.92	3352.92	3547.93	4186.51	3418.88	3528.51			4488.42	3914.21	3469.54	3670.46	0.87207	0.772999	0.817762	0.190876	0.0363442	0.0928449	0.988553	1.16631	1.01254
15.54_311.1826m/z	15.54	311.183	PDC	2-{[1-(2-aminoacetyl)pyrrolidin-2-yl]formamido}-5-carbamimidamidopentanoic acid		4992.15	5290.09	4450.02	3838.43	5310.83	5271.27	4698.05	4177.25	4630.89	5797.93	4920.53	5973.81	4174.39	3635.66	4126.65	3904.39			4642.67	4864.35	5330.79	3960.27	1.04775	1.14822	0.853015	0.614367	0.183512	0.0933631	0.821782	0.816378	1.04672
7.06_210.0546m/z	7.06	210.055	PDC	(diphenylphosphoroso)(2,4,6-trimethoxyphenyl)methanone		303.225	113.734	474.365	333.575	216.264	236.619	178.797	378.864	142.22	299.434	127.762	267.658	113.921	155.523	97.8306	225.333			306.225	252.636	209.268	148.152	0.825003	0.683382	0.483802	0.556767	0.302649	0.0938532	0.68747	0.844412	1.00759
0.99_308.0827m/z	0.99	308.083	PDC	2-[5-(dimethylamino)naphthalene-1-sulfonamido]acetic acid		170.385	409.604	568.798	0	382.693	0	161.184	0	0	0	0	0	0	120.528	0	0			287.197	135.969	0	30.132	0.473436	0	0.104918	0.367371	0.062804	0.0944004	0.711088	1.12304	0.99195
0.60_400.7376m/z	0.6	400.738	PDC	(2-aminoethoxy)[(2R)-2-({7-[(1R,2R,3R,5S)-3,5-dihydroxy-2-[(1E,3S)-3-hydroxyoct-1-en-1-yl]cyclopentyl]-6-oxoheptanoyl}oxy)-3-(tetradecanoyloxy)propoxy]phosphinic acid		13992.7	12438.2	8318.4	5195.49	4052.74	3187.34	7252.28	9681.52	10551.5	3393.13	9818.51	4256.54	7591.22	3264.05	1845.06	7605.24			9986.19	6043.47	7004.92	5076.39	0.605183	0.701461	0.508341	0.164925	0.315358	0.0958284	1.02223	0.931658	1.03697
5.84_195.0845m/z	5.84	195.084	PDC	4,5-dihydro-1H-imidazol-2-ol		0	186.873	90.1604	228.009	392.911	365.911	360.316	385.071	416.621	351.604	211.746	216.455	290.32	180.642	220.036	255.295			126.261	376.052	299.107	236.573	2.97838	2.36896	1.87369	0.00288626	0.0533779	0.0973474	1.41647	1.10533	1.02263
13.82_287.1978m/z	13.82	287.198	PDC	N-(3-Oxodecanoyl)-DL-homoserine lactone		4927.37	2687.75	3189.04	3322.7	4926.11	2492.3	2346.56	2383.25	3273.65	2393.36	3632.39	3256.49	2612.69	1707.82	2537.27	2944.33			3531.72	3037.05	3138.97	2450.53	0.859937	0.888796	0.693863	0.556853	0.503274	0.0976591	0.837974	0.82226	1.05935
2.18_226.9678m/z	2.18	226.968	PDC	4-Iodo-1H-imidazole		1878.06	1700.08	2028.87	1631.6	1663.96	1220.57	592.708	1047.38	1795.24	1630.99	1131.49	1203.12	1741.61	1654.86	719.332	1115.52			1809.65	1131.16	1440.21	1307.83	0.625067	0.795849	0.722698	0.0295946	0.0927219	0.0979884	1.23227	1.10403	0.992621
6.96_1002.2918m/z	6.96	1002.29	PDC	Jaceoside		663.464	0	3949.16	5112.57	0	747.769	1430.98	3753.59	1715.28	787.196	1967.87	5837.37	0	0	0	0			2431.3	1483.08	2576.93	0	0.609997	1.0599	0	0.546458	0.933356	0.0981603	0.825126	0.734388	1.08493
5.00_203.1277m/z	5	203.128	PDC	3,6,9,12-tetraoxatetradecane-1,14-diol		819.553	498.226	764.526	619.442	344.695	466.936	599.837	409.05	555.572	498.769	615.641	421.935	634.396	319.342	425.094	542.559			675.437	455.129	522.979	480.348	0.67383	0.774283	0.711166	0.0511709	0.117705	0.0987389	1.21388	0.985528	1.01751
3.98_121.0165m/z	3.98	121.016	PDC	4-Methyl-1H-pyrazole		638.861	590.449	650.268	655.354	581.09	655.567	600.237	1012.22	527.961	511.511	469.439	477.189	533.37	583.548	608.733	362.896			633.733	712.279	496.525	522.137	1.12394	0.783492	0.823906	0.471739	0.000516252	0.0993761	0.75361	1.42991	0.956471
7.24_823.5959m/z	7.24	823.596	PDC	(2-{[(2R)-2-[(4Z,7Z,10Z,13Z,16Z,19Z)-docosa-4,7,10,13,16,19-hexaenoyloxy]-3-(hexadecanoyloxy)propyl phosphono]oxy}ethyl)trimethylazanium		1184.87	5188.31	20709	37164.1	817.507	2256.78	5722.28	15680.8	2395.79	3963.92	15132	55356.2	0	0	0	424.01			16061.6	6119.33	19212	106.002	0.380992	1.19615	0.00659976	0.304471	0.83897	0.0995896	0.939214	0.757288	1.07417
12.22_317.1358m/z	12.22	317.136	PDC	4-hydroxy-4-methyl-6-(2,4,5-trimethyl-3,6-dioxocyclohexa-1,4-dien-1-yl)hexanoic acid		3114.84	1899.51	2059.46	1663.42	2971.61	1902.06	2314.67	920.331	2469.97	2028.23	1858.46	1815.68	1847.63	1354.21	1576.39	1270.82			2184.31	2027.17	2043.09	1512.26	0.92806	0.935347	0.69233	0.779323	0.703602	0.0998522	0.75287	0.820942	1.08756
6.96_621.4444m/z	6.96	621.444	PDC	(2S)-1-hydroxy-3-(pentadecanoyloxy)propan-2-yl (6Z,9Z,12Z)-octadeca-6,9,12-trienoate		268.348	2732.12	9142.49	16716.1	0	476.739	1978.98	10422.9	544.972	1429.25	7455.08	15607.9	0	0	0	252.011			7214.78	3219.65	6259.31	63.0026	0.446258	0.867568	0.00873244	0.400155	0.856432	0.099866	0.885491	0.796582	1.07276
0.53_72.0808m/z	0.53	72.0808	PDC	Pyrrolidine		4685.9	5396.06	5712.43	5228.11	6280.83	5966.17	5034.39	5844.93	5393.79	5165.03	5783.47	5588.36	6514.61	5903.05	5609.03	5454.71			5255.63	5781.58	5482.66	5870.35	1.10007	1.0432	1.11697	0.174445	0.402951	0.101121	0.95939	0.863018	1.08803
0.49_77.0083m/z	0.49	77.0083	PDC	3-methyl-2-sulfanylideneimidazolidin-4-one		372.865	410.576	415.76	403.125	419.71	413.509	386.189	375.505	431.373	473.677	370.387	454.006	351.02	403.533	372.549	318.124			400.581	398.728	432.361	361.307	0.995374	1.07933	0.901955	0.901246	0.23988	0.102275	0.776381	0.988366	0.940075
0.53_914.8132m/z	0.53	914.813	PDC	14-(5-ethyl-6-methylheptan-2-yl)-2,15-dimethyltetracyclo[8.7.0.0Â²,â·.0Â¹Â¹,Â¹âµ]heptadecane-5,7,8-triol		5561.49	6605.97	7928.57	3933.27	0	3089.23	0	2685.37	9135.13	2130.1	5638.77	7214.54	5464.85	3583.16	4160.66	3404.41			6007.32	1443.65	6029.63	4153.27	0.240315	1.00371	0.691368	0.0085803	0.989994	0.102852	1.32549	0.344669	1.01771
15.23_155.1043m/z	15.23	155.104	PDC	1-butoxy-1-methoxyethane		365.037	314.041	394.809	160.66	223.258	448.462	181.929	66.9571	131.298	424.604	120.654	191.254	187.622	226.235	247.25	118.725			308.637	230.152	216.952	194.958	0.745704	0.702937	0.631675	0.442111	0.337609	0.103411	0.868718	0.731491	0.956424
15.81_707.4914m/z	15.81	707.491	PDC	3-carbamoyl-2-tetradecanamidopropanoic acid		7470.4	6792.45	6024.77	6577.02	6673.59	5694.33	7546.84	6557.23	4759.92	7362.79	7273.08	7031.53	4074.19	4970.08	6894.82	5783.8			6716.16	6618	6606.83	5430.72	0.985384	0.983721	0.808605	0.845543	0.878935	0.103622	0.56045	0.474187	1.0022
18.85_166.0838m/z	18.85	166.084	PDC	1-Aminocyclohexanecarboxylic acid		755.093	508.654	701.468	943.966	573.956	578.556	745.661	615.335	912.353	794.205	976.477	670.888	571.225	545.645	593.095	494.513			727.295	628.377	838.481	551.119	0.863991	1.15288	0.757766	0.352358	0.359486	0.104022	0.837923	0.710565	1.06536
15.43_385.1536m/z	15.43	385.154	PDC	7-{2-[4-(2-chlorophenyl)piperazin-1-yl]ethyl}-1,3-dimethyl-2,3,6,7-tetrahydro-1H-purine-2,6-dione		953.733	896.578	237.945	379.356	833.57	1013.41	966.587	439.49	813.355	861.233	1085.22	526.049	973.061	728.852	1169.82	1217.72			616.903	813.264	821.465	1022.36	1.3183	1.33159	1.65725	0.411943	0.376298	0.104561	0.820908	0.882085	0.991676
1.98_98.9826m/z	1.98	98.9826	PDC	6-Chloropyridazine-3-sulfonyl fluoride		68.7857	20.7602	21.6512	0	70.0339	0	0	0	0	0	34.0153	0	0	0	0	0			27.7993	17.5085	8.50383	0	0.629818	0.305901	0	0.667111	0.295817	0.104599	0.804976	0.90511	1.07504
15.10_117.0699m/z	15.1	117.07	PDC	2-Phenylpropionaldehyde		330.867	700.055	424.326	413.797	767.372	622.619	451.294	576.902	466.242	519.177	521.297	279.391	322.634	328.301	298.332	303.969			467.261	604.547	446.527	313.309	1.29381	0.955625	0.670521	0.233013	0.840418	0.104989	0.992311	0.723196	1.08477
0.99_252.0372n	0.99	253.044	PDC	Methyl 2-amino-5-(3-fluorophenyl)-1,3-thiazole-4-carboxylate		2932.53	3185.72	2862.55	2975.36	4600.17	3304.17	7302.28	6128.05	4038.19	4323.88	4350.18	5219.12	3842.83	3199.03	2927.04	3713.09			2989.04	5333.66	4482.84	3420.5	1.78441	1.49976	1.14435	0.0367982	0.00132681	0.105218	1.18942	1.39733	0.930757
3.39_120.0890m/z	3.39	120.089	PDC	1,4-Bis(aminooxy)butane		395.336	460.759	286.709	663.988	820.081	627.341	306.463	433.664	179.565	202.268	494.554	28.9138	433.311	146.793	292.685	0			451.698	546.887	226.325	218.197	1.21074	0.501054	0.48306	0.515003	0.122847	0.105274	0.727293	1.03917	0.969183
10.14_549.3621m/z	10.14	549.362	PDC	3-hydroxytetradecanedioic acid		5088.99	4346.24	3424.71	6189.97	2030.81	2686	3554.42	2225.76	2021.99	1594.32	1886.05	1567.6	3208.92	2939.3	3847.18	4129.82			4762.48	2624.25	1767.49	3531.31	0.551026	0.371128	0.741485	0.0195142	0.00238255	0.105642	1.23111	1.37647	0.9857
4.00_296.0607m/z	4	296.061	PDC	Methyl 1-(5-chloro-3-fluoropyridin-2-yl)-5-cyclopropylpyrazole-4-carboxylate		4978.12	4929.9	5826.26	5444.96	6581.45	6418.71	6762.27	6041.39	5807.37	5990.24	6484.75	5934.95	4942.62	4688.21	5009.39	4842.39			5294.81	6450.96	6054.33	4870.65	1.21836	1.14345	0.919892	0.00447249	0.026082	0.105916	1.39488	1.21021	1.0578
1.12_227.0393m/z	1.12	227.039	PDC	Dibenzo[b,f][1,4]thiazepin-11(10H)-one		12391.6	11021.4	11177.4	11478	10361.7	10563	11769.5	10900	10243.4	10445.3	10575.2	11126.1	10229.2	10698.6	10397.6	11536.5			11517.1	10898.6	10597.5	10715.5	0.946294	0.920153	0.930399	0.206264	0.0432588	0.106386	0.969152	1.2058	1.06043
16.56_439.2560m/z	16.56	439.256	PDC	3-carbamoyl-2-(icosa-5,8,11,14,17-pentaenamido)propanoic acid		769.962	1460.4	986.588	941.371	241.273	0	487.451	1686.31	1128.55	1271.73	2132.18	1718.86	1432.65	2669.55	1437.06	1302.19			1039.58	603.758	1562.83	1710.36	0.58077	1.50333	1.64524	0.32043	0.102161	0.10664	0.887598	1.09096	0.962655
0.60_280.8263m/z	0.6	280.826	PDC	(2S)-2-amino-3-({hydroxy[(2R)-2-{[(5Z)-7-[(1R,2R,3R)-3-hydroxy-2-[(1E,3S)-3-hydroxyoct-1-en-1-yl]-5-oxocyclopentyl]hept-5-enoyl]oxy}-3-(pentadecanoyloxy)propoxy]phosphoryl}oxy)propanoic acid		16144.7	15990.3	9785.38	12406.4	15809.5	11645.2	9629.85	13808.4	14830.4	12099.2	14066.5	10897.4	13317.8	9019.23	9054.04	8726.43			13581.7	12723.2	12973.4	10029.4	0.936794	0.955211	0.738448	0.687552	0.743743	0.1085	0.793272	0.741688	1.02365
0.67_175.1077m/z	0.67	175.108	PDC	N-Acetyl-L-proline		3628.14	3505.45	3181.99	3187.7	3771.89	6426.32	3555.68	3275.21	4334.62	2637.02	3635.83	1979.45	3136.42	1877.1	2925.31	3138.7			3375.82	4257.27	3146.73	2769.38	1.26111	0.932137	0.820357	0.27789	0.683071	0.10874	0.879741	0.702169	0.898751
13.87_271.1666m/z	13.87	271.167	PDC	2-(4-t-butylphenoxy)cyclohexanol		993.772	943.936	1569.13	1302.84	1225.86	966.016	702.719	1250.45	904.41	1144.89	1471.16	1148.2	1194.53	837.278	692.33	227.367			1202.42	1036.26	1167.16	737.877	0.861816	0.970681	0.613661	0.425239	0.856272	0.109802	0.720162	0.588188	1.05922
3.57_162.9736m/z	3.57	162.974	PDC	sulfinosulfinic acid		128.397	361.801	221.925	175.664	627.919	671.112	715.27	495.251	764.357	598.62	493.329	469.691	447.85	481.492	302.977	234.608			221.947	627.388	581.499	366.732	2.82675	2.62	1.65234	0.00109653	0.00517258	0.110257	1.44286	1.36082	1.04391
0.65_267.1073m/z	0.65	267.107	PDC	1,2,3,4,6,7,8,9-octahydroxydecan-5-one		2515.79	1459.61	1528.39	2329.17	3411.14	4507.84	1338.22	3450.41	2717.42	2428.95	3321.1	2854.9	3925.56	2471.95	3664.75	1904.39			1958.24	3176.9	2830.59	2991.66	1.62233	1.44548	1.52773	0.139959	0.037862	0.110463	0.894574	1.23409	1.02669
18.82_207.0991m/z	18.82	207.099	PDC	cis-Pinonic acid		62611	67540.9	63498.6	61061.6	48178.7	68281.8	67555.3	64261.6	57977.4	67305.2	60205.2	60748.8	68696.3	65571.8	66902.8	65348.8			63678	62069.3	61559.2	66629.9	0.974737	0.966725	1.04636	0.754354	0.418033	0.111358	0.792806	0.602276	1.05987
3.78_199.0080m/z	3.78	199.008	PDC	6-(Difluoromethoxy)-2-pyridinamine		912.411	1606.9	1601.53	2010.03	1771.49	2351.64	2256.75	1598.3	1769.64	2041.32	2347.54	2743.08	1805.78	1980.39	1987.31	2121.17			1532.72	1994.54	2225.4	1973.66	1.30131	1.45193	1.28769	0.1653	0.0663343	0.111925	1.01368	1.17614	1.07102
2.05_120.0656m/z	2.05	120.066	PDC	L-Homoserine		115.54	38.4311	197.606	122.031	0	37.3584	74.8435	90.7772	0	31.3676	205.17	62.1848	110.27	34.5191	31.2292	0			118.402	50.7448	74.6806	44.0045	0.428581	0.630738	0.371654	0.127961	0.4629	0.112766	1.07508	0.718714	1.04977
0.55_600.2835m/z	0.55	600.284	PDC	Biliverdin		13839.3	24033.6	22146.5	14490.5	41156.1	55673.9	26430.9	32885.9	50385.4	30467.1	29737.6	38053.9	54916.8	26437.9	23296.3	27482.9			18627.5	39036.7	37161	33033.5	2.09565	1.99495	1.77337	0.0243685	0.0145541	0.114191	1.26152	1.27507	1.05174
0.94_148.9918m/z	0.94	148.992	PDC	2-sulfanylidene-2,3,6,7,8,9-hexahydro-1H-purine-6,8-dione		117.893	754.78	136.451	1216.63	3242.53	2704.27	3077.36	3379.28	2839.56	3006.72	3554.68	3635.84	1048.15	781.422	1274.07	1252.38			556.437	3100.86	3259.2	1089.01	5.5727	5.85726	1.9571	0.000154383	0.000180888	0.114765	1.49442	1.46051	0.960986
2.36_102.0065m/z	2.36	102.007	PDC	5-Nitro-1,3-benzoxazol-2(3H)-one		874.345	759.997	648.104	559.997	1560.32	1272.96	1264.63	1465.87	1618.28	1520.81	1290.5	1419.6	988.994	960.323	816.367	739.611			710.611	1390.94	1462.3	876.324	1.95739	2.0578	1.2332	0.000494277	0.000254863	0.116197	1.47081	1.45979	1.07604
3.29_160.0756m/z	3.29	160.076	PDC	N-Hydroxy-3,4-methylenedioxyamphetamine		627.115	759.228	592.393	874.865	806.35	1288.96	770.199	1124.07	980.644	932.475	1022.74	1065.59	631.354	1068.83	1003.92	1037.09			713.4	997.393	1000.36	935.298	1.39808	1.40224	1.31104	0.0910883	0.00666668	0.116237	1.04247	1.32154	1.04738
8.87_205.1314n	8.87	206.139	PDC	Dexpanthenol		350.935	163.932	300.009	157.143	260.946	60.1332	412.905	96.3174	176.778	197.007	190.776	160.828	91.598	42.4356	185.26	200.171			243.005	207.575	181.347	129.866	0.854203	0.74627	0.534418	0.721219	0.258591	0.116263	0.567411	0.831837	0.949863
6.94_192.1018m/z	6.94	192.102	PDC	3,6-Dimethylchromone		375.267	221.107	154.039	208.544	943.923	753.624	740.852	617.244	742.906	551.849	388.594	672.388	425.548	205.885	403.773	510.837			239.739	763.911	588.934	386.511	3.18643	2.45656	1.61221	0.000710679	0.00855564	0.116501	1.46332	1.32589	0.928432
19.07_265.2136m/z	19.07	265.214	PDC	6-[(3,5-Dimethyl-1-piperidinyl)methyl]-N2,N2-dimethyl-1,3,5-triazine-2,4-diamine		4030.64	3934.88	4037.53	3728.91	3341.62	4249.97	4318.6	4387.54	3457.65	4339.88	4717.96	3098.04	4313.48	3993.67	4278.6	3983.54			3932.99	4074.43	3903.38	4142.32	1.03596	0.992472	1.05322	0.600829	0.94095	0.117246	0.823905	0.527477	0.991753
13.51_139.0703m/z	13.51	139.07	PDC	5-Methylcytosine		44.6723	13.7022	19.5623	12.032	0	0	0	0	29.081	20.6935	0	0	0	14.8696	12.6048	0			22.4922	0	12.4436	6.86859	0	0.553243	0.305377	0.0248875	0.378658	0.117638	1.28721	0.920002	1.03634
1.05_85.0106m/z	1.05	85.0106	PDC	thiolan-3-one		232.702	148.701	229.841	287.257	248.829	210.288	243.385	318.123	135.542	206.667	303.451	218.06	315.927	271.797	254.868	472.398			224.625	255.156	215.93	328.747	1.13592	0.96129	1.46354	0.434242	0.852231	0.11864	0.861045	0.761441	0.950799
2.95_179.1065m/z	2.95	179.107	PDC	Pestalotin		1878.23	1624.23	1399.37	1313	1748.57	1414.23	1357.39	1151.24	1765.75	1411.72	1528.55	1029.17	1325.68	1327.54	1422.16	1032.25			1553.71	1417.86	1433.8	1276.91	0.912563	0.922822	0.821846	0.47201	0.568935	0.118819	0.868319	0.857697	1.02735
19.31_171.0627m/z	19.31	171.063	PDC	Propanoic acid		105932	117940	111539	107044	90780	124184	111765	106745	100121	118364	100699	107571	119253	114660	116533	113694			110614	108369	106689	116035	0.979701	0.964517	1.04901	0.772766	0.466059	0.119616	0.787505	0.652446	1.06407
11.13_213.1460m/z	11.13	213.146	PDC	Lys-Lys-Lys		30495	27290.1	32011.1	30618.4	34027.7	30806.1	29836.8	30030.2	31431.1	28173.9	27071.3	27992.2	29157.1	28444.1	26533.6	28000.2			30103.6	31175.2	28667.1	28033.7	1.03559	0.95228	0.931241	0.471516	0.338055	0.119898	0.844594	0.718211	0.978472
15.79_290.1427m/z	15.79	290.143	PDC	2-(Aminomethyl)-4-(tert-butyl)-6-(methylsulfonyl)phenol		745.133	520.016	662.78	536.348	402.533	1203.83	450.507	372.008	828.998	1484.69	1150.6	1440.76	871.633	470.224	1510.57	1630.84			616.069	607.219	1226.26	1120.82	0.985634	1.99046	1.8193	0.967218	0.00905435	0.120052	0.639769	1.29333	0.922236
3.72_157.1588m/z	3.72	157.159	PDC	(Z)-4-Decen-1-ol		483.905	605.018	506.73	478.255	592.446	384.447	327.142	494.818	615.017	435.868	367.049	444.893	501.58	451.186	424.636	255.853			518.477	449.713	465.707	408.313	0.867373	0.898221	0.787525	0.337014	0.415952	0.120393	0.876231	0.809877	1.02624
0.71_76.0216m/z	0.71	76.0216	PDC	ethanimidothioic acid		162.542	352.206	193.599	188.167	221.363	379.645	388.466	302.337	351.757	389.222	412.852	261.476	408.865	332.938	269.267	275.798			224.128	322.952	353.827	321.717	1.44093	1.57868	1.43541	0.140533	0.0549056	0.120787	1.06022	1.17092	1.05901
15.91_487.3603m/z	15.91	487.36	PDC	3-[(4E,7E,10E,13E,16E)-docosa-4,7,10,13,16-pentaenoyloxy]-4-(trimethylazaniumyl)butanoate		85102.9	67863.3	65477.2	64455.6	71376.9	70942.2	64281.4	64445.1	70287.5	68698.1	61257	58629.5	61023.4	62324.5	62563.5	61969.7			70724.8	67761.4	64718	61970.3	0.9581	0.915069	0.876217	0.59143	0.325466	0.121565	0.805302	0.959499	1.07321
13.39_240.2320m/z	13.39	240.232	PDC	Patchouli alcohol		794.69	306.961	576.162	674.27	575.582	605.499	518.342	551.801	506.257	389.156	507.819	495.436	816.992	565.33	1099.06	1511.2			588.021	562.806	474.667	998.147	0.957119	0.807228	1.69747	0.81893	0.332999	0.12192	0.665487	0.881528	0.977165
1.37_162.0583m/z	1.37	162.058	PDC	4-hydroxy-3,5-dimethyl-2,5-dihydrothiophen-2-one		55.4858	60.1305	123.203	161.972	135.74	112.76	0	0	54.5913	0	44.9209	102.848	53.6095	47.9532	0	79.3418			100.198	62.1251	50.59	45.2261	0.620024	0.504901	0.451368	0.424054	0.186615	0.122559	0.81912	0.961121	0.9771
8.03_276.1263m/z	8.03	276.126	PDC	2-Naphthalenol, 1-[2-(2,4-dimethylphenyl)diazenyl]-		273.914	783.586	765.481	951.175	1630.28	1508.59	1803.5	2005.24	1405.09	1315.07	1675.48	2007.61	808.172	931.319	2077.91	3373.37			693.539	1736.9	1600.81	1797.69	2.50441	2.30818	2.59206	0.00120898	0.0053777	0.123008	1.44934	1.35893	1.00771
18.41_150.0526m/z	18.41	150.053	PDC	4-Methylpiperidine-2,6-dione		145.039	84.1161	0	77.0094	0	172.71	222.343	152.423	124.442	58.6439	0	0	105.167	97.3021	190.848	246.668			76.5412	136.869	45.7716	159.996	1.78818	0.597999	2.09033	0.325923	0.491266	0.123209	0.878949	0.786082	0.99047
3.25_165.9520m/z	3.25	165.952	PDC	2,3-disulfanylbutanedioic acid		5354.22	5694.82	7773.13	8119.71	7326.31	7114.9	7623.26	5929.62	6746.18	8146.25	5077.96	7335.99	8596.19	9079.85	7083.21	8091.22			6735.47	6998.52	6826.6	8212.62	1.03905	1.01353	1.21931	0.752812	0.927434	0.123677	0.770885	0.751161	0.967149
0.65_115.0696m/z	0.65	115.07	PDC	Methanimidamide, N'-(4-butyl-2-methylphenyl)-N-hydroxy-		563.903	330.966	387.075	644.815	1164.99	413.655	697.145	820.946	429.035	745.591	914.097	713.881	445.08	823.327	803.427	670.064			481.69	774.184	700.651	685.474	1.60723	1.45457	1.42306	0.140333	0.129599	0.124096	1.08562	1.07053	1.00966
0.51_170.0410m/z	0.51	170.041	PDC	diphenylphosphane		2081.25	1282.17	793.365	612.326	724.413	482.322	645.271	623.32	814.005	564.541	554.62	373.952	649.107	598.29	616.071	557.917			1192.28	618.832	576.78	605.346	0.519033	0.483763	0.507723	0.135067	0.120736	0.1246	1.09082	1.09934	1.06477
3.05_129.0183m/z	3.05	129.018	PDC	5-hydroxyfuran-2-carboxylic acid		261.207	178.307	152.449	181.445	148.334	204.124	247.709	113.025	162.161	214.421	113.665	154.302	173.423	79.2474	86.7099	179.553			193.352	178.298	161.137	129.733	0.922142	0.833388	0.670969	0.705376	0.343627	0.126455	0.613558	0.889459	0.939887
0.49_159.0502m/z	0.49	159.05	PDC	Isopropyl 6-methyl-4-(3-methyl-2-thienyl)-2-oxo-1,2,3,4-tetrahydro-5-pyrimidinecarboxylate		2824.38	3716.89	4012.47	3440.33	3490.5	3227.5	2945.44	2675.21	3060	2712.07	3074.79	3383.96	3108.36	3275.86	2862.23	2778.52			3498.52	3084.66	3057.71	3006.24	0.881705	0.874001	0.859291	0.228254	0.17685	0.126651	0.981646	1.00479	1.02105
0.49_198.9852m/z	0.49	198.985	PDC	2-(1,3-Benzothiazol-2-ylsulfanyl)-N-(3-chloro-4-fluorophenyl)acetamide		8352.58	7072.39	7139.48	5582.75	8389.18	5380.47	5314.95	5243.54	7255.45	5591.89	5386.17	4417.01	6166.09	6156.56	5094.51	6259.31			7036.8	6082.03	5662.63	5919.12	0.864318	0.804716	0.841166	0.356427	0.143932	0.126654	0.90025	1.07245	1.01063
16.76_749.5386m/z	16.76	749.539	PDC	1-Palmitoyl-2-thiopalmitoyl phosphatidylcholine		2745.72	1516.15	3738.37	3345.37	3331.59	1189.9	5770.15	4090.06	754.526	2372.04	865.865	909.268	2200.83	2344.86	1218.71	1692.13			2836.4	3595.43	1225.42	1864.13	1.2676	0.432035	0.657218	0.503447	0.0403952	0.126852	0.730415	1.14804	0.962353
11.08_217.1222m/z	11.08	217.122	PDC	6-butanoyl-2,2,4,4-tetramethylcyclohexane-1,3,5-trione		300.12	65.3832	566.109	730.894	82.5183	83.3339	271.559	232.522	78.888	0	94.5714	0	78.6209	195.494	143.749	190.59			415.627	167.483	43.3649	152.114	0.402965	0.104336	0.365986	0.159968	0.0464171	0.127656	1.0593	1.13506	1.04145
16.98_393.3335m/z	16.98	393.334	PDC	(2S)-2-(pentadecanoyloxy)-3-(tetradecanoyloxy)propyl (9Z)-hexadec-9-enoate		2900.39	2284.83	3970.71	3511.38	466.272	2039.72	2015.47	1984.87	2926.16	3151.81	2262.22	5337.33	1858.28	2168.03	2632.84	2922.78			3166.83	1626.58	3419.38	2395.48	0.513632	1.07975	0.75643	0.0277236	0.75122	0.127781	1.27618	0.751956	1.02022
19.44_267.0325m/z	19.44	267.033	PDC	N-Benzoyl(carboxymethyl)cysteine		1555.18	2014.04	1082.35	1145.87	2073.26	2405.09	1554.93	1164.39	1926.51	1691.27	2340.72	1412.06	2079.68	1671.11	1825.49	1846.71			1449.36	1799.41	1842.64	1855.75	1.24152	1.27135	1.28039	0.35459	0.226098	0.129461	0.905652	1.00077	1.00213
12.04_709.1971m/z	12.04	709.197	PDC	Chlorogenic acid		2662.6	1437.58	2688.36	2572.8	8503.57	6195.29	4563.92	7664.17	6516.45	6172.28	5028.55	5262.85	3033.58	2773.6	2619.45	3284.62			2340.33	6731.74	5745.03	2927.81	2.8764	2.45479	1.25102	0.00303459	0.00033948	0.130574	1.39703	1.44405	0.99183
19.41_155.0316m/z	19.41	155.032	PDC	1,1,1-trifluoropentane-2,4-dione		53120.1	59061.7	53987.6	52453.1	44130.6	59682	53865.3	51914.1	50394.5	58518.6	49710.3	49914.1	60163.3	57497.3	57878.8	55525.5			54655.6	52398	52134.4	57766.2	0.958693	0.95387	1.05691	0.547807	0.371118	0.130721	0.839956	0.70607	1.04883
1.08_321.9678m/z	1.08	321.968	PDC	3-Iodo-6-nitro-1H-indazole		7484.19	5969.1	5545.6	5873.08	5413.13	4730.27	5528.93	5335.94	5321.5	5244.87	3082.09	6030.64	5901.9	5431.51	5161.91	5105.11			6217.99	5252.07	4919.78	5400.11	0.844656	0.791216	0.868465	0.084129	0.142765	0.131397	1.14975	1.05123	1.05914
11.36_235.1326m/z	11.36	235.133	PDC	Methyl 3,16-dihydroxy-4,4,8,12,16-pentamethyl-15,17-dioxoandrost-11-ene-14-carboxylate		176.981	117.116	3357.74	3182.46	154.608	146.029	967.527	1022.35	73.1181	130.918	115.488	82.8719	101.607	127.95	109.027	207.487			1708.57	572.629	100.599	136.518	0.335151	0.0588789	0.0799015	0.269929	0.125064	0.132223	0.974082	1.00718	1.03984
1.49_150.0584m/z	1.49	150.058	PDC	ethyl 2-amino-3-sulfanylpropanoate		315.626	297.309	292.5	379.779	413.213	416.006	526.935	341.067	524.968	336.054	570.395	632.235	228.194	166.516	313.131	301.101			321.304	424.305	515.913	252.236	1.32057	1.60569	0.785038	0.0549043	0.0270934	0.132267	1.09669	1.19513	0.956597
12.20_643.2254m/z	12.2	643.225	PDC	6,8,11-trihydroxy-10-{[5-hydroxy-4-(2-methoxymorpholin-4-yl)-6-methyloxan-2-yl]oxy}-8-(2-hydroxyacetyl)-1-methoxy-5,7,8,9,10,12-hexahydrotetracene-5,12-dione		583.238	475.178	714.685	975.918	2532.63	2265.45	2313.53	982.957	2852.46	1770.09	1849.41	952.213	845.285	2263.67	856.432	1224.99			687.255	2023.64	1856.04	1297.59	2.94453	2.70066	1.88808	0.0109367	0.0275433	0.132638	1.32882	1.17865	0.874487
16.01_464.3135m/z	16.01	464.313	PDC	2-(docosa-4,7,10,13,16,19-hexaenamido)-3-methylpentanoic acid		0	341.954	301.873	396.966	524.396	364.349	1799.6	1458.16	689.577	1347.03	4380.01	2568.91	305.116	287.811	1596.17	1224.79			260.198	1036.63	2246.38	853.474	3.98399	8.63335	3.28009	0.0753919	0.0508124	0.133641	1.11331	1.19554	0.952528
15.46_683.4340m/z	15.46	683.434	PDC	2'-[3-(2-hydroxy-4-methylpent-3-en-1-yl)-3-methyloxiran-2-yl]-4'b,8',8',10'a-tetramethyl-7'-{[3,4,5-trihydroxy-6-(hydroxymethyl)oxan-2-yl]oxy}-dodecahydro-2'H-spiro[oxolane-3,1'-phenanthrene]-5-one		12792.2	8425.7	8177.57	8775.97	11385.3	7390.81	10203.1	11083.1	11149.5	9043.58	9846.92	7960.26	11357.5	10117.3	12935.7	12489.5			9542.87	10015.6	9500.07	11725	1.04954	0.995515	1.22866	0.750545	0.974421	0.133822	0.792367	0.798642	1.00544
0.94_137.0017m/z	0.94	137.002	PDC	6-Chloropurine		423.503	1116.47	888.818	1117.28	2284.91	2833.14	3052.35	2979.58	2967.69	2290.51	2938.48	2092	1043.24	995.272	1427.22	1724.66			886.518	2787.49	2572.17	1297.6	3.14432	2.90143	1.4637	0.000207374	0.000896223	0.13394	1.49054	1.42038	1.02205
0.57_785.5242m/z	0.57	785.524	PDC	(2-{[(2S,3R,4E)-2-[(9S,10S,12Z)-9,10-dihydroxyoctadec-12-enamido]-3-hydroxyheptadec-4-en-1-yl phosphono]oxy}ethyl)trimethylazanium		1156.3	0	1157.29	0	1685.8	2096.9	0	1061.43	1439.5	871.968	2425.05	1023.57	0	0	0	0			578.396	1211.03	1440.02	0	2.09377	2.48968	0	0.306028	0.124981	0.133975	0.782185	0.980302	0.929838
15.38_325.6018m/z	15.38	325.602	PDC	2-{4-[bis(carboxymethyl)amino]-3-(2-{2-[bis(carboxymethyl)amino]-5-methylphenoxy}ethoxy)phenyl}-1H-indole-6-carboxylic acid		0	156.661	151.272	0	253.849	325.698	194.725	0	190.526	413.115	222.624	226.972	0	0	0	0			76.9831	193.568	263.309	0	2.51442	3.42035	0	0.208797	0.0325742	0.134073	1.01778	1.18672	1.00879
6.96_1004.2907m/z	6.96	1004.29	PDC	2-{[3-({4,5-dihydroxy-3-[(3,4,5-trihydroxy-6-methyloxan-2-yl)oxy]-6-{[(3,4,5-trihydroxy-6-methyloxan-2-yl)oxy]methyl}oxan-2-yl}oxy)-5-hydroxy-2-(4-hydroxyphenyl)-4-oxo-4H-chromen-7-yl]oxy}-4,5-dihydroxy-6-methyloxan-3-yl 2-methoxybenzoate		0	0	2553.66	2847.93	0	0	1046.39	1981.38	458.904	1292.66	1534.61	6728.26	0	0	0	0			1350.4	756.942	2503.61	0	0.560532	1.85398	0	0.541006	0.505083	0.134926	0.841093	0.82228	1.04358
15.61_275.1344m/z	15.61	275.134	PDC	Leu-Val		0	192.819	127.541	115.806	408.227	296.075	237.01	210.122	703.459	134.752	500.46	402.215	0	306.165	455.3	533.098			109.041	287.859	435.221	323.641	2.63991	3.99134	2.96806	0.0238416	0.0399166	0.13514	1.29071	1.13856	1.0408
0.94_118.0783m/z	0.94	118.078	PDC	2-({2-[(2-amino-1-hydroxy-3-methylpentylidene)amino]-1-hydroxy-3-methylbutylidene}amino)-3-methylbutanoic acid		466.432	0	0	502.314	1210.74	313.792	786.147	671.077	1043.28	408.031	582.49	626.262	532.812	704.174	1075.43	214.675			242.186	745.44	665.016	631.774	3.07796	2.74588	2.60862	0.0730392	0.0723635	0.137656	1.15936	1.06703	0.916394
14.00_178.0103m/z	14	178.01	PDC	2-Fluorobenzene-1-carbothioamide		86.7473	37.4749	66.1267	75.276	227.505	39.3128	50.0144	0	48.2018	0	37.579	45.5751	121.339	136.099	42.8756	132.047			66.4062	79.208	32.839	108.09	1.19278	0.494517	1.62771	0.812587	0.0714336	0.137795	0.78546	1.0745	0.863516
5.94_123.0033m/z	5.94	123.003	PDC	5-(2-Thienylmethylene)-2,4,6(1H,3H,5H)-pyrimidinetrione		1677.26	1734.84	1662.59	1750.54	1774.43	1736.03	1591.53	1682.17	1795.4	1623.33	1478.34	1701.17	1713.08	1687.54	1473.23	1402.59			1706.3	1696.04	1649.56	1569.11	0.993983	0.966743	0.919595	0.827387	0.450929	0.138022	0.636277	0.710082	0.944204
10.09_245.1148m/z	10.09	245.115	PDC	2-Hydroxyibuprofen		104.914	0	983.815	1121.05	102.886	155.547	421.616	258.345	84.9727	73.7336	72.9149	87.854	0	69.8882	81.1932	74.4609			552.445	234.599	79.8688	56.3856	0.424655	0.144573	0.102066	0.328916	0.155315	0.139623	0.939351	0.968916	1.03847
0.99_179.9769n	0.99	180.984	PDC	5-imino-4,5-dihydro-1,3,4-thiadiazole-2-sulfonamide		15607.9	23709.2	21254.6	22154.1	32327.3	30579.6	32407.8	31792.8	32387.2	31153.3	29840.8	31025.3	24407.3	24113.9	23752.5	22715.8			20681.5	31776.9	31101.6	23747.4	1.53649	1.50384	1.14824	0.000874786	0.00130563	0.140078	1.4564	1.41621	1.04206
16.59_517.2722m/z	16.59	517.272	PDC	N'1,N'6-Diacetylhexanedihydrazide		4998.14	4738.56	8469.01	13332.9	2809.57	9395.08	7684.13	12180	8196.13	12580.5	20877.4	9355.29	9106.36	12580.4	12110.6	12467.1			7884.64	8017.2	12752.3	11566.1	1.01681	1.61736	1.46692	0.963897	0.213137	0.140522	0.700963	0.965158	1.02692
0.61_145.9852m/z	0.61	145.985	PDC	potassium hydrogen oxalate		3783.06	3926.95	3657.54	3091.07	3018.36	2988.72	3411.71	3171.14	5001.22	2940.49	4564.41	2846.59	3734.87	2624.63	2267.73	3279.82			3614.65	3147.48	3838.18	2976.76	0.870757	1.06184	0.823525	0.0648131	0.714386	0.140581	1.11488	0.721447	0.936042
0.55_167.0315m/z	0.55	167.031	PDC	2-oxopropanal		757.333	1114.69	804.729	705.563	672.873	580.637	587.337	612.799	893.175	847.778	784.278	520.096	852.333	624.876	561.231	567.137			845.578	613.411	761.332	651.394	0.725435	0.900369	0.770354	0.0490316	0.522804	0.141315	1.196	0.839285	1.04706
6.96_621.0683m/z	6.96	621.068	PDC	9-hydroxy-15-methyl-6,12,13-trioxa-3,5,15-triazatricyclo[7.3.2.1^{1,4}]pentadec-4-ene-2,7,11,14-tetrone		0	310.297	2504.35	4951.43	0	0	1872.55	1783.48	0	587.46	1678.81	5242.2	0	0	0	0			1941.52	914.007	1877.12	0	0.470768	0.966828	0	0.447094	0.969986	0.141662	0.865377	0.792588	1.02384
4.18_161.0407m/z	4.18	161.041	PDC	4-(Trifluoromethyl)pyridine		807.543	875.684	920.07	822.467	1150.87	993.415	792.458	664.079	859.234	876.986	935.747	778.486	920.902	970.72	865.307	1208.43			856.441	900.205	862.613	991.34	1.0511	1.00721	1.15751	0.706074	0.886478	0.141781	0.804285	0.645291	0.913439
16.14_273.6649m/z	16.14	273.665	PDC	2-(4-{5,9-dihydroxy-2,15-dimethyltetracyclo[8.7.0.0^{2,7}.0^{11,15}]heptadecan-14-yl}pentanamido)-4-(methylsulfanyl)butanoic acid		0	0	0	139.659	182.669	188.049	0	0	0	212.995	530.445	465.79	163.174	229.904	0	150.783			34.9149	92.6794	302.307	135.965	2.65444	8.65842	3.89419	0.400852	0.079405	0.141974	0.743804	1.14214	0.833021
18.06_223.0576m/z	18.06	223.058	PDC	[(2-phenylethenesulfonyl)methyl]benzene		1074.75	740.157	777.067	1106.91	445.679	958.077	1151.27	1120.52	558.346	1182.15	630.841	525.457	827.531	533.27	899.957	465.996			924.721	918.887	724.199	681.689	0.993692	0.783154	0.737183	0.976461	0.312517	0.142564	0.714759	0.722115	0.969454
0.53_658.3740m/z	0.53	658.374	PDC	3-{4-[(2,2-dimethylpropanoyl)oxy]phenyl}-4-methyl-2-{4-[2-(piperidin-1-yl)ethoxy]phenyl}-2H-chromen-7-yl 2,2-dimethylpropanoate		3287.07	4625.1	5320.49	1419.52	3028.02	1016.49	1719.91	2682.36	1598.12	1984.58	3008.6	2827.44	2189.12	3027.41	1495.17	1716.58			3663.05	2111.7	2354.68	2107.07	0.576486	0.642821	0.575224	0.162034	0.205816	0.142896	0.863034	0.85124	0.938735
0.63_182.9020m/z	0.63	182.902	PDC	sulfonylideneoxidane		1744.4	1499.32	1271.74	994.088	891.137	805.051	1179.91	773.649	1194.23	597.714	1255.9	498.769	1424.47	350.089	626.272	1145.65			1377.39	912.437	886.651	886.621	0.662442	0.643721	0.643698	0.0456534	0.101267	0.143249	1.19457	1.12226	0.912688
16.34_415.3298m/z	16.34	415.33	PDC	(3R)-3-[(3-hydroxyhexadecanoyl)oxy]-4-(trimethylazaniumyl)butanoate		7424.49	4513.86	7149.02	8650.12	5397.9	5975.87	5358.69	6024.19	9478.61	8405.29	8496.8	10831.6	4187.62	4350.76	6571.62	5647.84			6934.37	5689.16	9303.07	5189.46	0.820429	1.34159	0.748368	0.210712	0.0624994	0.143589	0.939055	1.15306	1.04982
1.39_124.0758m/z	1.39	124.076	PDC	2-Amino-m-cresol		1348.1	1185.4	1475.41	1455.3	2226.86	2066.74	1806.97	2020.33	2029.62	1700.93	1486.41	1761.15	1512.52	1454.66	1679.47	1412.91			1366.05	2030.22	1744.53	1514.89	1.4862	1.27706	1.10895	0.000893499	0.0269757	0.143638	1.44786	1.21306	1.00375
19.31_269.2085m/z	19.31	269.209	PDC	8,8-diethoxy-2,6-dimethyloctan-2-ol		301255	324864	336407	315667	229609	343425	309813	310531	282713	328144	288047	305703	329696	342121	335090	326341			319548	298344	301152	333312	0.933644	0.942429	1.04307	0.434592	0.196398	0.143789	0.880263	0.934204	0.965527
0.57_199.0941m/z	0.57	199.094	PDC	Butanoic acid		2078.72	1224.91	1598.28	845.584	1536.62	772.604	1497.65	1042.12	1989.32	531.208	1010.1	744.014	844.406	951.241	706.675	1293.57			1436.87	1212.25	1068.66	948.973	0.843674	0.743742	0.660444	0.511104	0.410284	0.145418	0.764552	0.786047	0.950709
11.69_1031.3559m/z	11.69	1031.36	PDC	4-({[({[5-(6-amino-9H-purin-9-yl)-4-hydroxy-3-(phosphonooxy)oxolan-2-yl]methoxy}(hydroxy)phosphoryl)oxy](hydroxy)phosphoryl}oxy)-N-(2-{[2-(heptadec-10-enoylsulfanyl)ethyl]-C-hydroxycarbonimidoyl}ethyl)-2-hydroxy-3,3-dimethylbutanimidic acid		0	3811.23	8803.08	6750.48	0	0	1309.2	1729.35	979.343	2277.63	4947.64	1747.19	897.559	34.9269	3343.54	1470.56			4841.2	759.637	2487.95	1436.65	0.156911	0.513912	0.296754	0.0828106	0.304627	0.145484	1.14408	0.892856	1.03595
19.31_185.1148m/z	19.31	185.115	PDC	(trifluoromethyl)cyclohexane		369896	399539	387406	368888	270800	412487	369745	356510	344615	402500	334310	358377	407017	399182	394510	383976			381432	352386	359951	396171	0.923848	0.943682	1.03864	0.379235	0.246537	0.145501	0.908373	0.849147	1.04586
1.22_116.9771m/z	1.22	116.977	PDC	methanesulfinylmethane		100.455	131.141	177.917	181.552	369.175	314.302	241.031	237.081	364.794	363.96	377.915	376.118	182.45	240.689	161.314	180.385			147.766	290.397	370.697	191.209	1.96524	2.50867	1.294	0.0086362	2.97521e-05	0.145556	1.36048	1.48375	0.903634
19.36_784.5829m/z	19.36	784.583	PDC	1-Palmitoyl-2-stearoyl-sn-glycero-3-phosphocholine		0	839.432	6051.02	1022.34	1767.74	5222	3944.51	789.748	2318.19	3349.26	3752.72	3262.72	6284.46	4073.39	4424.02	3265.47			1978.2	2931	3170.72	4511.83	1.48165	1.60283	2.28078	0.596716	0.429754	0.145874	0.807151	0.678451	0.974718
15.89_443.3340m/z	15.89	443.334	PDC	N-(4-Piperidinyl)cyclohexanecarboxamide		97832.5	72880.3	77333.5	77483.1	83071.1	76840	77471	78205.8	76498.3	73307.5	69974.6	71162.9	74267.3	73216.4	71280.3	68528.2			81382.4	78897	72735.8	71823.1	0.96946	0.893754	0.882538	0.681379	0.184438	0.146114	0.797454	1.04759	1.05436
10.90_163.1117m/z	10.9	163.112	PDC	Isovalerophenone		2405.75	2810.22	24529.7	28971	2731.17	3194.4	7020.6	7491.11	2710.06	2547.38	2489.83	2894.44	2355.7	2556.83	2986.98	3916.62			14679.2	5109.32	2660.43	2954.03	0.348066	0.181238	0.20124	0.22856	0.138147	0.146724	1.00411	0.999409	1.03512
11.36_289.1408m/z	11.36	289.141	PDC	Zinniol		1907.63	3274.92	52478.5	57169.6	3808.23	4473.98	17132.4	17410.3	2702.89	2939.88	2310.52	3829.58	1254.04	1976.83	3280.11	7251.84			28707.6	10706.2	2945.72	3440.71	0.37294	0.102611	0.119853	0.291851	0.139185	0.146856	0.962533	0.999021	1.03389
11.38_257.1146m/z	11.38	257.115	PDC	2-Iminobiotin		402.956	915.346	29600.6	31322.2	420.138	1557.01	9491.45	8446.52	470.038	314.431	464.613	1293.73	423.736	74.1352	1277.73	3003.84			15560.3	4978.78	635.704	1194.86	0.319967	0.0408543	0.0767892	0.280327	0.133868	0.147275	0.970246	1.00506	1.03381
0.51_86.9978m/z	0.51	86.9978	PDC	(acetyloxy)sulfanyl acetate		252.296	517.694	437.682	353.479	148.401	0	157.004	0	110.477	0	0	0	334.665	118.839	158.584	378.788			390.288	76.3513	27.6193	247.719	0.195628	0.0707666	0.634708	0.00477333	0.00122356	0.147322	1.36696	1.42268	0.936098
0.63_141.9408n	0.63	142.948	PDC	disodium hydrogen phosphate		190313	160349	146692	172440	185317	149064	130008	148454	147490	123396	148268	138694	192860	192977	195597	165695			167448	153211	139462	186782	0.914973	0.832866	1.11546	0.373999	0.0426771	0.147859	0.862486	1.2024	0.959257
0.67_249.0716m/z	0.67	249.072	PDC	N-(2-Fluorophenyl)-2-naphthamide		1795.83	2684.94	2271.92	1171.32	1798.2	1538.98	1683.7	1010.75	1942.15	2319.21	1781.21	910.581	1736.98	1528.46	1197.8	1084.08			1981	1507.91	1738.29	1386.83	0.761184	0.877479	0.700065	0.247039	0.602107	0.148278	0.888195	0.783625	1.02936
1.76_453.1712m/z	1.76	453.171	PDC	Dactolisib		4060.87	3312.58	2611.34	996.632	3588.22	1184.9	1376.03	1560.91	3204.15	2660.15	1958.8	1688.72	2310.79	2160.83	437.215	658.642			2745.36	1927.52	2377.95	1391.87	0.7021	0.866173	0.50699	0.378361	0.636458	0.148734	0.866361	0.830449	1.03543
18.41_369.3514m/z	18.41	369.351	PDC	Cholesterol		3805.76	4470.31	4399.85	2749.61	3434.7	3010.3	3110.66	2820.75	2098.4	2564.56	1861.4	2127.59	6792.61	3663.93	5880.13	4436.11			3856.38	3094.1	2162.99	5193.19	0.802332	0.560885	1.34665	0.118102	0.00716972	0.149272	1.00312	1.32902	0.956936
9.86_317.1892m/z	9.86	317.189	PDC	1,2-Dilauroyl-sn-glycero-3-phospho-sn-glycerol		1198.28	960.741	1184.21	1562.8	195.713	600.593	521.947	574.17	3361.93	3600.17	4346.34	5063.25	1380.84	1379.25	1478.27	2160.46			1226.51	473.106	4092.92	1599.71	0.385734	3.33706	1.30428	0.0029136	0.000399392	0.149511	1.40284	1.44554	0.975071
0.60_345.8584m/z	0.6	345.858	PDC	2,4-Diiodoaniline		2378.14	1924.31	2473.91	1501.1	1460.88	2395.56	1259.65	2319.04	3682.33	2036.77	3054.84	2272.13	2157.08	836.807	1276.8	1638.62			2069.36	1858.78	2761.52	1477.33	0.898239	1.33448	0.713903	0.587405	0.165093	0.149659	0.544489	0.937132	0.911373
9.02_146.1307n	9.02	147.138	PDC	1,8-Octanediol		3763.44	3759.72	3450.86	3551.36	4273.41	3407.42	3288.42	3468.87	3854.18	3380.1	3270.64	3151.6	3326.84	3797.14	3140.3	3027.73			3631.34	3609.53	3414.13	3323	0.993992	0.940183	0.915088	0.929826	0.254803	0.149719	0.776642	0.920385	0.911081
4.87_176.0375m/z	4.87	176.037	PDC	Benzenesulfonic acid		229.219	160.9	315.54	313.904	347.329	174.619	274.365	284.927	167.725	272.129	144.04	297.227	248.665	131.043	188.726	153.576			254.891	270.31	220.28	180.503	1.06049	0.864214	0.708157	0.775234	0.538695	0.151074	0.77865	0.856059	1.04594
6.96_825.2528m/z	6.96	825.253	PDC	2-{[3-(3,5-dihydroxyphenyl)-4-[6-hydroxy-2-(4-hydroxyphenyl)-4-[(E)-2-(4-hydroxyphenyl)ethenyl]-2,3-dihydro-1-benzofuran-3-yl]-2-(4-hydroxyphenyl)-2,3-dihydro-1-benzofuran-6-yl]oxy}-6-(hydroxymethyl)oxane-3,4,5-triol		0	0	2630.04	1629.57	0	0	1764.19	2896.68	1901.86	372.764	1405.85	5731.39	0	0	0	0			1064.9	1165.22	2352.97	0	1.0942	2.20956	0	0.920359	0.372773	0.151334	0.709257	0.782933	0.990674
17.99_297.1454m/z	17.99	297.145	PDC	Metolachlor		3468.77	4702.03	6141.85	3487.69	3971.4	4375.42	4054.33	3262.59	2500.78	3811.18	5021.98	3110.55	2985.11	4219.74	3179.94	2731.35			4450.08	3915.93	3611.12	3279.04	0.879969	0.811473	0.736848	0.459171	0.352789	0.15148	0.751301	0.771987	0.887855
1.88_212.1114m/z	1.88	212.111	PDC	NG-Amino-L-arginine		0	0	0	0	184.405	160.708	260.108	154.199	116.406	0	139.785	127.034	152.193	0	248.26	0			0	189.855	95.8061	100.113	#DIV/0!	#DIV/0!	#DIV/0!	0.00023198	0.0250558	0.152068	1.47316	1.19599	0.880918
0.49_128.0153n	0.49	129.023	PDC	4-Amino-1,3,5-triazine-2-thiol		6836.7	3163.21	3363.79	3123.46	3193.58	2317.88	2710.99	2519.55	3226.2	2739.22	3030.12	2503.18	2342.79	2919.93	2732.52	2486.75			4121.79	2685.5	2874.68	2620.5	0.651537	0.697434	0.635768	0.171735	0.224204	0.152152	1.0533	1.01187	1.04494
14.77_357.2608m/z	14.77	357.261	PDC	(2S)-1-[(4Z,7Z,10Z,13Z,16Z,19Z)-docosa-4,7,10,13,16,19-hexaenoyloxy]-3-hydroxypropan-2-yl (4Z,7Z,10Z,13Z,16Z,19Z)-docosa-4,7,10,13,16,19-hexaenoate		5980.49	5446.02	6751.82	7247.63	5786.16	5364.84	5458.43	5315.52	5053.43	5358.74	5607.65	6471.38	5086.28	6102.42	5707.05	5570.3			6356.49	5481.24	5622.8	5616.51	0.862306	0.884576	0.883587	0.0788367	0.194875	0.152486	1.15554	1.02769	0.980416
4.36_188.0666m/z	4.36	188.067	PDC	Hydroxymetronidazole		590.883	452.398	329.629	463.549	432.207	274.061	616.408	331.616	730.421	485.249	450.204	443.736	196.239	162.54	507.575	346.963			459.115	413.573	527.402	303.329	0.900805	1.14874	0.660683	0.638668	0.460755	0.153422	0.527585	0.774171	0.901052
0.57_616.5982m/z	0.57	616.598	PDC	D-erythro-N-stearoylsphingosine		17435.1	16879.3	13340.4	14024.2	21427.1	14162.8	12403.2	19244.6	14126	16460.2	13518.9	11848.6	18106	25615.6	17732	15813.2			15419.7	16809.4	13988.4	19316.7	1.09012	0.907177	1.25273	0.575492	0.344822	0.15372	0.783989	0.808623	0.9077
0.53_590.3861m/z	0.53	590.386	PDC	6-amino-2-(2-{2-[2-(2-amino-3-methylpentanamido)-3-methylpentanamido]propanamido}-4-carboxybutanamido)hexanoic acid		2378.62	1399.59	1655.64	1153.94	1149.8	0	918.449	1833.78	790.764	813.228	2344.34	1381.89	1012.43	1124.27	1295.34	1354.76			1646.95	975.509	1332.56	1196.7	0.592314	0.809107	0.726617	0.196371	0.510851	0.153841	0.980486	0.754673	0.98766
1.22_206.9965m/z	1.22	206.996	PDC	2-methyl-3-{[(methylsulfanyl)methyl]disulfanyl}furan		1091.44	2243.89	2358.83	2207.59	4421.06	4076.58	3738.02	4197.41	4096.45	4143.45	4523.37	5001.62	2216.76	2502.75	2554.21	2654.44			1975.44	4108.27	4441.22	2482.04	2.07968	2.24822	1.25645	0.000639433	0.00049951	0.154371	1.46513	1.44535	1.0438
8.92_185.1536m/z	8.92	185.154	PDC	4,6,9-trimethyl-3,5,8,10-tetraoxadodecane		2565.57	1880.17	1766.2	2075.63	2230.53	2079.95	1979.46	1773.3	2125.03	1816.22	1443.3	1732.84	1856.11	1874.32	1750.85	1570.15			2071.89	2015.81	1779.35	1762.86	0.972933	0.858802	0.850844	0.789497	0.242059	0.154623	0.683407	0.981551	1.0181
17.08_338.3026m/z	17.08	338.303	PDC	Methacholine cation		1347.15	2526.96	2020.54	2713.67	2558.74	2718.01	2007.09	2336.34	1911.9	1753.13	3234.48	3136.76	2091.42	2969.67	3190.81	2882.41			2152.08	2405.04	2509.07	2783.58	1.11754	1.16588	1.29344	0.487754	0.499947	0.155116	0.824604	0.838263	1.00069
16.24_195.0628m/z	16.24	195.063	PDC	4-Hydroxybutanoic acid lactone		2495.65	3283.95	2625.71	2266.59	3561.94	3690.71	3227.31	2826.37	2666.88	3219.7	2632.25	2750.71	3207.02	2814.68	3593.07	2887.4			2667.97	3326.58	2817.38	3125.54	1.24686	1.056	1.1715	0.0646427	0.582779	0.155129	1.18782	0.649142	0.909
11.03_257.1146m/z	11.03	257.115	PDC	.alpha.-Cyclohexylmandelic acid		0	0	1736.59	2375.18	0	0	746.156	711.742	0	0	0	0	0	0	71.8622	89.5468			1027.94	364.475	0	40.3522	0.354567	0	0.0392553	0.341988	0.141648	0.155482	0.93148	0.99426	1.02811
13.98_365.1932m/z	13.98	365.193	PDC	Pro-Glu-Arg		5319.26	3928.74	4611.73	4137.98	4672.28	4118.64	3030.8	5209.86	3610.35	3643.63	4873.71	4278.23	4333.17	3525.63	3614.54	4147.33			4499.43	4257.9	4101.48	3905.17	0.94632	0.911556	0.867926	0.68056	0.390501	0.156	0.537252	0.792424	0.964708
19.14_279.2293m/z	19.14	279.229	PDC	1,3,4,6,7,8-Hexahydro-2H-pyrimido[1,2-a]pyrimidine		4752.75	5065.12	4952.81	4085.05	4115.81	5780.28	5883.37	6069.1	4053.09	6511.72	5214.38	4465.9	5907.86	6017.62	5483.33	4326.76			4713.93	5462.14	5061.27	5433.89	1.15872	1.07368	1.15273	0.187505	0.572952	0.156421	1.0229	0.39799	0.966472
16.78_436.3417m/z	16.78	436.342	PDC	Di(2,6-dimethyl-4-heptyl) phthalate		4285.01	3958.13	4372.36	4942.66	6398.05	3901.4	6188.67	4733.33	3835.73	6042.27	7673.38	5341.65	3307.03	4829.94	2811.65	3520.15			4389.54	5305.36	5723.26	3617.19	1.20864	1.30384	0.824049	0.196784	0.155992	0.156422	0.940545	1.01206	0.815385
0.67_70.0652m/z	0.67	70.0652	PDC	N-Methylpropionamide		3604.44	5896.93	5241.86	4584.91	4105.51	6418.48	6160.08	4529.47	6082.73	6674.7	6156.57	2469.44	6881.61	5583.68	5736.66	5116.75			4832.04	5303.38	5345.86	5829.67	1.09755	1.10634	1.20646	0.55655	0.652355	0.156477	0.813245	0.65995	1.04307
0.61_250.9959m/z	0.61	250.996	PDC	Pyridafol		720.459	1494.24	1300.42	1015.38	554.682	917.591	847.559	1693.7	1276.34	913.176	1456.34	1372.87	1607.06	1351.21	1212.6	2415.17			1132.63	1003.38	1254.68	1646.51	0.88589	1.10776	1.45371	0.677747	0.576979	0.156783	0.703742	0.779879	0.910005
18.58_756.5515m/z	18.58	756.552	PDC	1-Stearoyl-2-myristoyl-sn-glycero-3-phosphocholine		8234.3	14087.8	17577.3	22528.9	14723.2	18254.8	23309.9	14810.2	12703.7	10953.1	9934.65	8564.69	27691.2	15421.3	22413.2	22246.5			15607.1	17774.5	10539	21943	1.13888	0.675272	1.40597	0.57145	0.156559	0.157106	0.752883	0.94837	0.997967
0.96_240.9874m/z	0.96	240.987	PDC	2,3,5-Trifluorocinnamic acid		5538.74	9594.21	8886.17	7759.02	14215.7	13879.2	15458.5	13810	15414.1	13163.9	14321.4	13934.3	10300.3	9169.23	9673.18	8744.96			7944.54	14340.8	14208.4	9471.91	1.80512	1.78845	1.19225	0.000570565	0.000779359	0.158154	1.46106	1.43262	1.03992
19.31_225.0733m/z	19.31	225.073	PDC	4-(Trifluoromethoxy)benzenemethanol		6257.64	6337.54	6308.43	5846.53	3669.98	7493.82	7166	6979.91	6335.16	7266.01	7790.81	6207.89	7252.46	7728.1	5793.61	6741.28			6187.54	6327.43	6899.97	6878.86	1.02261	1.11514	1.11173	0.881513	0.122279	0.158779	0.780534	1.0041	0.884965
3.90_102.9990m/z	3.9	102.999	PDC	2,4-dihydroxy-2,5-dimethyl-2,3-dihydrothiophen-3-one		240.308	177.436	206.694	182.588	330.593	292.518	304.139	232.99	363.957	360.911	277.597	313.694	234.289	275.153	222.66	206.512			201.757	290.06	329.04	234.653	1.43767	1.63087	1.16305	0.0125957	0.00230547	0.159769	1.33519	1.40306	0.934014
15.84_425.2660m/z	15.84	425.266	PDC	Lys-Trp-Lys		1452.66	2971.75	1841.21	2743.52	4632.58	3453.58	4406.52	3747.56	2230.8	3520.18	3625.12	2857.8	1617.06	1210.13	1987.67	1661.67			2252.28	4060.06	3058.47	1619.13	1.80264	1.35794	0.718885	0.00731586	0.147777	0.160069	1.35316	0.979577	0.930197
0.91_164.0804m/z	0.91	164.08	PDC	4-Hydrazino-1-methyl-1H-pyrazolo[3,4-d]pyrimidine		0	250.942	0	134.846	0	0	0	116.977	0	0	0	115.872	0	0	0	0			96.4471	29.2442	28.968	0	0.303215	0.300351	0	0.355981	0.353354	0.162106	0.925147	0.684598	0.946496
15.51_463.2768m/z	15.51	463.277	PDC	17-ethynyl-7-(4-fluorophenyl)-2,18-dimethyl-6,7-diazapentacyclo[11.7.0.0^{2,10}.0^{4,8}.0^{14,18}]icosa-4(8),5,9-trien-17-ol		3007.42	4566.91	2182.62	1759.1	5768.15	3969.45	2532.77	3153.11	2277.56	3720.74	4945.63	2298.49	4123.17	2752.19	4457.22	5744.99			2879.01	3855.87	3310.61	4269.39	1.3393	1.14991	1.48294	0.336981	0.645472	0.162251	0.929009	0.707	0.888252
0.51_173.0659m/z	0.51	173.066	PDC	7-Aminopyrazolo[1,5-a]pyrimidine-6-carbonitrile		784.96	800.249	1147.77	753.136	981.303	646.679	947.265	350.663	886.836	618.736	848.908	825.756	847.725	736.883	565.095	629.112			871.529	731.478	795.059	694.704	0.839304	0.912258	0.79711	0.452049	0.514421	0.163874	0.767917	0.516861	0.910945
13.02_271.2509n	13.02	272.258	PDC	Myristoyl ethanolamide		3187.92	2373.74	2913.18	1546.67	1019.03	1174.63	1344.31	772.521	2127.16	1589.15	1393.64	2061	1809.21	2625.53	1399.89	1035.18			2505.38	1077.62	1792.74	1717.45	0.430124	0.715557	0.685507	0.00958429	0.127757	0.164211	1.34519	0.999991	0.918224
12.17_272.1067m/z	12.17	272.107	PDC	1-{3,5-dioxa-11-azapentacyclo[10.7.1.0Â²,â¶.0â¸,Â²â°.0Â¹â´,Â¹â¹]icosa-1(20),2(6),7,14,16,18-hexaen-11-yl}ethan-1-one		594.78	294.162	606.764	262.852	1002.12	1134.75	718.392	488.525	705.468	881.066	662.243	595.89	650.597	686.758	553.261	512.799			439.64	835.947	711.167	600.854	1.90144	1.61761	1.3667	0.0609806	0.0506935	0.164266	1.19	1.11892	0.905512
10.55_167.1430m/z	10.55	167.143	PDC	11-Hydroxyundecanoic acid		639.995	489.638	641.958	466.35	542.953	602.046	368.179	401.398	518.214	349.541	314.45	462.54	490.126	577.245	386.111	274.734			559.485	478.644	411.186	432.054	0.855508	0.734937	0.772235	0.311977	0.0692444	0.165397	0.864985	1.09599	0.906702
19.02_323.1464m/z	19.02	323.146	PDC	4-[5-(6-amino-9H-purin-9-yl)-3,4-dihydroxyoxolan-2-yl]butanamide		8090.72	8700.15	7806.18	6237.76	6070.82	6362.2	6777.58	8428.32	6733	9164.35	7218.06	7420.78	9423.93	9915.6	9296.02	7215.43			7708.7	6909.73	7634.05	8962.74	0.896354	0.990315	1.16268	0.323708	0.923523	0.165836	0.830291	0.398494	0.957191
8.21_167.1043m/z	8.21	167.104	PDC	3,5-Dimethylhexanoic acid		2620.75	2279.27	7757.97	7565.82	2289.98	2072.71	3916.01	4853.97	2243.69	2218.6	3320.19	5230.1	2044.11	2274.81	2595.51	3576.36			5055.95	3283.17	3253.15	2622.7	0.649368	0.643429	0.518735	0.323186	0.320335	0.166105	0.936887	0.893751	1.00969
2.79_147.0139m/z	2.79	147.014	PDC	D-Cycloserine		1263.02	1668.86	1823.64	1730.34	1856.6	1702.19	1657.88	2156.39	1763.39	1724.85	1250.41	1681.45	1611.74	2122.02	1755.28	2114.33			1621.46	1843.26	1605.02	1900.84	1.13679	0.989862	1.1723	0.233203	0.926916	0.168762	0.926312	0.786334	0.969859
19.48_478.8434m/z	19.48	478.843	PDC	4-Iodo-3-nitro-1H-pyrazole		79160.9	94093.6	85619.2	81312.6	58623.7	92771.2	91431.5	83196.3	76913.9	94673.3	80834.4	80846.5	93473	94562	84309.9	93302.6			85046.6	81505.6	83317	91411.9	0.958365	0.979663	1.07484	0.694047	0.746406	0.169011	0.798873	0.509511	0.997044
0.69_163.0794m/z	0.69	163.079	PDC	2,6-Difluoro-N-methylpyrimidin-4-amine		9682.54	10546.2	10982.6	9938.88	8609.69	10515.6	9558.53	9853.02	8177.93	8528.05	8974.36	7348.42	12213.2	10240.5	11635.1	10503.1			10287.6	9634.22	8257.19	11148	0.936492	0.802638	1.08364	0.233404	0.00416273	0.169693	0.969522	1.36033	0.97817
16.78_379.3180m/z	16.78	379.318	PDC	2-hydroxydocosanoic acid		1759.99	2161.63	3528.79	3416.63	1189.73	996.169	638.665	2073.14	3092.35	3049.73	4969.94	4461.02	1710.15	1684.23	683.605	2868.56			2716.76	1224.43	3893.26	1736.64	0.450693	1.43305	0.63923	0.0325336	0.124346	0.170903	1.23549	1.07402	0.893537
0.49_91.0240m/z	0.49	91.024	PDC	5-Fluoro-1H-indazole-3-carboxylic acid		967.142	957.19	1050.06	872.673	1294.76	763.54	795.61	786.631	916.348	875.024	1007.22	860.387	854.765	1041.31	705.211	695.864			961.765	910.135	914.746	824.288	0.946318	0.951111	0.857058	0.712109	0.374767	0.172276	0.758781	0.738194	0.844992
6.30_171.0992m/z	6.3	171.099	PDC	1-(2-Methoxyethoxy)-2-methyl-2-propanol		34158.6	21542.2	24739.3	25206.6	26097.5	22556.2	22589.5	23833.2	23359	20274.7	19792.7	20310.3	23038.1	22438.1	20975.7	22210.9			26411.7	23769.1	20934.2	22165.7	0.899947	0.792611	0.839238	0.386822	0.100894	0.172484	0.892721	1.12327	1.0261
1.08_279.1317n	1.08	280.139	PDC	(2S)-3-methyl-2-({[(3S,4S,5R)-2,3,4-trihydroxy-5-(hydroxymethyl)oxolan-2-yl]methyl}amino)butanoic acid		3436.34	2851.24	2050.94	3193.23	7580.16	7029.51	8161.21	7229.05	6407.58	6845.93	7976.42	7518.66	3954.87	3404.62	2714.37	4304.11			2882.94	7499.98	7187.15	3594.49	2.60151	2.49299	1.24682	2.22764e-05	8.57854e-05	0.172908	1.51257	1.47318	0.834527
3.10_367.1499m/z	3.1	367.15	PDC	[(E)-3-(4-Methoxyphenyl)prop-2-enyl] (Z)-2-[[(E)-2-methylbut-2-enoyl]oxymethyl]but-2-enoate		2098.1	2965.92	1870.81	2475.16	2495.52	2237.47	2288.59	2776.99	2499.5	2300.93	2137.78	2876.96	1790.9	1968.77	1922.92	2169.14			2352.5	2449.64	2453.79	1962.93	1.0413	1.04306	0.834404	0.730363	0.736711	0.173036	0.798554	0.331479	0.946832
19.31_237.1096m/z	19.31	237.11	PDC	Pestalotin		370027	422985	399211	396983	297588	430207	388334	384988	353354	416858	355743	391235	418187	408191	416907	414262			397302	375279	379297	414387	0.94457	0.954684	1.043	0.489127	0.372412	0.173179	0.857997	0.763527	1.0139
0.49_85.0886m/z	0.49	85.0886	PDC	Betaine aldehyde cation		482.227	854.488	1369.64	1524.79	1915.59	2411.45	3672.6	3965.13	1787.65	2292.81	3446.55	4117.41	769.114	1492.13	2344.67	3220.01			1057.79	2991.19	2911.1	1956.48	2.82779	2.75207	1.8496	0.0123241	0.0190601	0.173317	1.33804	1.27822	1.00399
19.46_135.0416m/z	19.46	135.042	PDC	prop-2-enal		63.6517	300.912	119.791	161.481	0	172.064	271.89	276.436	112.231	321.416	177.054	123.314	284.396	257.583	151.797	501.916			161.459	180.098	183.504	298.923	1.11544	1.13653	1.85139	0.828016	0.762928	0.174313	0.75224	0.483156	0.908186
2.87_121.0165m/z	2.87	121.016	PDC	4-Methyl-1H-pyrazole		981.205	1196.83	1281.07	1131.45	1225.05	1271.19	1226.22	1558.15	1169.82	1173.2	948.354	991.932	1115.37	1456.48	1312.82	1286.08			1147.64	1320.15	1070.83	1292.69	1.15032	0.93307	1.12639	0.14205	0.40849	0.175261	0.990581	0.874081	0.911409
3.25_79.0542m/z	3.25	79.0542	PDC	4-Hydroxyhexenal		2528.26	2351.96	2394.88	2293.39	2962.6	2605.9	2484.76	2464.24	2807.45	2456.88	2310.07	2438.95	2773.49	2626.69	2445.62	2364.39			2392.12	2629.38	2503.34	2552.55	1.09918	1.04649	1.06706	0.108085	0.380931	0.175664	1.12135	0.857954	1.01004
4.26_132.9787m/z	4.26	132.979	PDC	methanesulfonyl[({[(methyldisulfanyl)methyl]sulfanyl}methyl)sulfanyl]methane		0	64.1153	86.2962	26.1593	47.4407	102.831	85.6966	84.7639	36.1056	74.6867	79.456	0	148.976	103.257	66.4629	42.6957			44.1427	80.1831	47.5621	90.348	1.81645	1.07746	2.04673	0.160587	0.902504	0.176024	1.02178	0.635778	1.00849
15.18_107.0703m/z	15.18	107.07	PDC	Diethylene glycol		420.496	338.525	214.293	391.219	355.757	166.709	336.868	306.993	290.919	264.615	266.726	247.982	253.741	309.155	228.863	274.575			341.133	291.582	267.56	266.583	0.854745	0.784329	0.781465	0.458202	0.163956	0.176089	0.792234	0.970455	0.902182
0.99_150.9511m/z	0.99	150.951	PDC	6-Chloroimidazo[2,1-b][1,3]thiazole-5-carbaldehyde		0	829.807	622.688	1095.54	949.291	1392.76	1910.19	2299.31	1151.07	1604.36	1760.72	1741.54	717.129	809.159	1367.62	1585.51			637.008	1637.89	1564.42	1119.86	2.57122	2.45589	1.758	0.0375367	0.0145954	0.176147	1.24925	1.30538	1.00088
14.26_613.2770m/z	14.26	613.277	PDC	benzyl N-[1-({5-[(diaminomethylidene)amino]-2-[(4-methyl-2-oxo-2H-chromen-7-yl)amino]pentanoyl}carbamoyl)-2-phenylethyl]carbamate		4087.95	4598.5	4566.2	4758.27	4111.76	5056.23	4485.72	5370.53	6108.5	4859.95	6212.49	7113.93	3941.44	5016.7	6473.42	7691.27			4502.73	4756.06	6073.72	5780.71	1.05626	1.3489	1.28382	0.454764	0.0177517	0.176336	0.804271	1.23243	0.984393
0.69_234.0623m/z	0.69	234.062	PDC	(S)-N-Nitrosoanatabine		231.163	238.219	0	254.369	0	0	0	0	0	0	490.367	171.461	0	221.751	0	0			180.938	0	165.457	55.4377	0	0.914441	0.306391	0.0243101	0.909426	0.177061	1.23745	0.79397	0.848101
15.89_357.2033m/z	15.89	357.203	PDC	Alogliptin		1423.68	1939.07	1753.49	2533.58	3465.8	2514.5	2689.9	1776.33	1650.46	2664.72	3103.27	2260.07	2037.97	1890.45	2958.49	3435.66			1912.45	2611.63	2419.63	2580.64	1.36559	1.2652	1.34939	0.14517	0.237711	0.177423	1.0341	0.940504	0.95854
0.49_142.0350m/z	0.49	142.035	PDC	3,3,3-Trifluoropropanehydrazide		30585.4	15619.7	18205.3	14471.8	17332.9	13622.7	12780	14299.2	14220.3	12558.3	16267.3	12839.7	15058.4	16047.8	11906.9	12420.1			19720.6	14508.7	13971.4	13858.3	0.735716	0.708469	0.702734	0.223021	0.181101	0.177572	1.00312	1.01626	1.01503
0.63_332.7976m/z	0.63	332.798	PDC	aluminium(3+) ion calcium sodium oxosilanebis(olate)		4310.62	2869.34	2480.27	1421.14	1413.86	1639.2	1236.18	1248.57	2852.03	537.245	1332.88	526.661	2647.03	1409.49	1560.55	1383.38			2770.34	1384.45	1312.2	1750.11	0.499741	0.473661	0.631731	0.0618972	0.121976	0.178338	1.19254	1.08266	1.00448
17.84_423.3805m/z	17.84	423.38	PDC	2-amino-12,16-dimethylicosane-3,5,10,14,15-pentol		362.756	488.186	1077.69	540.565	0	507.367	419.18	323.217	739.187	0	0	0	1043.19	990.44	504.216	1493.15			617.299	312.441	184.797	1007.75	0.506142	0.299363	1.63251	0.165062	0.125517	0.1789	1.0315	0.975066	0.806906
0.57_708.5912m/z	0.57	708.591	PDC	2-hydroxy-N-(1,3,4-trihydroxyoctadecan-2-yl)tricosanamide		5074.63	4159.28	3737.9	3686.13	3139.09	3080.85	4064.31	3368.46	5988.7	4349.03	4394.45	3210.41	3478.71	4683.89	2067.5	2255.97			4164.49	3413.18	4485.65	3121.52	0.819591	1.07712	0.749556	0.104258	0.641423	0.179916	1.09124	0.780369	0.905623
8.47_199.1306m/z	8.47	199.131	PDC	His-Leu-Lys		576.966	529.392	4500.23	4856.96	714.455	924.454	1953.88	2467.56	561.704	325.587	435.669	740.674	521.675	513.469	784.303	1322.79			2615.89	1515.09	515.909	785.559	0.579186	0.197221	0.300303	0.417306	0.129769	0.18056	0.893557	1.01197	1.0062
15.54_327.1775m/z	15.54	327.178	PDC	Ser-Thr-Arg		1418.7	1732.03	1622.35	1467.78	1860.66	1446.78	1768.24	1760.59	1500.33	1922.25	2069.98	2220.42	1288.86	850.493	1728.24	1197.02			1560.22	1709.07	1928.24	1266.15	1.0954	1.23588	0.811524	0.244681	0.0747719	0.181144	0.828628	1.07169	0.80411
19.00_194.9959m/z	19	194.996	PDC	4,4'-Diamino[1,1'-biphenyl]-2,2'-disulfonic acid		0	0	256.267	110.651	0	260.668	131.462	0	0	0	0	0	0	0	0	0			91.7296	98.0324	0	0	1.06871	0	0	0.944669	0.181681	0.181681	0.770919	0.903238	0.926652
0.60_442.7223m/z	0.6	442.722	PDC	2-({1-[1-(2-{2-[2-(2-aminopropanamido)-3-hydroxybutanamido]-3-(1H-indol-3-yl)propanamido}-4-methylpentanoyl)pyrrolidine-2-carbonyl]pyrrolidin-2-yl}formamido)-5-[(diaminomethylidene)amino]pentanoic acid		37005.5	31956.1	24475.9	30543.5	40719	26367.5	26854.1	36283.7	30526.8	30310.7	30034.9	25477.5	36304.9	42357	34913.3	31285.2			30995.3	32556.1	29087.5	36215.1	1.05036	0.93845	1.16841	0.734259	0.527696	0.181896	0.790584	0.804639	0.919036
0.55_112.0136n	0.55	113.021	PDC	sodium 2-hydroxypropanoate		372.695	1446.05	1670.17	1194.44	721.65	1454.76	1968.16	2259.14	1410.32	1594.61	2592.67	1151.9	1900.13	1414.79	1263.39	2563.43			1170.84	1600.93	1687.38	1785.43	1.36734	1.44117	1.52492	0.36628	0.268554	0.182072	0.873704	0.952073	0.903701
13.87_213.1847m/z	13.87	213.185	PDC	Tri(propylene glycol) butyl ether		2179.13	1714.08	1629.88	1652.88	2179.92	1518.77	1493.85	1007.64	1578.34	1651.06	1554.98	1112.95	1950.89	1342.83	1437.09	1153.05			1793.99	1550.04	1474.33	1470.97	0.864019	0.821817	0.819941	0.406523	0.122863	0.182251	0.883966	1.0727	1.01058
1.78_406.3525m/z	1.78	406.353	PDC	2-amino-12,16-dimethylicosane-3,5,10,14,15-pentol		170203	164414	156108	157417	214766	180377	172932	178270	192020	177256	177198	168121	182248	174772	164833	161200			162036	186586	178649	170763	1.15151	1.10253	1.05386	0.0506261	0.0311741	0.18297	1.21792	1.24002	0.996676
19.34_159.0628m/z	19.34	159.063	PDC	(3S)-2-methylbutane-1,2,3,4-tetrol		31411	39386.1	36260.5	36183.7	24468.9	39702.7	36986	35044.1	29661.5	38225.4	30818.7	36873.6	38502	36870.6	39271.4	38961.6			35810.3	34050.4	33894.8	38401.4	0.950855	0.94651	1.07236	0.652657	0.504705	0.184806	0.812574	0.721155	0.993857
10.78_202.2164m/z	10.78	202.216	PDC	trans-2-Dodecen-1-ol		1800.15	1549.53	1613.11	1780.75	1886.99	1587.76	1596.9	1734.33	1489.56	1453.42	1580.91	1409.27	1276.59	1548.21	1736.05	1506.76			1685.88	1701.49	1483.29	1516.9	1.00926	0.879828	0.899767	0.87314	0.0303099	0.18492	0.742045	1.23441	0.944435
2.92_175.1328m/z	2.92	175.133	PDC	Tripropylene glycol		4905.7	3409.95	3619.48	2653.65	4014.25	2998.88	2809.39	2901.43	3766.41	2906.29	2459.23	2358.21	3120.23	3101.37	2837.6	2649.2			3647.19	3180.99	2872.54	2927.1	0.872173	0.787602	0.802562	0.425607	0.22115	0.185328	0.872213	1.01028	0.992545
10.95_183.1743m/z	10.95	183.174	PDC	8,8-dimethoxy-2,6-dimethyloctan-2-ol		422.614	145.439	289.756	210.519	305.183	354.175	280.249	373.323	367.616	288.741	367.894	309.654	280.541	318.289	462.146	462.277			267.082	328.233	333.476	380.813	1.22896	1.24859	1.42583	0.372061	0.332479	0.186811	0.844384	0.848894	0.942721
14.41_295.1667m/z	14.41	295.167	PDC	Tyr-Leu		3168.18	3041.07	3178.79	4203.13	7474.06	4626.2	5918.99	6449.28	4734.45	5750.43	4613.14	6376.28	4469.61	3359.14	3725.74	4227.32			3397.79	6117.13	5368.57	3945.45	1.80032	1.58002	1.16118	0.00584405	0.0076718	0.186987	1.3859	1.34502	0.873763
0.60_186.9119m/z	0.6	186.912	PDC	trisodium phosphate		1685.32	1621.09	1997.99	1531.16	2469.23	1503.42	2212.55	2025.38	1809.39	597.338	2102.29	1304.5	2708.95	1622.04	1689.7	2829.37			1708.89	2052.65	1453.38	2212.51	1.20116	0.850482	1.29471	0.182694	0.486589	0.187005	0.922086	0.660729	0.772362
0.94_236.9728m/z	0.94	236.973	PDC	6-Aminosaccharin		357.73	419.577	670.988	731.07	1605.04	1446.53	2487.4	1477.93	2446.07	1401.83	2372.84	1986.84	756.234	441.804	859.933	1184.97			544.841	1754.23	2051.89	810.736	3.2197	3.76604	1.48802	0.00372053	0.00106576	0.187158	1.37527	1.40224	0.909321
1.08_229.0185m/z	1.08	229.018	PDC	5-Pyrimidineacetic acid, 4-chloro-2-(methylthio)-, ethyl ester		6627.23	6898.79	6252.47	7739.19	6210.68	6256.46	8166.38	6819	6426.5	6265.42	5291.38	6547.61	6234.65	6583.05	6434.93	6333.93			6879.42	6863.13	6132.73	6396.64	0.997632	0.89146	0.929823	0.977515	0.13036	0.187232	0.457018	0.968576	0.816859
0.49_161.0658m/z	0.49	161.066	PDC	L-Valinamide		1817.44	1158.63	1782.74	1004.88	1431.75	981.074	1024.85	1004	1517.7	808.58	1205.53	940.41	1348.59	1089.98	751.537	1128.39			1440.92	1110.42	1118.05	1079.63	0.77063	0.775929	0.74926	0.210527	0.263765	0.188234	0.956369	0.810965	0.87624
11.33_155.0469m/z	11.33	155.047	PDC	O,O-Diethyl phosphate		340.8	468.59	420.219	318.868	295.102	317.852	222.816	80.3398	356.702	432.743	279.495	430.706	346.732	403.002	231.125	250.734			387.119	229.028	374.911	307.899	0.59162	0.968465	0.795358	0.0480945	0.816523	0.18864	1.22142	0.685448	0.945867
19.46_806.6474m/z	19.46	806.647	PDC	N-[(2S,3R,4E)-3-hydroxy-1-{[(2R,3R,4S,5S,6R)-3,4,5-trihydroxy-6-(hydroxymethyl)oxan-2-yl]oxy}octadec-4-en-2-yl]docosanamide		0	3174.22	2416.2	2226.42	2032.64	2279.27	3658.97	0	857.069	1016.04	756.115	0	9438.28	9374.4	861.083	2262.63			1954.21	1992.72	657.307	5484.1	1.0197	0.336354	2.8063	0.971042	0.121362	0.188956	0.586392	1.08695	0.888626
16.76_474.3162m/z	16.76	474.316	PDC	3-[(3-hydroxyheptadecanoyl)oxy]-4-(trimethylazaniumyl)butanoate		27099	20354.1	20753.5	20291.8	9629.75	18241.7	12285.2	19378.4	18896.5	18825.2	19610.2	15542.4	19691.2	17351.9	20330	20457.5			22124.6	14883.8	18218.6	19457.7	0.672726	0.823454	0.879459	0.045195	0.0847819	0.191334	1.18947	1.14166	0.961387
4.46_176.0740m/z	4.46	176.074	PDC	(2R)-2-amino-3-(butane-1-sulfinyl)propanoic acid		552.347	862.995	992.241	978.147	810.528	946.762	1112.2	968.338	895.693	904.07	783.86	1110.21	1204.7	1142.58	704.508	1336.4			846.433	959.458	923.458	1097.05	1.13353	1.091	1.29608	0.380442	0.553523	0.19285	0.884614	0.862012	0.83831
0.53_666.3613m/z	0.53	666.361	PDC	(2-{[(2R)-3-(acetyloxy)-2-{[(5Z)-7-[(1R,2R,3R)-3-hydroxy-2-[(1E,3S)-3-hydroxyoct-1-en-1-yl]-5-oxocyclopentyl]hept-5-enoyl]oxy}propyl phosphono]oxy}ethyl)trimethylazanium		1984.8	1773.07	2280.69	1276.51	1617.25	1311.72	1755.18	798.589	1747.48	1062.23	0	735.974	1405.08	0	859.367	2137.12			1828.77	1370.68	886.422	1100.39	0.749512	0.48471	0.601712	0.176952	0.0660394	0.193718	0.966146	1.17056	0.747103
11.05_214.1201m/z	11.05	214.12	PDC	Pestalotin		299.433	292.756	460.77	279.351	834.634	407.367	782.402	705.798	807.28	765.406	861.111	997.613	334.675	607.531	337.357	996.942			333.077	682.55	857.852	569.126	2.04922	2.57554	1.70869	0.0155969	0.000214148	0.195481	1.27838	1.44811	0.872823
19.31_134.0378m/z	19.31	134.038	PDC	2-sulfanylideneimidazolidin-4-one		48890.1	53791.7	47502.2	45920.5	40044.7	53122.1	49494.4	49488	45279.9	52636.2	46281.5	44885.3	53500.1	54387.1	50486.8	49647.3			49026.1	48037.3	47270.7	52005.3	0.979831	0.964195	1.06077	0.772859	0.506472	0.19652	0.794121	0.593256	0.998408
3.25_119.9982m/z	3.25	119.998	PDC	pyrrolidin-1-yl N,N-disulfanylcarbamate		504.619	1033.2	1512.99	1391.75	1275.76	953.178	1791.45	1107.5	962.067	1437.38	943.907	1219.32	1271.6	1921.77	1146.31	1839.96			1110.64	1281.97	1140.67	1544.91	1.15426	1.02704	1.39101	0.576796	0.91003	0.197323	0.705014	0.759255	0.896109
0.80_234.0622m/z	0.8	234.062	PDC	(S)-N-Nitrosoanatabine		850.354	154.534	0	336.173	0	0	0	0	304.621	263.61	0	0	0	0	0	222.18			335.265	0	142.058	55.5451	0	0.423717	0.165675	0.119786	0.376811	0.197604	1.06827	0.917242	0.984994
16.01_619.5019m/z	16.01	619.502	PDC	(5Z)-N-[(2S,3R,4E)-1,3-dihydroxyheptadec-4-en-2-yl]-7-[(1S,5R)-5-[(1E,3S)-3-hydroxyoct-1-en-1-yl]-4-oxocyclopent-2-en-1-yl]hept-5-enamide		680.763	0	564.35	1997.27	0	438.239	0	0	4449.26	4859.64	6826.77	6945.82	634.092	0	0	0			810.596	109.56	5770.37	158.523	0.13516	7.11867	0.195563	0.15942	0.00068778	0.198637	0.936571	1.43938	0.920024
1.03_177.0587m/z	1.03	177.059	PDC	(2R)-2-amino-3-(butane-1-sulfinyl)propanoic acid		922.058	732.036	707.526	864.192	412.617	570.631	487.174	877.617	989.821	623.132	437.162	676.222	1717.22	957.455	967.103	799.598			806.453	587.01	681.584	1110.34	0.727891	0.845163	1.37683	0.103589	0.3596	0.202241	1.08611	0.794297	0.970617
0.69_274.0141m/z	0.69	274.014	PDC	(2E)-3-[3-methoxy-4-(sulfooxy)phenyl]prop-2-enoic acid		1579.19	2081.52	1829.15	2018.22	1554	1192.04	2667.52	1936.52	1373.16	983.845	1946.48	2054.83	2538.64	2695.52	1404.03	2877.58			1877.02	1837.52	1589.58	2378.94	0.978957	0.846863	1.2674	0.910049	0.33688	0.202556	0.441573	0.824186	0.785516
12.30_820.4328m/z	12.3	820.433	PDC	1,4-bis(4-methoxyphenyl)-3-(3-phenylpropyl)azetidin-2-one		0	0	1884.85	0	0	913.258	1728.82	635.504	0	4347.74	1893.79	2680.5	1121.52	0	2354.93	3635.82			471.212	819.395	2230.51	1778.07	1.73891	4.73355	3.77339	0.577885	0.134722	0.203028	0.740805	0.935646	0.811914
10.93_262.2376m/z	10.93	262.238	PDC	2-(Dipentylamino)-2-(hydroxymethyl)-1,3-propanediol		109.861	617.687	641.983	557.874	343.776	906.968	756.226	910.839	397.519	806.737	703.375	889.39	705.591	901.778	852.062	416.598			481.851	729.452	699.255	719.007	1.51385	1.45119	1.49218	0.224938	0.235911	0.203218	1.00182	0.975848	0.899054
17.72_151.0816m/z	17.72	151.082	PDC	6,7-dihydro-3H-purin-2-amine		3111.1	3851.19	3464.66	4053.26	3576.34	3862.54	3801.56	3674.83	3134.73	3750.83	2300.06	3369.04	4727.85	3735.21	4188.7	3666.2			3620.05	3728.82	3138.67	4079.49	1.03005	0.867022	1.12692	0.636557	0.242563	0.203799	0.742429	0.910165	0.916901
0.61_329.1721m/z	0.61	329.172	PDC	N1-[3-(Benzyloxy)benzyl]-1H-tetrazole-1,5-diamine		1924.59	478.298	507.753	0	0	0	0	262.98	0	0	378.097	473.265	463.282	0	0	0			727.66	65.7451	212.84	115.82	0.0903514	0.2925	0.159168	0.166754	0.280194	0.205933	1.05263	0.88262	0.990679
0.49_160.9931m/z	0.49	160.993	PDC	Phorate sulfoxide		1311.08	1459.08	1197.83	1144.36	1163.93	928.751	954.214	780.953	1352.54	799.666	881.025	955.265	1019	1111.58	833.564	1385.89			1278.09	956.962	997.125	1087.51	0.748746	0.78017	0.850887	0.0224348	0.0934528	0.206163	1.28431	1.05741	0.897819
0.57_868.4913m/z	0.57	868.491	PDC	(2-aminoethoxy)[(2R)-2-{[(5Z,7Z,10Z,13Z,16Z,19Z)-4-hydroxydocosa-5,7,10,13,16,19-hexaenoyl]oxy}-3-[(5Z,8Z,11Z)-icosa-5,8,11-trienoyloxy]propoxy]phosphinic acid		2987.96	0	2583.25	1688.37	2783.7	2694.55	1315.71	1710.02	4527.33	2714.66	2971.66	1177.67	2111.49	3637.96	3760.54	2253.95			1814.9	2126	2847.83	2940.98	1.17141	1.56914	1.62047	0.695064	0.320468	0.206651	0.707229	0.748335	0.891561
16.56_531.1892m/z	16.56	531.189	PDC	3-methyl-3-nitroso-1-[(2S,3R,4R,5S,6R)-2,4,5-trihydroxy-6-(hydroxymethyl)oxan-3-yl]urea		445.061	472.196	544.189	983.222	364.407	558.918	812.296	1080.71	0	0	1375.59	867.273	487.363	898.288	940.273	1567.89			611.167	704.082	560.715	973.454	1.15203	0.91745	1.59278	0.658557	0.893855	0.206703	0.802046	0.79939	0.982492
3.57_158.0211m/z	3.57	158.021	PDC	(2,5-Dioxotetrahydrofuran-3-yl)acetic acid		379.622	456.225	549.029	482.471	640.323	641.305	561.424	552.417	679.768	531.65	609.551	394.386	670.473	625.812	490.187	443.978			466.836	598.867	553.839	557.613	1.28282	1.18637	1.19445	0.021175	0.263156	0.20753	1.29391	0.811248	0.929249
12.17_267.1758m/z	12.17	267.176	PDC	4-methyl-2-[(1R)-1-phenyl-3-[(propan-2-yl)amino]propyl]phenol		159.714	319.228	351.183	204.259	84.8277	0	0	0	640.737	326.953	318.478	314.615	329.039	102.972	107.288	73.2949			258.596	21.2069	400.196	153.148	0.0820079	1.54757	0.59223	0.00326354	0.175848	0.207618	1.39251	0.969122	0.996555
0.67_278.0401n	0.67	279.047	PDC	4,4'-Difluorobiphenyl-2,2'-dicarboxylic acid		50206.5	67197.2	53983.9	46457.9	117907	117639	93579.3	70564.3	89892.3	82491.2	63428.7	46800.4	79991.9	75442.9	52850.4	55711.5			54461.4	99922.4	70653.2	65999.2	1.83474	1.29731	1.21185	0.00975468	0.181272	0.209393	1.35614	1.00046	0.96376
0.91_196.1001m/z	0.91	196.1	PDC	Val-Thr-Lys		87799.9	72685.4	68646.1	68948.8	122294	102609	99444.5	101634	102580	100164	98705	95824.4	87044.5	80865.8	77954	79924.6			74520	106496	99318.3	81447.2	1.42909	1.33277	1.09296	0.00374581	0.00194643	0.20945	1.4081	1.4112	0.993423
0.65_266.1149m/z	0.65	266.115	PDC	19-(furan-3-yl)-11-hydroxy-9,9,13,20-tetramethyl-5,17-dioxo-4,8,15,18-tetraoxahexacyclo[11.9.0.0Â²,â·.0Â²,Â¹â°.0Â¹â´,Â¹â¶.0Â¹â´,Â²â°]docosan-12-yl acetate		8333.88	3722.27	5783.41	7378.03	14450.9	12225.1	4616.98	9804.53	7473.96	6991.69	11440.9	8003.41	12229.7	7378.41	10958.7	5279			6304.4	10274.4	8477.49	8961.44	1.62972	1.34469	1.42146	0.140651	0.178594	0.209763	0.976359	1.0273	0.963442
19.46_130.0630n	19.46	131.07	PDC	4-Methyl-2-oxovaleric acid		34958.5	36589.8	33644.6	30008.6	26223.9	38111.5	36577.4	34889.4	30428	38476.2	33448.6	30992.1	37028.6	37326.3	38346.7	32872.2			33800.4	33950.5	33336.2	36393.4	1.00444	0.986268	1.07672	0.961758	0.847246	0.210286	0.776629	0.381241	0.898369
1.22_113.0233m/z	1.22	113.023	PDC	buta-1,2,3-triene-1,4-dione		2103.63	2016.34	2370.04	1977.79	2551.56	2804.28	2837.58	2614.98	2540.96	2536.97	2589.14	2532.37	2154.28	2257.39	2340.68	2254.06			2116.95	2702.1	2549.86	2251.6	1.27641	1.2045	1.06361	0.00204212	0.00286673	0.211313	1.42761	1.35157	0.739623
18.60_238.0816n	18.6	239.089	PDC	3-(2-amino-6-oxo-6,7-dihydro-1H-purin-7-yl)-2-hydroxypropanamide		689982	764958	735442	700388	520499	778719	704592	682102	652603	755375	619452	689712	768525	765535	745704	723262			722693	671478	679286	750756	0.929133	0.939937	1.03883	0.403717	0.246376	0.21146	0.899299	0.886331	0.985766
2.67_146.1257m/z	2.67	146.126	PDC	Dioctylphosphinic acid		589.798	553.598	465.208	438.781	599.493	498.604	498.92	455.394	617.714	511.196	293.43	248.057	493.549	501.133	358.601	419.83			511.846	513.103	417.599	443.278	1.00245	0.815868	0.866038	0.979553	0.359472	0.212027	0.764272	0.89487	0.967794
1.78_392.3367m/z	1.78	392.337	PDC	2,15-dimethyl-14-(6-methylheptan-2-yl)tetracyclo[8.7.0.0^{2,7}.0^{11,15}]heptadec-7-en-5-yl 15-(3-methyl-5-pentylfuran-2-yl)pentadecanoate		89203.5	87975.3	81062.6	80385	113557	92828.1	90231	91578.5	101137	91819.2	92930.6	81997.9	93173.3	89261.4	87004.6	85157.5			84656.6	97048.5	91971.3	88649.2	1.14638	1.0864	1.04716	0.0837554	0.15823	0.213064	1.15803	1.04914	0.991722
4.08_109.9842m/z	4.08	109.984	PDC	tetranitromethane		1128.37	1006.68	1064.71	1371.46	1096.79	1094.93	1033.99	1460.06	1130.96	1074.85	1018.73	1093.28	1027.74	1033.74	1098.69	920.435			1142.8	1171.44	1079.46	1020.15	1.02506	0.944568	0.892675	0.827838	0.476816	0.214003	0.670537	0.689703	0.880593
1.47_266.0138m/z	1.47	266.014	PDC	5-[3-(Difluoromethoxy)phenyl]-1,3,4-oxadiazol-2-amine		907.304	912.084	1004.74	1170.05	895.778	703.557	428.864	1095.42	1047.98	1135.99	1072.16	1352.59	975.234	1200.82	1041.46	1388.03			998.543	780.904	1152.18	1151.39	0.782043	1.15386	1.15306	0.209167	0.148226	0.216273	0.904075	1.07533	0.931107
2.28_129.0145m/z	2.28	129.014	PDC	[(4-Methoxybenzyl)sulfanyl]acetic acid		26.4101	136.613	161.397	159.901	142.057	85.2443	0	108.292	84.4541	119.376	93.4205	88.3023	52.5812	115.917	77.9033	36.5576			121.08	83.8984	96.3881	70.7399	0.692916	0.796069	0.58424	0.431636	0.482812	0.21628	0.812264	0.848904	0.916495
10.22_265.1885m/z	10.22	265.188	PDC	(3R)-3-[(2-methylpropanoyl)oxy]-4-(trimethylazaniumyl)butanoate		559.331	903.196	878.988	815.16	218.629	403.037	287.611	0	1219.45	1289.09	1561.94	1363.23	716.875	740.7	438.77	679.76			789.169	227.319	1358.43	644.026	0.288049	1.72134	0.816082	0.00284253	0.00188724	0.216634	1.41764	1.41152	0.898023
14.08_283.1878m/z	14.08	283.188	PDC	L-Histidinol		3968.65	1729.78	2826.71	2971.89	4689.24	2953.39	2215.42	3032.46	2963.21	3046.8	2995.45	3211.23	1761.71	2580.35	2196.51	2267.72			2874.26	3222.63	3054.17	2201.57	1.1212	1.0626	0.765963	0.633966	0.710108	0.217463	0.763573	0.789493	0.972093
13.36_198.1851m/z	13.36	198.185	PDC	2-(Hydroxymethyl)-2-(octylamino)-1,3-propanediol		834.012	320.904	344.576	171.272	875.966	594.374	634.933	408.463	650.941	512.834	514.313	440.215	128.058	133.718	255.717	319.274			417.691	628.434	529.576	209.192	1.50454	1.26786	0.500829	0.269167	0.48545	0.217828	0.975122	0.871302	0.947985
19.46_233.0481m/z	19.46	233.048	PDC	2-(3-Thienylmethyl)malonic acid		61404	67792.4	58774.4	56861.1	41420.6	64364	62238.4	58996.2	52459.3	64122	58004.7	54831.2	68786.7	65824.9	64608.3	61258.7			61208	56754.8	57354.3	65119.7	0.927245	0.93704	1.06391	0.467847	0.309684	0.218693	0.870317	0.695437	0.97842
4.18_161.0597m/z	4.18	161.06	PDC	2-Methoxycinnamic acid		361.941	332.387	163.363	255.773	320.058	93.1083	171.358	285.833	250.872	153.622	294.667	371.847	332.659	415.612	283.239	369.966			278.366	217.589	267.752	350.369	0.781666	0.96187	1.25866	0.409575	0.872903	0.219454	0.898113	0.429788	0.93739
4.18_120.0444m/z	4.18	120.044	PDC	Phenyl isocyanate		370.98	333.727	313.474	315.836	341.398	344.669	289.594	292.474	340.05	262.381	426.654	313.378	333.742	362.148	346.186	393.01			333.504	317.034	335.616	358.772	0.950615	1.00633	1.07576	0.443128	0.956147	0.219961	0.822036	0.756409	0.968617
0.60_463.7729m/z	0.6	463.773	PDC	(2S)-2-amino-3-({[(2R)-2-({7-[(1R,2R,3R,5S)-3,5-dihydroxy-2-[(1E,3S)-3-hydroxyoct-1-en-1-yl]cyclopentyl]-6-oxoheptanoyl}oxy)-3-[(7Z,10Z,13Z,16Z)-docosa-7,10,13,16-tetraenoyloxy]propoxy](hydroxy)phosphoryl}oxy)propanoic acid		1284.88	1637.98	1636.51	1180.32	588.227	543.093	1533.8	1330.26	1265.24	1925.32	565.641	1204.25	0	618.565	1628.4	1370.99			1434.92	998.846	1240.11	904.489	0.696098	0.864237	0.63034	0.170523	0.542943	0.221069	0.929268	0.792994	0.868149
15.30_349.2347m/z	15.3	349.235	PDC	1-(tert-butylamino)-3-[2-(6-hydrazinylpyridazin-3-yl)phenoxy]propan-2-ol		943.577	1528.67	753.075	1098.43	1106.86	1515.56	708.053	976.801	969.452	565.106	1345.74	700.995	674.399	600.951	998.965	986.057			1080.94	1076.82	895.322	815.093	0.996188	0.828282	0.75406	0.986616	0.465896	0.221508	0.680392	0.831261	0.851145
10.06_207.1355m/z	10.06	207.136	PDC	.delta.-Undecalactone		22276.3	14665.5	16732.7	16431.5	16958.6	15197.6	15008.5	15027.7	15554.2	14202.9	13935.4	15322.7	15370.7	15551.6	15104	15075.5			17526.5	15548.1	14753.8	15275.4	0.887118	0.841798	0.871561	0.292255	0.153173	0.221801	0.950529	1.05953	0.992023
14.84_335.2189m/z	14.84	335.219	PDC	Pro-Val-Arg		2564.76	2217.92	1989.13	2125.03	2633.42	1989.11	2071.77	1766.69	2156.75	2187.22	2418.4	2230.16	2249.46	2089.66	1307.16	1941.64			2224.21	2115.25	2248.13	1896.98	0.95101	1.01075	0.852878	0.640286	0.866331	0.22202	0.793149	0.769234	0.854491
0.84_219.0164m/z	0.84	219.016	PDC	N-(3-Chloro-4-fluorophenyl)-N'-methylthiourea		66420	58336.3	67417.4	67580.8	101341	91795	90037	99455.3	92831.2	89544.1	104436	98294.5	64342.3	70577.7	67008.4	77150.4			64938.6	95657.1	96276.5	69769.7	1.47304	1.48258	1.07439	0.000133561	0.000211598	0.222299	1.49425	1.45687	0.911441
17.87_136.9696m/z	17.87	136.97	PDC	3-Cyano-2-thiophenecarboxylic acid		419.721	378.431	564.464	388.096	202.806	316.235	606.017	205.36	374.079	437.748	789.31	272.956	505.508	505.343	514.576	466.067			437.678	332.604	468.523	497.873	0.759929	1.07047	1.13753	0.352423	0.806052	0.224964	0.793154	0.635598	0.786399
15.54_150.9900m/z	15.54	150.99	PDC	1-oxo-2,4,5-trioxa-1lambda5-phosphabicyclo[1.1.1]pentane-3-carbonitrile		625.043	629.562	456.406	492.181	907.797	562.53	599.379	452.181	516.797	658.08	475.644	456.431	553.619	311.512	486.73	481.747			550.798	630.472	526.738	458.402	1.14465	0.956318	0.83225	0.486083	0.719391	0.225139	0.843215	0.56618	0.78744
11.99_253.1408m/z	11.99	253.141	PDC	(1R,2S,5R)-2-Isopropyl-5-methylcyclohexyl 2,2-dihydroxyacetate		9004.61	6860.06	6698.36	6709.7	7236.32	6172.31	5759.98	5730.47	6772.66	6819.4	6687.33	7561.19	7133.05	6437.32	5894.85	6478.41			7318.18	6224.77	6960.15	6485.91	0.850589	0.951076	0.886273	0.150845	0.571589	0.226524	1.06814	0.78637	0.972752
0.06_188.9785m/z	0.06	188.978	PDC	3-[(methylsulfanyl)methyl]thiophene		161.605	118.48	69.0249	307.514	134.251	81.4883	202.655	84.9955	69.3227	242.842	258.995	151.62	249.38	442.326	282.769	127.317			164.156	125.847	180.695	275.448	0.766633	1.10075	1.67796	0.537963	0.815036	0.227378	0.551942	0.638671	0.717593
19.46_80.0495m/z	19.46	80.0495	PDC	3-hydroxypent-4-enenitrile		6920.64	8093.84	7368.48	6129.59	5769.29	8283.7	7736.06	6974.53	6596.48	7923.69	7734.29	6633.14	7934.62	8461.03	7686.22	7106.17			7128.14	7190.9	7221.9	7797.01	1.0088	1.01315	1.09384	0.929727	0.868313	0.228073	0.766687	0.562315	0.935955
0.63_104.9923m/z	0.63	104.992	PDC	acetic acid		860.399	534.63	828.741	657.254	1368.24	999.336	1108.17	995.81	1270.59	1174.28	887.674	797.472	1305.93	1092.13	805.625	603.739			720.256	1117.89	1032.5	951.856	1.55207	1.43352	1.32155	0.0140244	0.061827	0.228177	1.32983	1.12523	0.946502
0.55_84.0250m/z	0.55	84.025	PDC	1-nitrosopyrrolidine-2-carboxylic acid		124.924	278.026	57.0685	152.683	129.25	92.2705	74.5817	128.116	150.26	106.08	112.298	97.3457	121.53	107.018	34.6064	81.2624			153.175	106.054	116.496	86.1042	0.692373	0.760538	0.562128	0.365612	0.470716	0.228259	0.913904	0.626074	0.884637
19.31_216.0973n	19.31	217.105	PDC	({4,6-bis[(hydroxymethyl)amino]-1,3,5-triazin-2-yl}amino)methanol		1.2426e+06	1.35877e+06	1.2886e+06	1.25949e+06	1.00423e+06	1.38415e+06	1.24958e+06	1.23848e+06	1.18589e+06	1.33273e+06	1.13849e+06	1.22924e+06	1.35821e+06	1.3339e+06	1.3204e+06	1.29239e+06			1.28736e+06	1.21911e+06	1.22159e+06	1.32622e+06	0.946981	0.948906	1.03018	0.442136	0.225605	0.229812	0.876122	0.884258	0.982832
17.50_383.2037m/z	17.5	383.204	PDC	Glu-Pro-Arg		3796.95	3880.93	4972.58	2837.01	2380.65	5577.11	3908.55	4438.86	2710.48	3359.21	3315.66	3697.38	3911.26	3285.36	1471.68	3186.06			3871.87	4076.29	3270.68	2963.59	1.0528	0.84473	0.765416	0.805552	0.259238	0.230684	0.707458	0.734608	0.79919
10.04_293.1357m/z	10.04	293.136	PDC	His-His		6775.28	4107.25	4309.37	4797.86	5012.75	4464.37	3919.11	2969.35	4109.71	4361.67	3828.17	4267.42	4149.57	4309.38	4402.14	3800.62			4997.44	4091.39	4141.74	4165.43	0.818698	0.828773	0.833512	0.272255	0.217506	0.23098	0.932853	1.02519	0.984362
12.14_323.1463m/z	12.14	323.146	PDC	4-[5-(6-amino-9H-purin-9-yl)-3,4-dihydroxyoxolan-2-yl]butanamide		1691.92	1561.6	980.79	1787.06	2056.59	1636.66	2118.57	1552.45	2219.26	1783.33	1929.62	1633.9	2226.3	1694.61	1522.78	1828.45			1505.34	1841.07	1891.53	1818.03	1.22302	1.25654	1.20772	0.196561	0.129353	0.231342	0.85539	0.962637	0.749799
19.31_183.0628m/z	19.31	183.063	PDC	3-Methyladipic acid		84714.9	93380.6	85934.8	79368.5	66450.5	90928.7	88176.8	83229.1	73575.4	90162.2	82910	83077.1	88756.9	96684.7	89933.7	87024.8			85849.7	82196.3	82431.2	90600	0.957444	0.96018	1.05533	0.577085	0.472593	0.232622	0.832895	0.520474	0.926338
1.17_190.9422m/z	1.17	190.942	PDC	1-methyl-3-(prop-1-en-1-yl)trisulfane		2865.87	2484.04	1564.12	1910.5	2151.64	1940.61	1890.87	1440.11	1698.89	1758.94	1646.17	1727.5	1490.15	1800.6	2120.04	1726.5			2206.13	1855.81	1707.87	1784.32	0.841202	0.774148	0.808802	0.324802	0.138138	0.233189	0.896836	1.01172	0.913232
15.76_277.2136m/z	15.76	277.214	PDC	cis-9-Hexadecenoic acid		11171.6	13911.7	9862.96	9616.06	22276.2	18386.2	14689.4	12177	14320	16294.4	13827.9	10160.7	15277.9	10607.4	13304.4	12672.4			11140.6	16882.2	13650.7	12965.5	1.51538	1.22532	1.16381	0.054898	0.171031	0.233217	1.20917	0.966621	0.849376
0.75_318.0946m/z	0.75	318.095	PDC	Ethyl 4-hydroxy-7-(trifluoromethyl)quinoline-3-carboxylate		3554.95	3067.34	2410.83	3444.59	5417.52	4435.61	2291.86	5247.47	1001.1	1300.05	309.665	882.106	3710.61	3201.73	3189.69	4679.57			3119.43	4348.12	873.232	3695.4	1.39388	0.279933	1.18464	0.158513	0.000502655	0.233482	0.954396	1.43468	0.781566
0.49_146.0298m/z	0.49	146.03	PDC	propan-2-yl 3-(4-iodophenyl)-8-methyl-8-azabicyclo[3.2.1]octane-2-carboxylate		8366.33	4108.37	3873.29	4186.67	4837.22	3644.31	3496.68	3166.91	4249.36	3849.26	3962.45	3918.45	3689.07	3844.88	3729.75	3541.24			5133.67	3786.28	3994.88	3701.23	0.737539	0.778173	0.720973	0.281724	0.333595	0.233528	0.957137	0.949673	0.989199
19.39_137.9544m/z	19.39	137.954	PDC	1H,3H-Thieno[3,4-c]furan-1,3-dione		2407.17	1331.92	1204.18	1387.93	1671.22	1593.54	2089.74	2190.06	1871.03	1516.74	1636.35	1325.53	2164.58	2008.93	1661.83	2076.51			1582.8	1886.14	1587.41	1977.96	1.19165	1.00291	1.24966	0.372519	0.988246	0.233775	0.913547	0.817253	0.959559
16.34_371.3268m/z	16.34	371.327	PDC	1-hexadecanoylpyrrolidine-2-carboxylic acid		0	0	1108.85	0	438.663	833.184	0	313.167	238.11	972.511	305.757	711.573	506.125	475.561	818.294	870.681			277.212	396.253	556.988	667.666	1.42943	2.00925	2.40851	0.727871	0.425131	0.23478	0.597067	0.714425	0.771265
15.30_390.2975m/z	15.3	390.298	PDC	Prostaglandin F2.alpha. dimethylamine		2696.33	1869.13	2066.15	2460.65	235.955	162.453	258.246	194.954	7144.87	10171.9	8726.5	8657.12	1262.14	1213.54	2168.45	2485.15			2273.06	212.902	8675.1	1782.32	0.0936629	3.81648	0.784105	3.46793e-05	6.08887e-05	0.234819	1.51145	1.46926	0.909122
0.67_216.0631m/z	0.67	216.063	PDC	Phenaceturic acid		2206.35	3418.23	2972.52	2398.01	4025.86	3715.49	3734.83	3530.53	5558.56	4925.03	5103.22	3846.15	3780.34	3050	2858.96	3108.67			2748.78	3751.68	4858.24	3199.49	1.36485	1.76742	1.16397	0.0144108	0.00359088	0.235011	1.30677	1.38167	0.968012
10.22_857.2708m/z	10.22	857.271	PDC	2-{[6-({6-[4-(2H-1,3-benzodioxol-5-yl)-hexahydrofuro[3,4-c]furan-1-yl]-2H-1,3-benzodioxol-5-yl}oxy)-3,4-dihydroxy-5-{[3,4,5-trihydroxy-6-(hydroxymethyl)oxan-2-yl]oxy}oxan-2-yl]methoxy}-6-(hydroxymethyl)oxane-3,4,5-triol		0	0	0	3526.56	0	0	0	0	0	577.954	528.066	4961.02	0	2686.85	3356.42	12168.8			881.639	0	1516.76	4553.01	0	1.72039	5.16426	0.355918	0.677416	0.235272	0.77595	0.768966	0.920456
0.49_157.0095m/z	0.49	157.01	PDC	5-Azacytosine		817.025	460.666	197.361	538.544	743.122	333.679	375.766	122.317	477.859	335.047	498.4	335.377	365.807	484.879	238.957	148.712			503.399	393.721	411.671	309.589	0.782125	0.817783	0.614997	0.56752	0.522156	0.235872	0.754777	0.84278	0.892105
14.23_343.2451m/z	14.23	343.245	PDC	nonane-1-thiol		2858.76	2114.72	2655.12	2992.19	2102.86	2990.67	2436.1	3283.87	2884.08	2584.53	3119.31	3335.2	3006.79	2492.36	3063.28	3825.6			2655.2	2703.38	2980.78	3097.01	1.01815	1.12262	1.1664	0.888357	0.242846	0.236263	0.580202	0.938683	0.861202
11.56_258.2062m/z	11.56	258.206	PDC	2,2,6,6-Tetramethyl-4-piperidinyl 2-methylacrylate		3200.75	3321.77	3645.11	4448.29	1272.92	1432.11	1347.69	1781.37	4683.77	4698.95	4585.73	5188.61	2977.86	3428.77	3097.83	3493.5			3653.98	1458.52	4789.27	3249.49	0.39916	1.3107	0.889301	0.00034814	0.0108281	0.236505	1.47792	1.31862	0.907969
0.82_118.0626m/z	0.82	118.063	PDC	2-Hydroxy-2-methylbutyric acid		2264.54	1489.69	1923.42	1649.03	2698.23	2855.58	2729.35	2191.4	2449.64	2055.51	1891.73	2053.22	1779.25	2357.77	1913.15	2694.23			1831.67	2618.64	2112.53	2186.1	1.42965	1.15333	1.1935	0.0126776	0.224095	0.237013	1.33759	0.956442	0.883291
5.68_120.0444m/z	5.68	120.044	PDC	Phenyl isocyanate		498.759	446.906	434.348	413.644	588.619	536.342	500.727	509.26	489.307	361.217	529.011	330.737	397.518	463.079	297.219	426.361			448.414	533.737	427.568	396.044	1.19028	0.953511	0.883211	0.019131	0.699663	0.237539	1.30682	0.775514	0.82114
18.06_560.5013m/z	18.06	560.501	PDC	N-[(2S,3R,4E)-1,3-dihydroxyoctadec-4-en-2-yl]hexadecanamide		14277.5	14015.7	19143.6	18315.3	9189.95	13624.1	15015.2	14752.9	7669.13	12661.2	9786.22	10945.1	19603.7	15658.8	18484.9	21407.3			16438	13145.5	10265.4	18788.7	0.799702	0.624491	1.143	0.133874	0.0108652	0.238932	1.09315	1.30515	0.886911
0.09_161.0597m/z	0.09	161.06	PDC	2-Methoxycinnamic acid		403.251	343.695	363.222	340.802	483.973	500.773	382.823	350.859	400.456	437.901	297.49	343.842	373.07	357.59	198.497	302.999			362.742	429.607	369.922	308.039	1.18433	1.01979	0.849195	0.142963	0.840269	0.240777	1.05121	0.761921	0.806764
18.31_137.9984m/z	18.31	137.998	PDC	2-methyl-2,3-dihydro-1,2-thiazol-3-one		122391	136954	134306	128470	105186	142618	131038	124117	117498	139389	116559	125760	137470	135366	136921	130908			130530	125740	124802	135166	0.963299	0.956112	1.03551	0.592835	0.391007	0.241276	0.829996	0.761473	0.958497
14.00_371.2765m/z	14	371.276	PDC	decane-1-thiol		2511.05	2379.89	2914.41	2210.09	3049.3	2345.89	2162.81	3051.76	2537.33	2564.34	3127.8	2746.15	2370.24	2433.43	2130.03	2224.09			2503.86	2652.44	2743.9	2289.45	1.05934	1.09587	0.914368	0.61102	0.280892	0.241806	0.501196	0.739697	0.738956
0.67_316.0790m/z	0.67	316.079	PDC	Tosyl-L-lysyl-chloromethane		4669.79	12368.9	12906.9	6482.29	6008.94	14356	16151.5	8090.12	5030.8	2776.61	4061.66	1052.46	21324	5994.49	11308.7	19095.2			9106.95	11151.7	3230.38	14430.6	1.22452	0.354716	1.58457	0.54623	0.0397794	0.241936	0.777494	1.22839	0.797287
1.78_132.0923m/z	1.78	132.092	PDC	1-benzylguanidine		1884.94	2559.04	1120.18	0	1128.24	1400.12	3831.21	1707.46	1016.25	2382.59	2583.98	0	1301.38	935.747	0	0			1391.04	2016.76	1495.7	559.283	1.44982	1.07524	0.402061	0.47708	0.902518	0.242248	0.653334	0.651296	0.984042
19.46_284.9099m/z	19.46	284.91	PDC	4-Iodo-3-(trifluoromethyl)-1H-pyrazole		274852	305894	281461	257220	210320	300617	269925	280259	245493	301074	272102	255831	297626	309427	284798	287289			279857	265280	268625	294785	0.947915	0.959867	1.05334	0.529651	0.502898	0.243145	0.844713	0.559524	0.962654
0.91_263.9714m/z	0.91	263.971	PDC	[(2-hydroxy-6-sulfanyl-9H-purin-9-yl)oxy]phosphonic acid		1415.34	2271.97	1982.58	2432.89	4646.51	4799.53	4896.53	5880.26	4725.09	4890.92	5067.86	5934.32	1846.11	2487.15	2390.87	3531.94			2025.7	5055.71	5154.55	2564.02	2.49579	2.54458	1.26575	0.00014896	0.000109417	0.244464	1.49607	1.46844	0.951964
19.44_170.0919n	19.44	171.099	PDC	{N-[(1-oxopropan-2-ylidene)amino]carbamimidamido}methanimidamide		493656	546220	515434	497028	382633	561838	502717	480554	468784	540801	445846	481586	542421	535945	527383	515509			513085	481936	484254	530315	0.93929	0.94381	1.03358	0.456852	0.266842	0.244932	0.872228	0.84423	0.975013
1.76_132.1113m/z	1.76	132.111	PDC	2-Butoxyethanol		1734.42	5304.67	4189.84	4071.04	1708.83	5337.99	3396.99	5644.74	4267.01	3461.78	3568.08	3341.89	7105.48	4415.14	3049.69	7390.43			3824.99	4022.14	3659.69	5490.18	1.05154	0.956784	1.43535	0.873367	0.838856	0.245478	0.745589	0.772417	0.810522
4.13_170.9903m/z	4.13	170.99	PDC	2-oxoacetic acid		141.249	87.1802	199.73	52.9829	216.715	121.888	173.628	80.6031	133.735	78.8611	84.6743	87.5332	234.658	61.8704	210.134	252.925			120.285	148.208	96.2008	189.897	1.23214	0.799771	1.57872	0.546977	0.511401	0.245791	0.733588	0.577204	0.709237
1.05_228.9957m/z	1.05	228.996	PDC	(4-cyanophenoxy)(methoxy)sulfanylidenephosphinous acid		1705.3	1915.11	1096.67	1375.81	1586.3	1605	1479.49	1721.86	1218.45	1566.42	881.113	943.187	1132.25	1485.99	767.957	1444.49			1523.22	1598.16	1152.29	1207.67	1.0492	0.756483	0.79284	0.702602	0.171137	0.245978	0.79849	0.91645	0.906293
0.49_189.0468m/z	0.49	189.047	PDC	1-methyl-3-{2-[(1-methyl-1H-1,3-benzodiazol-2-yl)sulfanyl]ethyl}-2,3-dihydro-1H-1,3-benzodiazole-2-thione		653.779	1213.88	1063.74	693.793	672.157	424.745	873.272	475.288	1015.62	626.538	723.791	635.215	1026.09	582.539	538.69	545.031			906.298	611.366	750.292	673.088	0.674575	0.827865	0.742678	0.136738	0.38178	0.246347	0.931242	0.907164	0.969115
6.89_174.0609m/z	6.89	174.061	PDC	N-(diaminomethylidene)-3-methanesulfonyl-4-(piperidin-1-yl)benzamide		41.7065	44.8169	84.1749	0	75.4624	0	121.99	40.0154	0	31.4731	44.4842	108.1	0	39.0073	29.5481	0			42.6746	59.367	46.0145	17.1388	1.39116	1.07826	0.401617	0.611091	0.910479	0.247482	0.414776	0.321955	0.703575
16.09_353.6820m/z	16.09	353.682	PDC	(Z)-N-{1-[(8Z,11E,13E)-10-(butan-2-yl)-8,11-dihydroxy-16-methoxy-2-oxa-6,9,12-triazatricyclo[13.3.1.0Â³,â·]nonadeca-1(18),8,11,13,15(19),16-hexaen-6-yl]-4-methyl-1-oxopentan-2-yl}-2-(dimethylamino)-3-phenylpropimidic acid		1307.36	5353.39	2321.23	5268.59	5446.39	5625.35	6035.27	4391.45	8772.94	10922.3	10265.9	9586.04	2128.85	1089.3	1541.38	3556.64			3562.64	5374.62	9886.79	2079.04	1.5086	2.77513	0.583567	0.147009	0.00137793	0.248818	1.0132	1.40054	0.848106
16.71_157.0713m/z	16.71	157.071	PDC	2-Imino-4-methylpiperidine		182.845	143.663	143.913	205.647	140.671	215.928	118.592	0	0	176.448	0	208.965	384.91	197.092	171.576	189.387			169.017	118.798	96.3533	235.741	0.702874	0.570081	1.39478	0.329087	0.257425	0.249148	0.808961	0.918655	0.888401
1.03_424.3087m/z	1.03	424.309	PDC	N-Stearoyltaurine		7623.35	5687.24	3066.16	5255.45	4328.61	3523.41	3937.25	5102.78	4096.61	4646.95	3061.44	4293.95	4545	4305.2	3296.95	4495.18			5408.05	4223.01	4024.74	4160.58	0.780875	0.744212	0.769331	0.278067	0.213924	0.250048	0.946657	0.937613	0.900074
0.57_792.4709m/z	0.57	792.471	PDC	[(2S)-2,3-dihydroxypropoxy][(2R)-3-[(9Z)-hexadec-9-enoyloxy]-2-{[(5Z,7Z,10Z,13Z,16Z,19Z)-4-hydroxydocosa-5,7,10,13,16,19-hexaenoyl]oxy}propoxy]phosphinic acid		12360.4	8910.92	5058.44	8770.01	11361.8	7817.65	10324.9	10855.6	9098.82	8992.51	7625.38	9179.32	10141	14681.6	10491.2	9472.78			8774.95	10090	8724.01	11196.7	1.14986	0.994194	1.27598	0.465043	0.974618	0.250056	0.841465	0.683382	0.87143
8.97_245.0480m/z	8.97	245.048	PDC	sulfo 4-phenylbutanoate		180.181	78.7456	283.873	0	390.922	287.292	68.7586	195.773	493.131	329.291	66.1086	84.3224	661.255	232.582	163.373	168.968			135.7	235.686	243.213	306.545	1.73682	1.79229	2.25899	0.319373	0.40386	0.250283	0.806461	0.847431	0.941561
15.94_337.2710m/z	15.94	337.271	PDC	Methyl 12-hydroxystearate		59076.6	78965.4	63772.9	68776	74875	73652.4	69885.4	63536.9	47964.7	59440.1	56452.3	53359.1	76281.5	63207.7	78847.4	82923.6			67647.7	70487.4	54304.1	75315.1	1.04198	0.802748	1.11334	0.588109	0.0348857	0.250312	0.798271	1.18014	0.802366
19.46_158.9516m/z	19.46	158.952	PDC	5H-1,2.lambda.-6-oxathiole-2,2-dione		3791.79	3836.29	2616.68	2323.16	2970.8	3962.99	3500.08	3699.95	3534.41	3233.35	3436.98	2856.99	3721.82	3377.38	4000.39	3565.92			3141.98	3533.45	3265.43	3666.38	1.12459	1.03929	1.1669	0.413259	0.778891	0.25245	0.897789	0.768373	0.88271
14.08_349.1982m/z	14.08	349.198	PDC	2,3-Dinor-11.beta.-prostaglandin F2.alpha.		1482.46	1015.06	2241.58	1998.26	1891.01	1603.19	1231.42	1604.3	1707.35	1429.42	1560.33	1757.77	1390.67	1028.87	1454.38	1394.98			1684.34	1582.48	1613.72	1317.22	0.939525	0.95807	0.782042	0.749851	0.811542	0.252881	0.701411	0.517982	0.941917
3.59_163.1117m/z	3.59	163.112	PDC	3-Cyclohexyl-3-oxopropanoic acid ethyl ester		586.301	547.621	525.37	406.358	558.545	487.626	608.558	525.347	575.129	621.726	565.332	537.953	580.584	424.796	374.223	367.506			516.413	545.019	575.035	436.777	1.05539	1.11352	0.845791	0.561056	0.217227	0.25291	0.641981	0.935748	0.965463
17.50_347.1827m/z	17.5	347.183	PDC	2-[6-(cyclopentylamino)-8-(methylamino)-9H-purin-9-yl]-5-(hydroxymethyl)oxolane-3,4-diol		3285.29	3090.11	3989.26	3466.51	2574.78	3782.99	3211.31	3487.51	3876.95	3197.59	1922.92	4034.32	5347.52	4331.72	3929.6	2931.87			3457.79	3264.15	3257.95	4135.18	0.943997	0.942204	1.1959	0.569649	0.712925	0.253101	0.767633	0.769474	0.949546
11.81_252.1931m/z	11.81	252.193	PDC	diethylamino nonanoate		10.0162	7.72536	0	51.0109	0	13.0234	0.0233553	0	290.139	409.891	243.5	592.34	0	0	0	9.50184			17.1881	3.26169	383.967	2.37546	0.189764	22.3391	0.138204	0.287301	0.00345229	0.253131	0.742054	1.3738	0.81206
2.67_214.9879m/z	2.67	214.988	PDC	sulfamoylamine		4542.16	3767.15	4110.67	3714.39	3411.79	3790	3998.26	4243.05	4142.04	3721.93	3583.58	4225.06	4174.08	4284.61	4110.5	4872.73			4033.59	3860.78	3918.15	4360.48	0.957155	0.97138	1.08104	0.530439	0.65675	0.253195	0.827349	0.689557	0.837094
0.49_93.6019m/z	0.49	93.6019	PDC	N1,N1,N2-Trimethyl-N2-(4-piperidinyl)-1,2-ethanediamine		259.403	502.957	755.196	1264.41	1417.9	1520.91	2271.87	2536.32	964.953	1355.76	2319.67	2427.69	292.138	1024.92	1661.02	1973.65			695.492	1936.75	1767.02	1237.93	2.78472	2.54068	1.77994	0.0120955	0.0431363	0.25356	1.34237	1.22273	0.970011
0.57_193.1312m/z	0.57	193.131	PDC	3-Cyclohexyl-L-alaninamide		2865.03	2543.57	1544.47	1304.65	2093.13	1681.7	1294.83	1446.2	2469.27	1745.2	1642.18	1450.06	2274.24	1209.43	1235.06	1208.74			2064.43	1628.97	1826.68	1481.87	0.789064	0.884835	0.71781	0.336035	0.607693	0.253676	0.935704	0.831836	0.943931
0.49_151.0352m/z	0.49	151.035	PDC	4-hydroxybenzoate		7458.5	1818.64	1969.04	1590.02	1550.52	1174.49	1477.02	1502.13	1566.35	1200.82	1789.65	1502.15	1398.95	1234.35	1341.17	1701.9			3209.05	1426.04	1514.74	1419.09	0.444381	0.472022	0.442215	0.256283	0.279	0.254924	0.98305	0.962937	0.967356
2.74_121.0648m/z	2.74	121.065	PDC	Acetophenone		1290.05	1348.79	1426.62	1226.95	1368.07	1402.83	1408.74	1663.7	1437.25	1384.36	1239.73	1209.85	1310.79	1839.34	1466.63	1328.61			1323.1	1460.84	1317.8	1486.34	1.1041	0.995992	1.12338	0.137485	0.941762	0.255504	0.961277	0.743332	0.705578
4.29_132.0768m/z	4.29	132.077	PDC	2-hydroxyacetonitrile		158.645	373.446	237.412	269.447	355.886	302.353	176.013	131.239	536.679	408.171	364.194	313.586	384.234	574.667	332.458	198.544			259.737	241.373	405.658	372.476	0.929296	1.5618	1.43405	0.798765	0.0667243	0.255661	0.785715	1.12391	0.784745
2.13_135.9454m/z	2.13	135.945	PDC	1-methyl-6-(prop-2-en-1-yl)hexasulfane		6202.31	23782.8	25663.4	35127.1	15833	23790.8	28296.2	26080.7	20774.6	25457.7	34139.5	38116.7	20044.2	32396.7	37709	37291.2			22693.9	23500.2	29622.1	31860.3	1.03553	1.30529	1.40391	0.906967	0.374035	0.25615	0.763476	0.934926	0.966206
0.51_71.0730m/z	0.51	71.073	PDC	(1R,5S)-8-Methyl-8-azabicyclo[3.2.1]octan-3-amine		0	51.4038	33.8463	39.4264	179.663	70.7566	262.41	354.818	52.0157	120.945	287.058	198.548	45.5696	0	106.392	242.17			31.1691	216.912	164.642	98.5327	6.95919	5.28221	3.16123	0.0232972	0.041926	0.256698	1.27184	1.20949	0.810304
2.18_186.9562m/z	2.18	186.956	PDC	dimethoxy(sulfanylidene)phosphinous acid		751.569	2507.27	2780.3	4164.64	1453.37	2709.64	3039.41	3051.11	2007.69	2960.23	4063.84	3708.21	2244.75	3662.84	4346.82	4209.62			2550.94	2563.38	3184.99	3616.01	1.00488	1.24856	1.41752	0.988046	0.476719	0.256701	0.757027	0.890178	0.961234
0.55_546.8689m/z	0.55	546.869	PDC	tetrapotassium 3-(phosphonatooxy)pentane-1,5-diol 3-(phosphonatooxy)propane-1,2-diol		0	0	879.726	3329.52	0	0	715.507	3262.88	1099.34	717.453	2803.99	5964.48	1020.93	1168.17	3116.2	8457.72			1052.31	994.597	2646.32	3440.76	0.945153	2.51476	3.26971	0.960011	0.307992	0.257425	0.74912	0.911792	0.88761
3.52_204.0866m/z	3.52	204.087	PDC	N-Acetyl-D-glucosamine		2897.9	3170.75	4234.12	4065.36	2287.44	2898.8	3153.84	3335.48	3361.37	4798.9	4391.34	4584.66	2977.6	3124.32	3535	2956.03			3592.04	2918.89	4284.07	3148.24	0.812601	1.19266	0.876449	0.143694	0.181298	0.257732	1.07771	0.989492	0.933635
0.80_79.0201m/z	0.8	79.0201	PDC	2-(N,N-dihydroxyamino)-3-(4-hydroxyphenyl)propanoate		416.552	423.095	46.2203	397.453	1282.95	1318.36	984.667	769.409	1721.1	135.369	923.993	1103.37	863.809	589.409	64.7901	764.657			320.83	1088.85	970.96	570.667	3.39384	3.0264	1.77872	0.00292779	0.103835	0.258446	1.40013	0.950299	0.715531
2.36_227.0221m/z	2.36	227.022	PDC	5-Chloro-2-(4-morpholinyl)-4-pyrimidinecarboxylic acid		11069.4	14334.9	13172.2	12924.7	13558.8	12998.5	13479.4	13078	14886.8	13401.9	13255.7	12769.7	14873.3	16188	13405.5	12375.2			12875.3	13278.7	13578.5	14210.5	1.03133	1.05462	1.1037	0.580356	0.421723	0.260276	0.765401	0.849002	0.850051
15.84_337.2346m/z	15.84	337.235	PDC	Val-Val-Arg		10328.2	11625.4	8694.95	10710.8	14990.8	12700.3	13279.5	9904.08	10351.2	12043.8	11193.2	8881.55	12863.5	9882.33	11272.6	11648.6			10339.8	12718.7	10617.5	11416.8	1.23006	1.02685	1.10415	0.0993384	0.770725	0.260489	1.07201	0.439838	0.708631
9.02_173.0252m/z	9.02	173.025	PDC	2-(2-Thienyl)-1H-phenanthro[9,10-d]imidazole		20.8472	59.4685	0	31.0386	143.657	0	120.9	70.9425	0	97.4148	0	0	34.2811	68.1893	17.2743	142.553			27.8386	83.8748	24.3537	65.5744	3.0129	0.874819	2.35552	0.151769	0.902641	0.260612	0.974533	0.259295	0.857149
0.57_144.0420m/z	0.57	144.042	PDC	Aminomethylphosphonic acid		1513.37	890.968	523.789	311.593	566.923	341.686	490.586	381.952	915.6	349.036	671.532	375.23	662.582	379.555	396.555	454.913			809.93	445.287	577.849	473.401	0.549784	0.713456	0.584497	0.222837	0.462112	0.260929	1.00653	0.877233	0.95061
2.28_177.9671m/z	2.28	177.967	PDC	chloroformic acid		2236.12	7723.99	8722.76	10999	6181.38	8856.56	8650.08	8456.31	7442.44	8291.74	9886.66	9978.36	7860.9	9899.35	11181.4	10618.7			7420.46	8036.08	8899.8	9890.1	1.08296	1.19936	1.33282	0.764181	0.478971	0.262109	0.788716	0.878035	0.961733
2.18_163.9650m/z	2.18	163.965	PDC	tetrafluorocyclohexa-2,5-diene-1,4-dione		1095.05	2584.14	3262.52	4469.91	2281.2	2943.97	3805.21	2810.98	2618.05	2709.39	4171.65	4774.11	2803.88	3864.63	4873.51	3934.03			2852.91	2960.34	3568.3	3869.01	1.03766	1.25076	1.35617	0.893806	0.44985	0.262188	0.731547	0.893871	0.94059
0.61_260.0269m/z	0.61	260.027	PDC	N-(4-Fluorophenyl)-N'-1,3-thiazol-2-ylurea		2863.54	1604.93	1961.11	2017.62	2121.06	2604.24	3020.81	4194.15	5445.51	3151.79	4424.8	2818.88	2972.29	1668.15	2597.39	3613.34			2111.8	2985.06	3960.25	2712.79	1.41352	1.87529	1.28459	0.142206	0.031186	0.262602	1.07086	1.20048	0.761221
2.69_117.9798m/z	2.69	117.98	PDC	hydrate silane sodium		48.7116	211.018	353.29	331.768	139.562	215.359	279.925	277.254	277.013	341.859	394.106	351.346	235.477	286.677	379.08	477.333			236.197	228.025	341.081	344.642	0.965403	1.44405	1.45913	0.91927	0.205974	0.263397	0.767229	1.00454	0.951469
19.39_186.0504n	19.39	187.058	PDC	(phenylsulfanyl)benzene		226355	253457	234957	228172	171661	257647	231615	228797	211277	249847	206765	224121	251521	245980	240658	238462			235735	222430	223003	244155	0.943559	0.945988	1.03572	0.513263	0.310037	0.264639	0.852412	0.771584	0.96767
0.63_263.0081m/z	0.63	263.008	PDC	Ethyl 3-(3-chloro-2,4,5-trifluorophenyl)-3-oxopropanoate		7314.64	5597.86	5361.52	8128.66	11861	11381.6	11126.4	12003.6	9521.74	8165.17	10636.1	10151.1	7950.28	6466.86	7631.57	8120.25			6600.67	11593.2	9618.54	7542.24	1.75636	1.45721	1.14265	0.000384067	0.0125361	0.265302	1.46801	1.30486	0.816896
17.94_157.0712m/z	17.94	157.071	PDC	1,4-diazabicyclo[2.2.2]octane		0	0	0	371.861	532.596	0	208.461	0	479.075	0	605.405	0	217.304	335.877	524.656	0			92.9651	185.264	271.12	269.459	1.99284	2.91636	2.8985	0.576628	0.370014	0.26603	0.766826	0.750236	0.748451
19.17_203.0763m/z	19.17	203.076	PDC	butyl N-[({[(2,2-dimethyl-2,3-dihydro-1-benzofuran-7-yl)oxy]carbonyl}(methyl)amino)sulfanyl]-N-methylcarbamate		24584.2	26730.8	23895.2	23200.2	16857	28476.8	26169.2	24757.1	22720.3	26123.5	21330.4	23420	28396.7	26611.8	25734.8	23720			24602.6	24065	23398.5	26115.8	0.97815	0.95106	1.06151	0.845092	0.377444	0.266707	0.777301	0.725631	0.945926
11.56_314.1635m/z	11.56	314.163	PDC	7-[2-(Furan-3-yl)ethyl]-5-hydroxy-7,8-dimethyl-5,6,6a,8,9,10-hexahydro-1H-benzo[d][2]benzofuran-3-one		411.441	876.977	843.73	681.438	255.783	330.754	410.733	135.17	827.197	996.192	1238.83	1564.99	546.184	518.519	515.314	682.238			703.396	283.11	1156.8	565.564	0.40249	1.64459	0.804047	0.0134151	0.0563659	0.269782	1.31784	1.1452	0.939646
0.69_260.1061m/z	0.69	260.106	PDC	His-Tyr-Arg		202.926	377.007	677.634	332.409	346.86	433.708	544.55	0	518.555	265.665	341.524	0	336.989	0	0	484.897			397.494	331.279	281.436	205.471	0.833421	0.708027	0.516918	0.683458	0.46067	0.270774	0.731939	0.697936	0.736512
[truncated: 1,894 more rows]
